# Supplementary material for: Proteomic characterization of Omicron SARS-CoV-2 host response
Source: Cell Discov. 2022 May 18;8:46. doi: 10.1038/s41421-022-00418-x (PMC9114018; doi:10.1038/s41421-022-00418-x)
Supplement: Supplementary file 2 — Supplementary Table S2 [file 41421_2022_418_MOESM2_ESM.xlsx]

## Sheet: sTable2
Sample_ID	Batch_Number	TMT_channel	MS_ID	Patient_ID	Age (yrs)	Gender a	Group b	Diagnosis	Spectrum of infection severity c	Admission date	Sampling date for proteomics	Discharge time	Smoking history	Fever	Pharyngalgia	Fatigue	Cough	Productive cough	Others	Basic diseases	Hypertension	Osteoporosis	Fatty Liver Disease (FLD)	dermatosis	Coronary heart disease (CHD)	Others	Therapy	Lymphocyte count, ×109/L	Neutrophil count, ×109/L	Leukocyte count, ×109/L	BMI	Chest radiograph	ALT	AST	GGT	TBIL	DBIL	SCr	CRP	Monocyte count	PLT/10^9	IgM(AU/mL)	IgM(S/CO)	IgG(AU/mL)	IgG(S/CO)	NAb(AU/mL)	Nab(ng/mL)	IL-6	Glu
om1	F1_	127N	F1_127N	XG-H-H5011-1	26	1	1	COVID-19	0	2022-01-01	2022-01-02 09:29:00	-	1	0	0	0	0	0	0	Hypertension (Grade 2)	1	-	-	-	-	-	-	0.77	5.03	6.8	27.7778	0	61	42	70	17	-	79	-	0.77	-	0.3	-	130.1	-	280.84	-	-	-
om2	F1_	127C	F1_127C	XG-H-H5013-1	43	2	1	COVID-19	0	2022-01-01	2022-01-02 09:29:00	-	0	0	0	0	0	0	0	no	-	-	-	-	-	-	-	0.39	3.25	4.05	24.9199	0	44	31	22	14	-	74	-	0.35	-	0.4	-	7.7	-	11.21	-	-	-
om3	F1_	128N	F1_128N	XG-H-H5017-1	43	2	1	COVID-19	0	2022-01-01	2022-01-02 10:10:00	-	0	0	0	0	0	0	0	Osteoporosis	-	1	-	-	-	-	-	0.82	1.81	3.18	20.9366	0	24	26	13	11	-	42	-	0.4	-	0.2	-	248.9	-	＞800	-	-	-
om4	F1_	128C	F1_128C	XG-H-H5018-1	40	1	1	COVID-19	0	2022-01-01	2022-01-02 09:29:00	-	0	0	0	0	0	0	0	Fatty Liver Disease (FLD)	-	-	1	-	-	-	-	0.61	4.4	5.65	26.2596	0	152	63	75	19	-	77	-	0.58	-	0.1	-	5.7	-	11.16	-	-	-
om5	F1_	129N	F1_129N	XG-H-H5021-1	58	2	1	COVID-19	1	2022-01-02	2022-01-03 10:04:00	-	0	0	0	0	0	0	0	no	-	-	-	-	-	-	-	0.71	3.21	4.37	19.6283	0	26	27	23	15	-	47	-	0.42	-	1.2	-	4.1	-	7.72	-	-	-
wt1	F1_	129C	F1_129C	174	51	2	2	COVID-19	2	2020-02-17	2020-02-18	-	0	0	0	0	0	0	0	no	-	-	-	-	-	-	-	0.9	2.59	4	20.3125	2	17	34	16	7.42	-	51	-	0.5	-	-	-	-	-	-	-	-	-
wt2	F1_	130N	F1_130N	18	13	2	2	COVID-19	1	2020-02-10	2020-02-11	-	0	1	0	0	1	0	0	no	-	-	-	-	-	-	-	1.91	6.65	9.45	22.4609	1	15	20	15	7.69	-	45	-	0.72	-	-	-	-	-	-	-	-	-
flu1	F1_	130C	F1_130C	23	30	1	3	flu A	1	2015-01-29	2015-01-29	2015-01-31	1	1	1	0	0	0	0	no	-	-	-	-	-	-	Oseltamivir	0.91	-	5.42	21.9138	-	27	21	27	-	-	82	-	0.6	144	-	-	-	-	-	-	-	-
flu2	F1_	131N	F1_131N	9	54	1	3	flu B	1	2015-01-28	2015-01-28	not hospitalized	-	-	-	-	-	-	-	Eczema, Inguinal hernia	-	-	-	1	-	1	Oseltamivir	0.8	-	6.19	-	-	31	20	-	-	-	-	-	0.76	184	-	-	-	-	-	-	-	-
flu3	F1_	131C	F1_131C	11	43	2	3	flu B	1	2015-01-28	2015-01-28	not hospitalized	-	-	-	-	-	-	-	Neurodermatitis	-	-	-	1	-	-	Oseltamivir	-	-	-	-	-	-	-	-	-	-	-	-	-	-	-	-	-	-	-	-	-	-
flu4	F1_	132N	F1_132N	49	30	1	3	flu B	1	2015-02-03	2015-02-03	not hospitalized	-	-	-	-	-	-	-	no	-	-	-	-	-	-	Oseltamivir	-	-	-	-	-	-	-	-	-	-	-	-	-	-	-	-	-	-	-	-	-	-
flu5	F1_	132C	F1_132C	50	32	1	3	flu B	1	2015-02-03	2015-02-03	not hospitalized	-	-	-	-	-	-	-	-	-	-	-	-	-	-	Oseltamivir	-	-	-	-	-	-	-	-	-	-	-	-	-	-	-	-	-	-	-	-	-	-
ad1	F1_	133N	F1_133N	R023	57	1	4	ad	1	2021-03-22	2021-03-22	2021-04-25	0	1	0	0	1	1	1	Bacterial empyema, Coronary heart disease (CHD), Hypertension	1	-	-	-	1	1	Oseltamivir, Doxycycline	0.87	-	18.06	-	-	92	73	-	-	-	177	150.94	1.31	324	-	-	-	-	-	-	-	-
ad2	F1_	133C	F1_133C	R034	32	2	4	ad	1	2021-04-16	2021-04-16	not hospitalized	0	1	1	0	0	0	0	Hypothyroidism	-	-	-	-	-	-	Levofloxacin	1.87	-	14.79	-	-	13	18	-	-	-	-	19.81	1.01	252	-	-	-	-	-	-	-	-
om1_rep	F1_	134N	F1_134N	XG-H-H5011-1	26	1	1	COVID-19	0	2022-01-01	2022-01-02 09:29:00	-	1	0	0	0	0	0	0	Hypertension (Grade 2)	1	-	-	-	-	-	-	0.77	5.03	6.8	27.7778	0	61	42	70	17	-	79	-	0.77	-	0.3	-	130.1	-	280.84	-	-	-
om6	F2_	127N	F2_127N	XG-H-H5022-1	49	2	1	COVID-19	1	2022-01-02	2022-01-03 10:03:00	-	0	0	0	0	1	0	0	no	-	-	-	-	-	-	-	0.88	5.21	6.59	23.7228	0	32	29	22	9	-	43	-	0.47	-	0.1	-	10.5	-	8.27	-	-	-
om7	F2_	127C	F2_127C	XG-H-H5023-1	49	1	1	COVID-19	0	2022-01-02	2022-01-03 10:41:00	-	0	0	0	0	0	0	0	no	-	-	-	-	-	-	-	0.75	2.38	3.64	21.9136	0	25	29	13	13	-	79	-	0.41	-	0.3	-	3.6	-	7.37	-	-	-
om8	F2_	128N	F2_128N	XG-H-H5031-1	27	1	1	COVID-19	0	2022-01-05	2022-01-06 10:49:00	-	0	0	0	0	0	0	0	no	-	-	-	-	-	-	-	1.28	2.52	4.66	17.7557	0	84	41	61	13	-	73	-	0.75	-	2.3	-	277.7	-	＞800	-	-	-
om9	F2_	128C	F2_128C	XG-H-H5032-1	65	2	1	COVID-19	1	2022-01-05	2022-01-06 10:47:00	-	0	0	0	0	0	0	0	no	-	-	-	-	-	-	-	1.89	2.21	4.57	21.6128	1	9	21	17	9.61	-	62	-	0.42	-	0.2	-	12.9	-	13.75	-	-	-
wt3	F2_	129N	F2_129N	189	57	2	2	COVID-19	2	2020-02-18	2020-02-19	-	0	0	0	0	1	1	0	Hypertension	1	-	-	-	-	-	-	1.62	3.66	5.86	26.2648	2	12	26	17	14.17	-	77	-	0.56	-	-	-	-	-	-	-	-	-
wt4	F2_	129C	F2_129C	84	64	1	2	COVID-19	2	2020-02-12	2020-02-13	-	1	0	0	1	0	0	0	no	-	-	-	-	-	-	-	0.82	2.84	4.01	24.5089	1	13	21	20	25.79	-	86	-	0.34	-	-	-	-	-	-	-	-	-
flu6	F2_	130N	F2_130N	89	50	2	3	flu A	1	2015-02-17	2015-02-17	not hospitalized	-	-	-	-	-	-	-	Hypertension, Pineal cyst, Shingles	1	-	-	1	-	1	Oseltamivir	2.06	-	4.71	-	-	-	-	-	-	-	-	-	0.37	143	-	-	-	-	-	-	-	-
flu7	F2_	130C	F2_130C	22	37	1	3	flu B	1	2015-01-29	2015-01-29	not hospitalized	-	-	-	-	-	-	-	-	-	-	-	-	-	-	Oseltamivir	0.66	-	5.78	-	-	-	-	-	-	-	-	-	0.72	184	-	-	-	-	-	-	-	-
flu8	F2_	131N	F2_131N	80	60	2	3	flu A	1	2015-02-11	2015-02-11	not hospitalized	-	-	-	-	-	-	-	Hypertension, Hyperlipidemia	1	-	-	-	-	1	Oseltamivir	1.6	-	7.61	-	-	-	-	-	-	-	-	-	0.78	158	-	-	-	-	-	-	-	-
flu9	F2_	131C	F2_131C	15	48	2	3	flu B	1	2015-01-28	2015-01-28	not hospitalized	-	-	-	-	-	-	-	Osteoporosis, Xerophthalmia	-	1	-	-	-	1	Oseltamivir	1.57	-	7.05	-	-	-	-	-	-	-	-	-	0.83	317	-	-	-	-	-	-	-	-
flu10	F2_	132N	F2_132N	67	47	1	3	flu B	1	2015-02-11	2015-02-11	not hospitalized	-	-	-	-	-	-	-	-	-	-	-	-	-	-	Oseltamivir	0.78	-	2.94	-	-	-	-	-	-	-	-	-	0.27	123	-	-	-	-	-	-	-	-
ad3	F2_	132C	F2_132C	R170	71	2	4	ad	1	2021-12-16	2021-12-16	2021-12-22	0	0	1	0	0	0	0	Hepatic hemangioma (Postoperative), left pulmonary nodule (Postoperative)	-	-	-	-	-	1	Levofloxacin, Cefminox	2.01	-	11.02	-	-	15	16	-	-	-	50	25.41	0.71	214	-	-	-	-	-	-	-	-
ad4	F2_	133N	F2_133N	4234	31	1	4	ad	1	2018-06-20	2018-06-20	2016-06-25	1	1	0	0	1	0	1	Chronic bronchitis	-	-	-	-	-	1	Moxifloxacin, Azithromycin, Oseltamivir	1.42	-	6.38	26.81	-	77	89	94	-	-	105	-	0.33	102	-	-	-	-	-	-	-	-
ad5	F2_	133C	F2_133C	4360	32	1	4	ad	3	2018-06-27	2018-06-27	2018-07-07	0	1	0	0	0	0	0	no	-	-	-	-	-	-	Phosphonomycin, Methylprednisolone, Gamma globulin	1.61	-	2.23	29.39	-	188	245	30	16.5	6.3	75	97	0.52	93	-	-	-	-	-	-	-	7.6
wt4_rep	F2_	134N	F2_134N	84	64	1	2	COVID-19	2	2020-02-12	2020-02-13	-	1	0	0	1	0	0	0	no	-	-	-	-	-	-	-	0.82	2.84	4.01	24.5089	1	13	21	20	25.79	-	86	-	0.34	-	-	-	-	-	-	-	-	-
om10	F3_	127N	F3_127N	XG-H-H5036-1	26	1	1	COVID-19	0	2022-01-05	2022-01-06 09:53:00	-	0	0	0	0	0	0	0	no	-	-	-	-	-	-	-	1.99	3.49	6.15	27.6817	0	54	23	63	14	-	78	-	0.54	-	1.6	-	272.6	-	747.09	-	-	-
om11	F3_	127C	F3_127C	XG-H-H5037-1	36	1	1	COVID-19	1	2022-01-07	2022-01-08 09:43:00	-	0	0	0	0	1	0	0	Allergic rhinitis, Fatty Liver Disease (FLD)	-	-	1	-	-	1	-	2.13	4.21	7.16	28.6426	0	33	23	19	28	-	90	-	0.76	-	0.7	-	219.5	-	487.54	-	-	-
om12	F3_	128N	F3_128N	XG-H-H5045-1	58	1	1	COVID-19	0	2022-01-09	2022-01-09 10:47:00	-	0	0	0	0	0	0	0	Fracture, Hypertension	1	-	-	-	-	-	-	3	3.75	8.25	26.3128	0	78	75	47	10	-	91	-	1.39	-	0.1	-	0.4	-	＜4.00	-	-	-
om13	F3_	128C	F3_128C	XG-H-H5046-1	48	1	1	COVID-19	2	2022-01-08	2022-01-09 10:48:00	-	1	0	0	0	0	0	0	Hypertension	1	-	-	-	-	-	-	1.66	3.21	5.56	29.3878	1	28	36	30	10	-	73	-	0.63	-	0.3	-	2.9	-	9	-	-	-
wt5	F3_	129N	F3_129N	169	22	1	2	COVID-19	2	2020-02-17	2020-02-18	-	1	0	0	0	1	0	0	no	-	-	-	-	-	-	-	2.31	6.66	9.54	29.9836	1	172	78	66	25.71	-	73	-	0.43	-	-	-	-	-	-	-	-	-
wt6	F3_	129C	F3_129C	61	65	1	2	COVID-19	2	2020-02-09	2020-02-09	-	0	0	0	0	1	1	0	Diabetes mellitus	-	-	-	-	-	1	-	1.17	4.09	5.79	23.2434	2	20	26	59	6.9	-	52	-	0.45	-	-	-	-	-	-	-	-	-
flu11	F3_	130N	F3_130N	56	22	1	3	flu B	1	-	-	not hospitalized	-	-	-	-	-	-	-	-	-	-	-	-	-	-	Oseltamivir	-	-	-	-	-	-	-	-	-	-	-	-	-	-	-	-	-	-	-	-	-	-
flu12	F3_	130C	F3_130C	81	60	2	3	flu A	1	2015-02-11	2015-02-11	not hospitalized	-	-	-	-	-	-	-	Dermatitis	-	-	-	1	-	-	Oseltamivir	0.69	-	5	-	-	-	-	-	-	-	-	-	0.49	194	-	-	-	-	-	-	-	-
flu13	F3_	131N	F3_131N	84	26	1	3	flu B	1	2015-02-12	2015-02-12	not hospitalized	-	-	-	-	-	-	-	no	-	-	-	-	-	-	Oseltamivir	0.74	-	5.24	-	-	-	-	-	-	-	-	-	0.57	182	-	-	-	-	-	-	-	-
flu14	F3_	131C	F3_131C	66	33	1	3	flu B	1	2015-02-09	2015-02-09	not hospitalized	-	-	-	-	-	-	-	no	-	-	-	-	-	-	Oseltamivir	1.35	-	5.19	-	-	-	-	-	-	-	-	-	0.81	157	-	-	-	-	-	-	-	-
flu15	F3_	132N	F3_132N	30	52	1	3	flu A	1	2015-02-01	2015-02-01	not hospitalized	-	-	-	-	-	-	-	no	-	-	-	-	-	-	Oseltamivir	0.79	-	7.59	-	-	-	-	-	-	-	-	-	0.61	177	-	-	-	-	-	-	-	-
ad6	F3_	132C	F3_132C	1510	21	2	4	ad	3	2017-12-27	2017-12-27	not hospitalized	-	-	-	-	-	-	-	-	-	-	-	-	-	-	unclear	-	-	-	-	-	-	-	-	-	-	-	-	-	-	-	-	-	-	-	-	-	-
ad7	F3_	133N	F3_133N	477	18	1	4	ad	1	2017-05-12	2017-05-12	2017-06-01	0	1	0	0	1	1	0	no	-	-	-	-	-	-	Ganciclovir, Moxifloxacin, Methylprednisolone	2.46	-	10.64	15.92	-	56	19	75	16.1	6.2	54	-	0.59	352	-	-	-	-	-	-	-	-
ad8	F3_	133C	F3_133C	1178/1179	25	1	4	ad	1	2017-10-23	2017-10-23	2017-10-26	1	1	1	0	0	0	0	no	-	-	-	-	-	-	Ganciclovir, Methylprednisolone	4.3	-	19.54	32.65	-	179	45	93	6.6	1.7	65	-	1.25	366	-	-	-	-	-	-	-	-
flu11_rep	F3_	134N	F3_134N	56	22	1	3	flu B	1	-	-	not hospitalized	-	-	-	-	-	-	-	-	-	-	-	-	-	-	Oseltamivir	-	-	-	-	-	-	-	-	-	-	-	-	-	-	-	-	-	-	-	-	-	-
om14	F4_	127N	F4_127N	XG-H-H5048-1	69	1	1	COVID-19	0	2022-01-08	2022-01-09 10:48:00	-	1	0	0	0	0	0	0	Coronary heart disease (CHD), Gout	-	-	-	-	1	1	-	0.85	5.27	7.02	23.2438	0	36	42	19	17	-	88	-	0.83	-	1.9	-	251.8	-	616.64	-	-	-
om15	F4_	127C	F4_127C	XG-H-H5051-1	34	2	1	COVID-19	0	2022-01-11	2022-01-12 09:23:00	-	0	0	0	0	0	0	0	no	-	-	-	-	-	-	-	1.28	2.45	4.36	21.9076	2	12	18	36	9.34	-	84	-	0.59	-	0.2	-	13.1	-	9.1	-	-	-
om16	F4_	128N	F4_128N	XG-H-H5054-1	31	2	1	COVID-19	1	2022-01-11	2022-01-12 09:22:00	-	0	1	1	0	1	1	1	Bacterial pneumonia	-	-	-	-	-	1	-	1.41	3.89	6.22	20.3125	1	33	27	30	12	-	43	-	0.78	-	0.3	-	218.6	-	514.71	-	-	-
om17	F4_	128C	F4_128C	XG-H-H5055-1	26	2	1	COVID-19	1	2022-01-11	2022-01-12 09:23:00	-	0	0	1	0	0	0	0	no	-	-	-	-	-	-	-	1.57	1.62	3.75	21.5645	0	22	28	15	8	-	54	-	0.48	-	0.3	-	175.8	-	403.23	-	-	-
de1	F4_	129N	F4_129N	XG-H-1678-1	50	1	2	COVID-19	1	2021-11-23	2021-12-31 09:18:02	-	0	1	0	0	0	0	0	no	-	-	-	-	-	-	-	1.4	3.16	5.22	22.46	0	30	26	43	21.68	-	82	-	0.49	-	-	-	-	-	＞800	-	-	-
ad9_rep	F4_	129C	F4_129C	651	34	2	4	ad	3	2017-06-23	2017-06-23	unclear	-	-	-	-	-	-	-	-	-	-	-	-	-	-	unclear	-	-	-	-	-	-	-	-	-	-	-	-	-	-	-	-	-	-	-	-	-	-
flu16	F4_	130N	F4_130N	41	58	1	3	flu A	1	2015-02-02	2015-02-02	not hospitalized	-	-	-	-	-	-	-	Coronary heart disease (CHD), Hypertension	1	-	-	-	1	-	Oseltamivir	1.64	-	8.43	23.3556	-	-	-	-	-	-	-	-	0.61	215	-	-	-	-	-	-	-	-
flu17	F4_	130C	F4_130C	530	59	1	3	flu A	1	2017-05-25	2017-05-25	not hospitalized	-	-	-	-	-	-	-	Interstitial Lung Disease, Dermatitis	-	-	-	1	-	1	Oseltamivir	-	-	-	-	-	-	-	-	-	-	-	-	-	-	-	-	-	-	-	-	-	-
flu18	F4_	131N	F4_131N	75	30	2	3	flu B	1	2015-02-10	2015-02-10	not hospitalized	-	-	-	-	-	-	-	Urticaria	-	-	-	1	-	-	Oseltamivir	-	-	-	-	-	-	-	-	-	-	-	-	-	-	-	-	-	-	-	-	-	-
flu19	F4_	131C	F4_131C	7	30	2	3	flu B	1	2015-01-28	2015-01-28	not hospitalized	-	-	-	-	-	-	-	Eczema	-	-	-	1	-	-	Oseltamivir	1.58	-	7.16	-	-	-	-	-	-	-	-	-	0.66	290	-	-	-	-	-	-	-	-
flu20	F4_	132N	F4_132N	91	29	2	3	flu A	1	-	-	not hospitalized	-	-	-	-	-	-	-	-	-	-	-	-	-	-	Oseltamivir	1.22	-	6.29	-	-	-	-	-	-	-	-	-	0.57	144	-	-	-	-	-	-	-	-
ad9	F4_	132C	F4_132C	651	34	2	4	ad	3	2017-06-23	2017-06-23	unclear	-	-	-	-	-	-	-	-	-	-	-	-	-	-	unclear	-	-	-	-	-	-	-	-	-	-	-	-	-	-	-	-	-	-	-	-	-	-
wt1_rep	F4_	133N	F4_133N	174	51	2	2	COVID-19	2	2020-02-17	2020-02-18	-	0	0	0	0	0	0	-	no	-	-	-	-	-	-	-	0.9	2.59	4	20.3125	2	17	34	16	7.42	-	51	-	0.5	-	-	-	-	-	-	-	-	-
wt2_rep	F4_	133C	F4_133C	18	13	2	2	COVID-19	1	2020-02-10	2020-02-11	-	0	1	0	0	1	0	-	no	-	-	-	-	-	-	-	1.91	6.65	9.45	22.4609	1	15	20	15	7.69	-	45	-	0.72	-	-	-	-	-	-	-	-	-
de1_rep	F4_	134N	F4_134N	XG-H-1678-1	50	1	2	COVID-19	1	2021-11-23	2021-12-31 09:18:02	-	0	1	0	0	0	0	-	no	-	-	-	-	-	-	-	1.4	3.16	5.22	22.46	0	30	26	43	21.68	-	82	-	0.49	-	-	-	-	-	＞800	-	-	-
om6	F5_	127N	F5_127N	XG-H-H5022-1	49	2	1	COVID-19	1	2022-01-02	2022-01-03 10:03:00	-	0	0	0	0	1	0	0	no	-	-	-	-	-	-	-	0.88	5.21	6.59	23.7228	0	32	29	22	9	-	43	-	0.47	-	10.5	-	0.1	-	8.27	-	-	-
he1_be	F5_	127C	F5_127C	JMR_6	26	2	0	health	-	-	-	-	-	-	-	-	-	-	-	-	-	-	-	-	-	-	-	-	-	-	22.1003	-	-	-	-	-	-	-	-	-	-	-	0.044	-	0.0496459	-	<15	-	-
he1_af	F5_	128N	F5_128N	JMR_6	26	2	0	health	-	-	-	-	-	-	-	-	-	-	-	-	-	-	-	-	-	-	-	-	-	-	22.1003	-	-	-	-	-	-	-	-	-	-	-	0.585482	-	23.7186	-	225.916	-	-
he2_be	F5_	128C	F5_128C	ZQI_7	25	2	0	health	-	-	-	-	-	-	-	-	-	-	-	-	-	-	-	-	-	-	-	-	-	-	19.3625	-	-	-	-	-	-	-	-	-	-	-	0.24175	-	0	-	<16	-	-
wt3	F5_	129N	F5_129N	189	57	2	2	COVID-19	2	2020-02-18	2020-02-19	-	0	0	0	0	1	1	0	Hypertension	1	-	-	-	-	-	-	1.62	3.66	5.86	26.2648	2	12	26	17	14.17	-	77	-	0.56	-	-	-	-	-	-	-	-	-
he2_af	F5_	129C	F5_129C	ZQI_7	25	2	0	health	-	-	-	-	-	-	-	-	-	-	-	-	-	-	-	-	-	-	-	-	-	-	19.3625	-	-	-	-	-	-	-	-	-	-	-	0.629066	-	37.6288	-	222.891	-	-
he3_be	F5_	130N	F5_130N	LXI_8	33	2	0	health	-	-	-	-	-	-	-	-	-	-	-	-	-	-	-	-	-	-	-	-	-	-	19.5312	-	-	-	-	-	-	-	-	-	-	-	0.0343517	-	0.059101	-	<17	-	-
he3_af	F5_	130C	F5_130C	LXI_8	33	2	0	health	-	-	-	-	-	-	-	-	-	-	-	-	-	-	-	-	-	-	-	-	-	-	19.5312	-	-	-	-	-	-	-	-	-	-	-	0.351676	-	45.4556	-	500.833	-	-
he4_be	F5_	131N	F5_131N	LBW_9	26	1	0	health	-	-	-	-	-	-	-	-	-	-	-	-	-	-	-	-	-	-	-	-	-	-	25.464	-	-	-	-	-	-	-	-	-	-	-	0.102196	-	0.0259685	-	<18	-	-
he4_af	F5_	131C	F5_131C	LBW_9	26	1	0	health	-	-	-	-	-	-	-	-	-	-	-	-	-	-	-	-	-	-	-	-	-	-	25.464	-	-	-	-	-	-	-	-	-	-	-	0.61919	-	9.54197	-	111.74	-	-
he5_be	F5_	132N	F5_132N	YYQ_11	25	2	0	health	-	-	-	-	-	-	-	-	-	-	-	-	-	-	-	-	-	-	-	-	-	-	19.1467	-	-	-	-	-	-	-	-	-	-	-	0.0478777	-	0.0119051	-	<14	-	-
he5_af	F5_	132C	F5_132C	YYQ_11	25	2	0	health	-	-	-	-	-	-	-	-	-	-	-	-	-	-	-	-	-	-	-	-	-	-	19.1467	-	-	-	-	-	-	-	-	-	-	-	0.130966	-	24.1435	-	153.908	-	-
he6_be	F5_	133N	F5_133N	HYY_12	25	2	0	health	-	-	-	-	-	-	-	-	-	-	-	-	-	-	-	-	-	-	-	-	-	-	20.7612	-	-	-	-	-	-	-	-	-	-	-	0.0802971	-	0.0213602	-	<21	-	-
he6_af	F5_	133C	F5_133C	HYY_12	25	2	0	health	-	-	-	-	-	-	-	-	-	-	-	-	-	-	-	-	-	-	-	-	-	-	20.7612	-	-	-	-	-	-	-	-	-	-	-	0.564442	-	34.0337	-	456.799	-	-
he7_be	F5_	134N	F5_134N	LHA_2	23	1	0	health	-	-	-	-	-	-	-	-	-	-	-	-	-	-	-	-	-	-	-	-	-	-	19.3906	-	-	-	-	-	-	-	-	-	-	-	0.0573244	-	0.0320865	-	<11	-	-
om10	F6_	127N	F6_127N	XG-H-H5036-1	26	1	1	COVID-19	0	2022-01-05	2022-01-06 09:53:00	-	0	0	0	0	0	0	0	no	-	-	-	-	-	-	-	1.99	3.49	6.15	27.6817	0	54	23	63	14	-	78	-	0.54	-	1.6	-	272.6	-	747.09	-	-	-
he8_be	F6_	127C	F6_127C	SXI_13	27	2	0	health	-	-	-	-	-	-	-	-	-	-	-	-	-	-	-	-	-	-	-	-	-	-	17.9931	-	-	-	-	-	-	-	-	-	-	-	0.132254	-	0.0350263	-	<22	-	-
he8_af	F6_	128N	F6_128N	SXI_13	27	2	0	health	-	-	-	-	-	-	-	-	-	-	-	-	-	-	-	-	-	-	-	-	-	-	17.9931	-	-	-	-	-	-	-	-	-	-	-	0.445928	-	25.2999	-	244.488	-	-
he9_be	F6_	128C	F6_128C	HSJ_14	29	2	0	health	-	-	-	-	-	-	-	-	-	-	-	-	-	-	-	-	-	-	-	-	-	-	17.2635	-	-	-	-	-	-	-	-	-	-	-	0.128175	-	0.0664108	-	<23	-	-
wt5	F6_	129N	F6_129N	169	22	1	2	COVID-19	2	2020-02-17	2020-02-18	-	1	0	0	0	1	0	0	no	-	-	-	-	-	-	-	2.31	6.66	9.54	29.9836	1	172	78	66	25.71	-	73	-	0.43	-	-	-	-	-	-	-	-	-
he9_af	F6_	129C	F6_129C	HSJ_14	29	2	0	health	-	-	-	-	-	-	-	-	-	-	-	-	-	-	-	-	-	-	-	-	-	-	17.2635	-	-	-	-	-	-	-	-	-	-	-	3.21919	-	20.0254	-	99.0589	-	-
he10_be	F6_	130N	F6_130N	HJM_15	27	2	0	health	-	-	-	-	-	-	-	-	-	-	-	-	-	-	-	-	-	-	-	-	-	-	21.0937	-	-	-	-	-	-	-	-	-	-	-	0.0315606	-	0.0539364	-	<24	-	-
he10_af	F6_	130C	F6_130C	HJM_15	27	2	0	health	-	-	-	-	-	-	-	-	-	-	-	-	-	-	-	-	-	-	-	-	-	-	21.0937	-	-	-	-	-	-	-	-	-	-	-	2.06583	-	25.6062	-	195.38	-	-
he11_be	F6_	131N	F6_131N	HHL_16	25	2	0	health	-	-	-	-	-	-	-	-	-	-	-	-	-	-	-	-	-	-	-	-	-	-	19.6283	-	-	-	-	-	-	-	-	-	-	-	0.00837323	-	0.0324838	-	<25	-	-
he11_af	F6_	131C	F6_131C	HHL_16	25	2	0	health	-	-	-	-	-	-	-	-	-	-	-	-	-	-	-	-	-	-	-	-	-	-	19.6283	-	-	-	-	-	-	-	-	-	-	-	0.146424	-	20.191	-	304.644	-	-
he12_be	F6_	132N	F6_132N	FLY_19	25	2	0	health	-	-	-	-	-	-	-	-	-	-	-	-	-	-	-	-	-	-	-	-	-	-	21.83	-	-	-	-	-	-	-	-	-	-	-	0.0339223	-	0.0324838	-	<28	-	-
he12_af	F6_	132C	F6_132C	FLY_19	25	2	0	health	-	-	-	-	-	-	-	-	-	-	-	-	-	-	-	-	-	-	-	-	-	-	21.83	-	-	-	-	-	-	-	-	-	-	-	0.466969	-	33.5307	-	231.894	-	-
he13_be	F6_	133N	F6_133N	WYN_20	26	2	0	health	-	-	-	-	-	-	-	-	-	-	-	-	-	-	-	-	-	-	-	-	-	-	20.5744	-	-	-	-	-	-	-	-	-	-	-	0.136548	-	0.0767398	-	<29	-	-
he13_af	F6_	133C	F6_133C	WYN_20	26	2	0	health	-	-	-	-	-	-	-	-	-	-	-	-	-	-	-	-	-	-	-	-	-	-	20.5744	-	-	-	-	-	-	-	-	-	-	-	0.788587	-	7.95797	-	39.5673	-	-
he14_be	F6_	134N	F6_134N	GZT_3	24	1	0	health	-	-	-	-	-	-	-	-	-	-	-	-	-	-	-	-	-	-	-	-	-	-	23.1481	-	-	-	-	-	-	-	-	-	-	-	0.0656977	-	0.00761455	-	<12	-	-
WHL_P	F7_	127N	F7_127N	WLH_P	60	1	-	-	-	-	-	-	-	-	-	-	-	-	-	-	1	-	-	-	-	-	-	-	-	-	20.4382	-	-	-	-	-	-	-	-	-	-	-	-	-	-	-	-	-	-
WHL_S	F7_	127C	F7_127C	WLH_S	60	1	-	-	-	-	-	-	-	-	-	-	-	-	-	-	1	-	-	-	-	-	-	-	-	-	20.4382	-	-	-	-	-	-	-	-	-	-	-	-	-	-	-	-	-	-
CCD_P	F7_	128N	F7_128N	CCD_P	62	1	-	-	-	-	-	-	-	-	-	-	-	-	-	-	1	-	-	-	-	-	-	-	-	-	29.4118	-	-	-	-	-	-	-	-	-	-	-	-	-	-	-	-	-	-
CCD_S	F7_	128C	F7_128C	CCD_S	62	1	-	-	-	-	-	-	-	-	-	-	-	-	-	-	1	-	-	-	-	-	-	-	-	-	29.4118	-	-	-	-	-	-	-	-	-	-	-	-	-	-	-	-	-	-
CEM_P	F7_	129N	F7_129N	CEM_P	64	1	-	-	-	-	-	-	-	-	-	-	-	-	-	-	1	-	-	-	-	-	-	-	-	-	20.3816	-	-	-	-	-	-	-	-	-	-	-	-	-	-	-	-	-	-
CEM_S	F7_	129C	F7_129C	CEM_S	64	1	-	-	-	-	-	-	-	-	-	-	-	-	-	-	1	-	-	-	-	-	-	-	-	-	20.3816	-	-	-	-	-	-	-	-	-	-	-	-	-	-	-	-	-	-
WHL_P	F7_	130N	F7_130N	WLH_P	60	1	-	-	-	-	-	-	-	-	-	-	-	-	-	-	1	-	-	-	-	-	-	-	-	-	20.4382	-	-	-	-	-	-	-	-	-	-	-	-	-	-	-	-	-	-
WHL_S	F7_	130C	F7_130C	WLH_S	60	1	-	-	-	-	-	-	-	-	-	-	-	-	-	-	1	-	-	-	-	-	-	-	-	-	20.4382	-	-	-	-	-	-	-	-	-	-	-	-	-	-	-	-	-	-
CCD_P	F7_	131N	F7_131N	CCD_P	62	1	-	-	-	-	-	-	-	-	-	-	-	-	-	-	1	-	-	-	-	-	-	-	-	-	29.4118	-	-	-	-	-	-	-	-	-	-	-	-	-	-	-	-	-	-
CCD_S	F7_	131C	F7_131C	CCD_S	62	1	-	-	-	-	-	-	-	-	-	-	-	-	-	-	1	-	-	-	-	-	-	-	-	-	29.4118	-	-	-	-	-	-	-	-	-	-	-	-	-	-	-	-	-	-
CEM_P	F7_	132N	F7_132N	CEM_P	64	1	-	-	-	-	-	-	-	-	-	-	-	-	-	-	1	-	-	-	-	-	-	-	-	-	20.3816	-	-	-	-	-	-	-	-	-	-	-	-	-	-	-	-	-	-
CEM_S	F7_	132C	F7_132C	CEM_S	64	1	-	-	-	-	-	-	-	-	-	-	-	-	-	-	1	-	-	-	-	-	-	-	-	-	20.3816	-	-	-	-	-	-	-	-	-	-	-	-	-	-	-	-	-	-
WHL_P	F7_	133N	F7_133N	WLH_P	60	1	-	-	-	-	-	-	-	-	-	-	-	-	-	-	1	-	-	-	-	-	-	-	-	-	20.4382	-	-	-	-	-	-	-	-	-	-	-	-	-	-	-	-	-	-
WHL_S	F7_	133C	F7_133C	WLH_S	60	1	-	-	-	-	-	-	-	-	-	-	-	-	-	-	1	-	-	-	-	-	-	-	-	-	20.4382	-	-	-	-	-	-	-	-	-	-	-	-	-	-	-	-	-	-
CCD_P	F7_	134N	F7_134N	CCD_P	62	1	-	-	-	-	-	-	-	-	-	-	-	-	-	-	1	-	-	-	-	-	-	-	-	-	29.4118	-	-	-	-	-	-	-	-	-	-	-	-	-	-	-	-	-	-
[truncated: 3 more columns]
