# Supplementary material for: Proteomic characterization of Omicron SARS-CoV-2 host response
Source: Cell Discov. 2022 May 18;8:46. doi: 10.1038/s41421-022-00418-x (PMC9114018; doi:10.1038/s41421-022-00418-x)
Supplement: Supplementary file 3 — Supplementary Table S3 [file 41421_2022_418_MOESM3_ESM.xlsx]

## Sheet: a_1155_protein_matrix
UniprotID	GeneName	F1_134N	F1_133C	F1_133N	F1_132C	F1_132N	F1_131C	F1_131N	F1_130C	F1_130N	F1_129C	F1_129N	F1_128C	F1_128N	F1_127C	F1_127N	F2_134N	F2_133C	F2_133N	F2_132C	F2_132N	F2_131C	F2_131N	F2_130C	F2_130N	F2_129C	F2_129N	F2_128C	F2_128N	F2_127C	F2_127N	F3_134N	F3_133C	F3_133N	F3_132C	F3_132N	F3_131C	F3_131N	F3_130C	F3_130N	F3_129C	F3_129N	F3_128C	F3_128N	F3_127C	F3_127N	F4_134N	F4_133C	F4_133N
A0A075B6H7	IGKV3-7	1.647	1.254	0.761	1.055	0.856	0.893	1.085	0.991	1.825	1.197	2.215	1.57	1.65	1.651	1.703	1.575	0.511	0.607	1.079	0.595	0.518	0.743	0.628	0.77	1.856	1.994	1.782	2.215	2.215	1.961	0.790172	0.898242	1.02396	0.732868	1.30146	0.760782	0.766249	0.803881	0.861405	2.02566	1.63817	2.215	2.03456	2.215	2.215	2.215	1.501	1.569
A0A075B6H9	IGLV4-69	1.596	0.358	0.363	0.457	0.416	0.443	0.488	0.359	1.25	1.176	2.215	2.215	2.032	1.841	1.689	2.215	0.329	0.461	0.398	0.315	0.379	0.523	0.51	0.463	2.215	1.255	2.215	2.215	2.215	2.215	0.577	0.576	0.65	0.624	0.799	0.626	0.576	0.583	0.692	1.671	1.825	2.004	2.215	2.215	2.215	2.215	1.4	1.52
A0A075B6I0	IGLV8-61	0.902	0.812	0.522	0.534	0.432	0.526	0.524	0.499	0.965	1.418	2.215	0.436	2.215	2.144	0.864	2.215	0.735	0.862	0.817	0.745	0.673	0.766	1.027	1.065	2.215	2.215	2.215	2.215	2.215	2.071	0.728	0.739	0.605	0.84	0.579	0.781	0.643	0.763	0.707	2.215	1.096	1.735	2.215	2.215	2.215	2.215	0.906	1.594
A0A075B6I1	IGLV4-60	0.508	0.463	0.209	0.417	0.309	0.285	0.444	0.433	0.392	2.102	0.749	2.215	2.215	2.215	0.498	2.215	0.518	1.093	0.759	0.01	0.245	0.558	1.575	0.743	2.215	2.215	2.215	0.751	2.215	2.215	0.387	0.574	0.266	0.401	0.744	0.341	0.35	0.345	0.435	1.766	0.066	2.215	2.215	2.215	2.215	2.215	1.98789	1.57871
A0A075B6I9	IGLV7-46	1.285	0.893	0.608	0.673	0.653	0.702	0.645	0.668	1.314	1.159	2.215	0.902	2.215	2.215	1.276	2.215	0.223	0.383	0.412	0.213	0.221	0.262	0.568	0.465	2.215	2.215	2.215	2.215	2.215	2.215	0.697	0.608	0.714	0.553	0.81	0.606	0.606	0.6	0.778	1.761	1.813	2.215	2.215	2.215	2.215	2.215	1.74126	1.56402
A0A075B6J9	IGLV2-18	1.344	0.937	0.752	0.887	0.928	0.918	1.011	0.938	1.776	1.167	1.479	1.476	1.633	1.657	1.348	2.215	0.791	0.873	0.948	0.923	0.761	1.042	1.447	1.041	2.215	1.779	1.437	2.007	1.731	1.381	1.111	1.26	1.155	0.908	1.335	0.984	0.913	1.077	1.134	1.894	1.941	2.215	2.215	2.215	2.215	1.996	1.747	1.337
A0A075B6K2	IGLV3-12	0.92	0.83	0.769	0.908	0.813	1	1.031	0.961	1.199	0.88	1.195	1.053	2.033	0.969	0.83	1.50333	1.23424	1.03285	1.09103	1.16361	0.973922	0.963877	1.17476	1.18153	1.40392	1.37271	1.37582	1.28177	1.27393	1.31383	0.928	0.976	0.999	1.73	1.524	1.044	0.999	1.129	1.075	1.44	1.115	1.366	1.604	2.15	2.005	1.24766	1.28056	1.22773
A0A075B6K4	IGLV3-10	2.215	0.838	0.693	0.636	0.707	0.721	0.949	0.749	2.215	2.215	2.215	2.215	2.215	2.215	2.215	2.215	0.475	0.615	0.579	0.502	0.54	0.604	0.552	0.584	2.215	1.934	2.215	2.215	2.215	2.215	0.7	0.817	0.954	0.772	1.043	0.667	0.672	0.772	0.776	1.618	1.528	2.215	2.215	2.215	2.215	2.215	1.766	2.166
A0A075B6Q5	IGHV3-64	1.321	0.991	0.732	0.823	0.795	0.873	0.912	0.91	2.103	1.288	2.215	1.402	2.215	2.215	1.149	2.215	0.567808	0.705303	0.880763	0.557122	0.532233	0.621428	0.964927	0.900763	2.215	2.215	2.15086	2.215	2.215	2.215	0.71261	0.798425	0.931797	0.629988	1.13394	0.675137	0.647617	0.779434	0.760867	1.982	1.75551	2.215	2.215	2.215	2.215	2.215	2.215	2.128
A0A075B6R2	IGHV4-4	0.761	1.128	0.537	0.709	0.695	0.832	1.091	0.675	1.613	0.758	2.215	1.315	2.215	1.294	0.843	2.215	0.650423	0.768227	0.963006	0.65048	0.593048	0.699149	1.03882	0.900987	2.215	2.13798	2.0846	2.215	2.215	1.95524	0.672	0.623	0.84	0.434	1.045	0.531	0.615	0.624	0.687	1.902	1.656	2.215	2.083	2.215	2.215	2.215	1.5982	1.67529
A0A075B6R9	IGKV2D-24	0.959	0.766	0.383	0.515	0.404	0.434	0.562	0.491	0.971	0.886	1.788	1.089	1.939	1.456	0.985	0.965	0.823	0.82	1.132	0.727	0.671	0.954	0.896	1.073	1.01	2.215	1.598	1.893	2.215	1.566	0.821	0.817	0.943	0.957	1.363	0.979	0.911	0.992	0.931	1.824	1.566	1.83	2.215	2.215	2.215	1.374	1.009	1.202
A0A087WSX0	IGLV5-45	1.66	1.042	0.501	0.755	0.647	0.678	0.565	0.615	2.215	1.384	2.215	2.215	2.215	2.215	1.641	2.215	0.533027	0.62141	0.8442	0.38898	0.364824	0.439272	1.04647	0.975534	2.215	2.215	2.215	2.215	2.215	2.215	0.51459	0.690205	0.846308	0.468863	0.837264	0.457861	0.475429	0.469615	0.631122	2.215	2.215	2.215	2.215	2.215	2.215	2.215	1.827	1.01
A0A087WW87	IGKV2-40	1.532	0.872	0.475	0.408	0.388	0.341	0.69	0.453	1.482	1.769	2.215	0.829	2.215	1.662	1.523	2.215	0.522	0.665	1.189	0.382	0.452	0.55	1.173	1.242	2.215	2.215	1.983	2.215	2.215	2.215	0.783	0.823	1.377	0.597	1.363	0.742	0.58	0.742	0.788	2.215	1.994	2.215	2.052	2.215	2.215	2.215	1.454	1.806
A0A0A0MRZ8	IGKV3D-11	2.215	1.147	0.889	0.956	0.662	0.837	1.175	0.804	1.849	1.696	2.215	1.778	2.215	2.094	2.215	2.215	0.517	0.616	0.853	0.544	0.516	0.572	0.848	0.733	2.215	1.493	2.215	2.215	2.215	2.215	0.932	0.998	1.149	1.002	1.362	0.864	0.85	0.744	0.852	2.029	1.676	2.215	2.215	2.215	2.215	2.215	1.642	1.597
A0A0A0MS15	IGHV3-49	2.044	1.313	0.798	0.926	0.79	0.795	1.023	0.844	1.98	1.423	2.215	1.664	2.215	2.215	2.024	2.215	0.571	0.675	0.666	0.576	0.537	0.54	1.11	0.886	2.215	2.215	2.215	2.215	2.135	2.215	0.739	0.916	1.023	0.653	1.059	0.686	0.737	0.722	0.9	2.215	2.215	1.741	2.215	2.215	2.215	2.215	1.893	1.649
A0A0B4J1U3	IGLV1-36	2.013	0.503	0.833	1.294	0.691	0.828	1.419	1.25	2.149	1.785	2.215	1.913	1.964	1.637	1.693	2.215	1.091	0.869	1.029	1.043	0.82	0.875	1.318	1.145	2.215	1.903	2.215	2.215	1.668	1.804	0.828938	0.960826	1.07648	0.797105	1.27186	0.790952	0.795193	0.850388	0.882265	2.215	1.69414	2.215	2.17025	2.215	2.215	2.215	2.162	1.81
A0A0B4J1U7	IGHV6-1	1.358	1.045	0.667	0.869	0.711	0.604	1.108	0.687	2.093	1.358	2.215	1.881	1.882	2.215	1.386	1.846	0.758	0.864	0.988	0.75	0.623	0.713	1.153	1.069	1.777	2.215	1.266	2.215	2.122	1.465	0.773	0.928	0.779	0.693	1.173	0.945	0.792	0.797	0.833	1.216	1.306	2.215	1.221	1.97	1.922	2.215	2.194	1.203
A0A0B4J1V0	IGHV3-15	2.014	1.225	0.772	0.944	0.603	0.733	1.104	0.852	2.215	1.37	2.215	2.215	2.215	2.215	1.902	2.215	0.611	0.772	1.314	0.488	0.502	0.545	1.215	0.961	2.215	2.215	2.215	2.215	2.215	2.215	0.732	0.849	1.031	0.62	1.133	0.662	0.621	0.677	0.769	1.855	2.215	2.215	2.215	2.215	2.215	2.215	2.215	1.511
A0A0B4J1V6	IGHV3-73	1.761	0.978	0.874	0.877	0.777	0.853	1.118	0.813	1.641	0.992	2.215	1.157	1.569	1.61	1.761	1.929	0.627	0.797	0.941	0.78	0.663	0.719	1.144	1.022	1.945	2.215	2.215	2.215	1.881	1.585	1.019	0.812	1.054	0.798	1.381	0.75	0.734	0.848	0.989	1.69	1.389	2.215	2.215	2.215	2.215	2.215	1.724	1.256
A0A0B4J1X5	IGHV3-74	2.119	1.042	0.781	0.819	0.705	0.766	1.104	0.86	2.215	1.733	2.215	2.215	2.215	2.215	2.131	2.215	0.788	0.895	1.069	0.759	0.587	0.704	1.243	1.016	2.215	2.215	2.215	2.215	2.215	2.215	0.917	0.926	0.955	0.769	1.042	0.907	0.843	0.881	0.863	1.748	1.627	2.215	2.215	2.215	2.215	2.215	2.133	1.749
A0A0B4J1Y8	IGLV9-49	1.701	1.165	0.597	0.603	0.598	0.72	0.702	0.662	1.891	1.548	2.215	1.917	2.215	2.215	1.57	2.215	0.539	0.733	0.721	0.589	0.477	0.585	1.435	0.747	2.215	2.215	1.895	2.215	2.215	2.16	0.594	0.814	1.039	0.48	0.828	0.463	0.586	0.568	0.677	1.354	1.367	1.864	2.215	2.215	2.215	2.215	2.043	1.688
A0A0B4J1Y9	IGHV3-72	1.933	0.718	0.658	0.665	0.613	0.79	0.841	0.771	1.799	1.361	2.215	1.957	2.215	2.215	1.945	1.732	0.658	0.697	1.036	0.626	0.581	0.641	1.125	1.091	1.641	1.723	1.505	2.047	1.95	1.317	0.809	0.93	0.997	0.787	1.128	0.845	0.755	0.766	0.878	1.464	1.892	2.215	2.066	2.215	2.215	2.215	1.513	1.679
A0A0B4J2D9	IGKV1D-13	1.978	2.161	1.728	1.508	0.82	1.271	1.867	1.29	1.911	1.508	1.936	1.419	2.095	2.215	1.922	1.3201	0.941992	0.914829	1.09368	1.0388	0.883983	0.873128	1.17156	1.09996	1.28377	1.45968	1.33245	1.42151	1.37726	1.32654	1.425	1.105	0.995	1.022	0.979	1.274	1.216	1.104	1.364	2.212	1.085	1.116	1.482	1.55	1.461	1.37467	1.5009	1.24573
A0A0C4DH25	IGKV3D-20	1.774	1.008	0.714	0.823	0.705	0.752	0.944	0.802	2.018	1.416	2.215	1.283	2.18	2.177	1.814	2.215	0.632	0.746	1.097	0.564	0.488	0.543	0.958	0.904	2.215	1.969	1.974	2.215	2.215	2.215	0.764	0.928	1.096	0.668	1.357	0.755	0.731	0.795	0.841	2.215	1.553	2.215	2.215	2.215	2.215	2.215	2.142	1.778
A0A0C4DH26	IGKV6D-41	2.096	0.848	1.343	0.765	0.511	1.096	2.215	1.181	2.215	2.215	2.215	0.748	2.215	2.215	1.953	1.523	0.543	0.895	0.852	0.663	0.522	0.888	0.918	0.68	1.502	1.694	1.461	2.215	1.52	1.9	0.512	0.998	1.026	0.542	0.77	0.696	0.562	0.769	0.904	1.202	1.139	2.215	0.81	1.838	2.01	2.215	1.639	2.215
A0A0C4DH29	IGHV1-3	1.763	1.31	0.943	1.052	0.989	1.032	1.159	1.007	2.207	1.362	2.215	1.333	1.752	1.233	1.915	1.594	0.798	0.967	1.229	1.157	0.805	0.923	1.443	1.21	1.63	1.228	1.626	2.215	2.215	1.629	1	0.942	1.204	0.966	1.393	0.996	0.974	1.035	1.03	1.738	1.541	2.036	1.765	1.875	2.011	2.17	1.862	1.528
A0A0C4DH31	IGHV1-18	1.731	1.546	0.811	1.343	0.904	0.899	1.643	1.131	2.215	1.217	2.073	1.919	2.215	2.215	1.767	1.772	0.665	0.779	0.915	0.89	0.862	0.961	1.244	1.036	1.622	1.604	1.394	1.811	1.456	1.535	1.08501	0.922814	1.15866	0.781081	1.10232	1.0498	1.12305	1.12562	1.10789	1.30111	1.25482	1.68197	1.60987	1.62553	1.66631	1.741	1.88	1.239
A0A0C4DH34	IGHV4-28	1.377	0.745	0.55	0.4	0.864	0.387	0.901	0.398	1.047	1.45	1.664	1.52	2.035	1.988	1.279	1.613	0.565	0.554	0.727	0.527	0.598	0.787	0.835	0.746	1.478	2.082	1.583	1.581	1.556	1.622	0.713	0.723	0.87	0.484	1.171	0.549	0.659	0.62	0.739	1.329	1.42	2.111	2.215	2.215	1.968	1.63	1.288	1.386
A0A0C4DH36	IGHV3-38	1.429	1.132	0.728	0.896	0.735	0.859	1.174	0.931	1.754	1.269	2.215	1.401	1.47	2.215	1.38	2.009	0.825	0.789	1.148	0.893	0.621	0.739	1.147	1.108	1.981	2.105	2.087	2.073	2.215	2.162	0.81	1.178	0.954	0.955	1.531	0.842	0.817	0.933	0.899	1.843	1.354	2.215	1.922	2.215	2.215	2.215	1.479	1.576
A0A0C4DH38	IGHV5-51	2.008	1.098	0.835	1.237	0.863	0.91	1.064	0.956	1.988	1.376	2.215	1.98	2.215	1.696	2.038	1.614	0.629	0.976	1.075	1.042	0.838	0.881	1.029	0.969	1.557	1.476	1.624	1.918	1.762	1.451	1.135	1.158	1.148	1.025	1.191	1.044	1.098	1.098	1.326	1.832	1.529	2.215	2.215	2.215	2.215	1.951	1.431	1.211
A0A0C4DH67	IGKV1-8	1.159	0.988	0.842	0.854	0.681	1.94	1	0.783	0.945	1.062	1.545	0.939	2.215	0.978	1.116	0.88	0.973	0.642	1.413	0.853	2.215	0.974	1.009	1.07	0.87	1.027	0.987	0.901	1.264	0.85	1.239	0.209	0.332	0.417	0.363	0.463	0.709	0.341	1.225	0.57	0.751	0.276	0.99	1.449	1.364	1.632	0.924	1.025
A0A0C4DH72	IGKV1-6	2.215	0.754	0.471	0.418	0.374	0.572	0.553	0.43	2.158	0.886	2.215	1.812	2.215	2.215	2.215	0.685	0.337	0.262	0.765	0.207	0.252	0.335	0.467	0.587	0.734	2.215	1.924	1.847	2.215	1.669	0.680919	0.75566	0.900355	0.593603	1.13759	0.61881	0.592715	0.639209	0.74476	2.215	1.82201	2.215	2.215	2.215	2.215	1.915	1.642	1.293
A0A0C4DH73	IGKV1-12	1.378	1.061	0.854	0.894	0.748	0.906	0.878	0.88	1.363	0.967	2.215	1.143	1.681	1.369	1.352	2.215	0.488452	0.680223	0.747754	0.478437	0.432014	0.509175	0.817624	0.711506	2.215	2.2102	2.215	2.215	2.215	2.215	0.683094	0.778154	0.929218	0.626853	0.95488	0.637232	0.611771	0.657318	0.760095	2.00918	1.95238	2.215	2.215	2.215	2.215	2.215	2.215	1.489
A0A0G2JS06	IGLV5-39	1.60897	0.850548	0.606762	0.598742	0.504939	0.568859	0.705312	0.611635	1.79884	1.45128	2.215	2.215	2.215	2.215	1.60118	2.215	0.324	0.402	0.294	0.084	0.223	0.269	0.502	0.567	2.215	1.977	2.215	2.215	2.215	2.215	0.237	0.251	0.471	0.602	0.262	0.306	0.264	0.274	0.413	1.413	1.866	2.215	2.215	2.215	2.215	2.215	1.93859	1.60088
A0A0J9YVY3	IGHV7-4-1	1.37581	1.11258	0.845897	1.20796	0.924653	1.05074	1.25239	1.05402	1.63538	1.26045	1.54197	1.33118	1.56757	1.41511	1.36281	1.426	1.055	1.168	1.291	1.402	1.075	1.009	1.907	1.275	1.537	1.377	1.676	1.813	1.728	1.525	1.144	1.217	1.083	1.343	1.381	1.07	1.11	1.21	1.209	1.92	1.498	1.537	1.474	1.287	1.381	1.666	1.645	1.125
A0A0J9YX35	IGHV3-64D	1.039	0.868	0.591	0.609	0.534	0.511	0.78	0.585	1.183	0.859	2.215	1.462	1.555	2.215	1.063	2.215	0.666	1.221	1.047	0.689	0.553	0.615	1.147	0.984	2.215	2.215	2.215	2.215	2.215	2.039	0.765	1.154	1.115	0.713	1.063	0.765	0.689	0.786	0.766	1.853	1.7	2.215	2.215	2.215	2.215	2.215	1.275	1.329
A0A0J9YXX1	IGHV5-10-1	0.58	1.172	0.316	0.458	0.489	0.458	1.021	0.741	0.701	0.323	2.215	1.836	2.215	2.215	0.55	2.215	0.597936	0.764748	0.967284	0.587035	0.529587	0.623539	1.05186	0.882382	2.215	2.215	2.215	2.215	2.215	2.215	1.126	1.44	1.406	1.002	1.063	0.918	0.822	0.99	1.127	1.148	1.175	1.099	2.215	2.215	2.215	1.711	1.153	1.083
A0M8Q6	IGLC7	1.767	0.626	1.632	0.406	0.408	0.447	2.215	0.848	2.215	2.215	2.215	2.215	2.215	1.859	1.52	2.215	1.053	1.013	1.297	0.256	0.294	0.225	1.443	0.484	2.215	2.215	2.215	0.788	2.125	1.377	0.6	0.863	0.987	0.765	0.945	0.658	0.705	0.686	0.759	1.793	2.215	2.215	1.811	1.805	1.607	2.215	2.07	2.215
A1L4H1	SSC5D	0.862	0.645	0.806	0.808	0.882	0.786	0.952	0.743	0.804	0.716	0.917	0.838	0.99	0.897	0.894	1.026	1.289	0.791	1.367	1.223	1.235	1.252	0.922	1.644	1.048	1.612	1.529	0.878	1.358	1.304	1.251	1.386	1.384	1.023	0.64	1.188	1.179	1.257	1.216	1.729	1.155	0.913	1.638	1.083	1.033	1.764	1	0.94
A2NJV5	IGKV2-29	0.288	0.473	0.251	0.323	0.215	0.268	0.535	0.345	1.676	0.799	2.215	0.562	1.098	2.084	0.271	2.215	0.335	0.55	0.457	0.161	0.156	0.233	1.026	0.943	2.215	2.215	1.896	2.215	2.215	2.215	0.663	1.172	0.957	0.674	0.71	0.513	0.63	0.519	0.675	1.835	1.667	2.215	1.111	2.215	2.215	2.215	2.215	1.968
A8MTJ3	GNAT3	1.274	1.027	2.215	1.045	1.681	0.893	1.075	1.196	1	0.584	0.88	0.915	0.619	0.95	1.297	0.463	1.496	0.801	1.688	0.622	1.242	1.013	0.873	0.559	0.502	0.631	0.568	0.445	0.503	0.579	1.205	2.082	2.215	1.174	1.192	1.142	1.003	0.906	1.076	0.793	0.59	0.622	0.618	0.646	0.79	0.965	0.691	0.48
B5MD39	GGTLC3	0.685955	0.833494	1.12659	0.886323	0.998772	0.942194	0.87887	0.879539	0.695443	0.804566	0.627504	0.783427	0.656813	0.705771	0.687846	0.664228	1.90213	1.31205	0.820221	0.93326	0.999259	0.917109	0.799345	0.861691	0.67447	0.761693	0.636086	0.60731	0.62295	0.583274	0.718	1.344	0.638	1.182	0.625	0.929	0.847	0.701	0.869	0.867	0.807	0.477	0.67	0.728	0.539	0.672338	0.658611	0.774793
O00139	KIF2A	0.623878	0.936243	2.215	0.847041	1.18138	0.590035	0.835316	0.965469	0.83117	0.62093	0.649013	0.539392	0.678283	0.667158	0.625724	0.614099	1.78271	0.929696	1.15106	0.62933	1.64931	0.98969	0.912619	0.803242	0.643192	0.628142	0.604688	0.628987	0.656972	0.679952	0.892	2.147	2.215	0.855	1.123	0.703	0.794	0.893	0.834	0.8	0.738	1.127	0.792	0.807	0.94	0.646162	0.65097	0.572836
O00151	PDLIM1	0.464	0.673	2.215	0.611	1.313	0.499	0.592	0.849	0.513	0.429	0.463	0.42	0.432	0.461	0.45	0.763	1.741	1.048	0.986	0.621	1.818	1.051	0.948	0.816	0.727	0.627	0.641	0.696	0.648	0.652	0.727	2.215	1.985	1.16	0.821	0.66	0.85	0.773	0.763	0.834	0.69	0.759	0.682	0.762	0.813	0.462	0.459	0.439
O00161	SNAP23	0.454	0.778	1.602	0.839	1.327	0.551	0.717	0.992	0.511	0.696	0.373	0.484	0.307	0.327	0.394	0.444	1.16	0.849	1.239	0.72	1.291	1.029	0.844	0.84	0.563	0.688	0.685	0.476	0.707	0.716	0.763	1.071	0.796	0.665	0.749	0.614	0.731	0.771	0.744	0.57	0.446	0.371	0.417	0.621	0.588	0.634	0.273	0.333
O00187	MASP2	0.823	1.102	1.279	1.454	1.196	1.282	0.921	1.386	0.929	0.942	1.122	0.786	0.771	0.76	0.825	0.946	1.394	1.186	0.958	0.991	0.859	0.802	0.97	0.913	0.908	0.869	0.947	0.938	0.835	0.804	1.382	1.447	1.101	1.522	1.111	1.012	0.923	0.973	1.298	0.963	1.027	1.076	0.896	1.096	1.138	1	0.915	0.858
O00194	RAB27B	1.03154	1.01403	2.215	1.03824	1.05663	0.853435	1.06863	1.08567	1.00325	0.897091	0.9291	1.21728	1.04672	0.924961	0.959991	0.761995	1.79877	0.999765	1.12082	0.730021	1.16368	0.824302	1.07626	0.85272	0.748078	0.750244	0.724798	0.778321	0.745067	0.769676	0.791	2.068	2.215	2.215	0.954	0.802	0.854	0.84	0.829	1.192	0.781	1.077	0.975	1.147	1.297	0.762978	0.791202	0.698959
O00233	PSMD9	0.519028	0.83841	1.97052	0.844971	1.06199	0.611868	0.817004	0.900713	0.592421	0.543273	0.494252	0.598547	0.546876	0.530599	0.504811	0.553634	2.215	0.986161	0.902111	0.605044	1.39233	0.925784	0.844317	0.683104	0.553299	0.563002	0.54568	0.574896	0.561787	0.555234	0.477	1.061	1.473	0.856	0.628	0.656	0.795	0.644	0.471	0.287	0.316	0.493	0.693	0.595	0.528	0.560722	0.604872	0.569768
O00241	SIRPB1	0.893	0.763	1.034	1.199	0.821	0.995	1.034	0.905	0.796	0.948	0.66	0.869	0.825	0.778	0.917	1.192	1.915	1.02	0.866	1.079	0.503	0.806	1.084	1.108	1.059	1.136	0.814	0.962	0.802	0.664	1.113	1.047	1.332	1.489	1.115	1.803	1.268	1.266	1.166	0.645	0.611	0.768	0.729	0.767	0.807	0.58	0.623	1.065
O00299	CLIC1	0.642	1.228	2.215	1.001	1.367	0.618	1.058	1.311	0.7	0.959	0.666	0.554	0.562	0.559	0.563	0.418	1.734	0.844	1.009	0.525	1.796	0.877	0.795	0.684	0.462	0.468	0.512	0.471	0.469	0.457	0.792	2.215	1.997	0.795	0.866	0.704	0.881	0.895	0.807	0.843	0.719	0.757	0.696	0.771	0.809	0.386	0.392	0.285
O00391	QSOX1	0.675	1.135	0.873	1.243	0.866	1.031	1.162	0.987	0.673	0.652	0.595	0.665	0.617	0.663	0.662	0.731	1.363	0.978	1.125	1.08	0.879	1.068	1.104	1.264	0.744	0.772	0.734	0.781	0.799	0.765	1.296	1.49	1.513	1.452	1.02	1.216	1.168	1.254	1.236	0.793	0.902	0.771	0.768	0.727	0.703	0.915	0.845	0.801
O00429	DNM1L	0.569863	1.10319	2.215	0.896185	1.12384	0.711373	0.94697	1.10997	0.685834	0.540398	0.628186	0.539983	0.58743	0.560007	0.597439	0.552262	2.03774	0.995902	1.22222	0.607418	1.41553	0.814482	1.11216	0.703834	0.575161	0.550091	0.536027	0.548815	0.59777	0.544205	0.885	2.215	2.215	1.274	1.35	0.818	0.988	0.859	1.024	0.807	0.557	0.648	0.652	0.838	0.796	0.525009	0.517375	0.488266
O00461	GOLIM4	1.175	0.654	1.037	1.39	1.092	0.63	0.901	0.778	1.438	1.092	1.832	1.066	1.843	1.545	0.958	2.215	1.097	0.961	0.883	1.163	1.124	0.792	1.01	0.998	2.215	2.215	2.097	1.826	1.73	1.46	0.791	0.913	0.809	1.027	0.94	0.949	0.9	0.958	1.109	1.09	0.929	1.325	1.37	1.812	1.501	1.514	1.523	2.046
O00462	MANBA	0.56	0.861	1.171	1.227	1.018	0.979	0.922	1.299	0.731	0.547	0.594	0.565	0.696	0.708	0.691	0.838306	1.51915	1.19661	1.3052	1.15232	0.915918	0.975942	0.989373	1.09358	0.858485	0.852742	0.814328	0.841148	0.826236	0.818471	1.044	0.821	0.921	1.737	0.788	1.149	1.151	1.116	1.153	0.609	0.61	0.836	0.635	0.651	0.714	0.862698	0.859731	0.738985
O00468	AGRN	0.575	1.144	1.326	1.2	0.96	0.929	0.986	1.2	1.013	0.872	0.724	0.799	1.097	0.865	1.005	0.829	2.215	1.599	1.097	1.886	0.947	0.961	1.145	1.115	0.898	0.849	0.665	0.643	0.768	0.937	1.0431	1.08782	1.13091	1.5597	0.92931	1.16	0.998839	1.05977	1.03491	0.948374	0.807435	0.826144	0.813054	0.764873	0.741286	0.837	0.608	0.59
O00533	CHL1	0.861	1.268	0.943	1.593	1.339	1.65	1.727	1.395	0.996	0.978	0.906	0.983	0.963	0.951	0.872	0.738	0.942	0.697	1.204	1.12	1.044	1.125	1.168	1.202	0.745	0.775	0.785	0.778	0.722	0.745	1.06	0.854	1.026	0.784	1.045	1.176	1.348	1.27	1.077	0.774	0.674	0.728	0.627	0.673	0.676	0.805	0.77	0.81
O00584	RNASET2	1.23	0.796	1.704	1.424	0.878	1.003	1.569	1.071	1.214	1.061	1.082	1.194	1.289	0.987	1.226	0.754	1.366	0.814	0.986	0.883	0.977	0.827	1.002	0.936	0.748	1.038	1.162	0.739	1.378	0.868	1.268	0.711	1.083	1.262	0.839	1.372	1.08	0.805	0.998	0.802	0.977	0.975	1.048	0.675	0.427	0.911	0.946	0.879
O00592	PODXL	1.116	0.834	0.779	0.865	0.927	0.995	1.074	0.878	1.134	1.046	1.057	1.02	1.206	1.013	1.114	1.124	1.289	0.996	1.05	1.323	0.847	1.066	1.37	1.171	1.161	1.202	1.372	1.065	1.346	1.092	1.177	1.022	1.121	1.098	1.28	1.078	1.192	1.135	1.121	1.235	1.356	1.169	1.127	1.471	1.424	1.122	1.308	1.152
O00602	FCN1	0.568	1.003	1.41	1.179	1.204	1.198	1.521	1.183	0.697	0.598	0.629	0.591	0.549	0.654	0.539	0.70114	0.832753	1.27774	1.17529	1.26881	1.07783	1.13551	1.00282	1.06955	0.708978	0.816025	0.663308	0.679166	0.650494	0.642057	1.517	0.969	0.829	0.967	1.674	1.141	1.323	1.335	1.458	0.708	0.704	0.782	0.817	0.728	0.837	0.492	0.585	0.491
O14498	ISLR	0.737	1.085	1.267	1.499	1.189	0.98	1.346	1.036	0.944	0.88	0.994	0.884	1.096	1.158	0.815	0.988	1.368	1.04	1.551	1.45	1.169	1.149	0.897	1.288	0.965	0.986	1.147	1.019	1.069	0.847	1.789	0.878	1.292	1.288	1.326	1.618	1.389	1.546	1.32	1.179	0.959	1.117	1.193	1.159	1.039	2.215	2.052	2.215
O14745	SLC9A3R1	0.541	1.047	2.215	0.903	0.992	0.564	0.691	0.874	0.601	0.404	0.448	0.452	0.496	0.457	0.528	0.704	1.145	0.561	1.126	0.564	2.215	0.986	1.12	0.776	0.71	0.681	0.659	1.047	0.841	0.816	0.85	2.215	2.024	1.429	0.812	0.892	0.971	0.907	0.979	0.702	0.639	0.734	0.577	0.782	0.757	0.482	0.718	0.57
O14773	TPP1	1.216	0.892	1.474	1.107	0.858	0.864	1.071	1.085	1.199	0.893	1.293	0.95	0.987	1.043	1.238	1.06356	1.16874	1.08512	1.12478	1.12307	0.928278	1.00014	1.08	1.13731	1.04731	1.14516	1.05531	1.08711	1.00785	1.0197	0.963	1.489	0.875	1.608	1.167	1.215	0.998	0.83	1.028	0.928	0.87	0.944	0.855	0.845	0.893	0.984	1.147	1.318
O14786	NRP1	0.472	1.065	1.362	1.067	0.827	0.916	1.155	0.795	0.616	0.573	0.521	0.515	0.62	0.525	0.498	0.79	1.353	1.292	1.36	1.014	0.821	0.895	1.207	1.301	0.792	0.71	0.748	0.882	0.777	0.759	1.359	1.2	1.533	1.272	1.395	1.355	1.278	1.334	1.373	1.087	0.96	0.985	0.979	0.941	0.882	0.808	0.884	0.771
O14791	APOL1	1.076	0.748	0.377	0.716	1.488	0.825	0.878	0.612	1.63	1.21	0.947	1.675	1.09	1.862	1.082	0.985	0.541	0.586	0.874	0.768	0.827	0.915	0.88	0.711	1.003	1.122	1.416	1.061	1.139	1.361	0.601	0.556	0.448	0.745	0.694	0.777	0.587	0.82	0.673	0.677	1.39	1.322	1.234	1.149	1.011	1.129	1.572	1.088
O14818	PSMA7	0.83	0.561	1.215	0.64	0.623	0.592	0.529	0.679	0.906	0.863	0.734	0.894	0.678	0.704	0.861	1.312	2.215	1.406	1.025	0.957	0.859	0.819	1.174	1.054	1.3	1.242	1.061	1.129	1.03	0.995	0.543	1.27	0.932	2.111	0.409	0.639	0.541	0.554	0.544	0.575	0.621	0.445	0.736	0.523	0.446	0.889	0.958	1.188
O14950	MYL12B	0.508929	0.758142	2.215	0.830997	1.43673	0.505908	0.697422	0.978116	0.557325	0.432154	0.484836	0.432515	0.481678	0.47576	0.463565	0.503948	1.58944	0.862394	1.29329	0.579463	1.96039	1.01729	1.15855	0.727637	0.515473	0.505571	0.497505	0.523869	0.5587	0.534969	0.985	2.025	1.912	0.949	1.091	0.885	0.979	0.878	1.019	0.985	0.936	1.02	0.966	0.95	1.095	0.523739	0.537518	0.443918
O14978	ZNF263	0.418	1.288	1.381	1.915	1.243	1.707	1.435	1.644	0.544	0.537	0.45	0.494	0.421	0.51	0.474	0.802	1.225	1.627	1.72	1.357	1.271	1.418	1.34	2.039	0.851	0.677	0.655	0.609	0.853	0.641	1.20197	1.02515	1.17884	1.10577	1.11787	1.18191	1.21124	1.12423	1.14159	0.610738	0.667926	0.646642	0.602069	0.63645	0.616956	0.629496	0.613305	0.596014
O15031	PLXNB2	0.628	0.705	0.665	0.833	0.833	0.811	0.953	0.838	0.721	0.675	0.612	0.589	0.603	0.65	0.647	1.014	1.392	1.161	1.166	1.16	1.042	1.328	1.15	1.261	1.047	0.967	0.888	0.846	0.968	0.763	1.039	0.875	0.907	1.046	0.962	1.116	1.008	1.008	1.149	0.856	0.799	0.843	0.939	0.912	0.783	0.759	0.835	0.671
O15117	FYB1	0.517892	0.81859	2.215	0.746284	1.18227	0.503294	0.730954	0.906966	0.609642	0.477155	0.523011	0.467898	0.528281	0.513969	0.490998	0.66689	1.81103	0.854919	1.08306	0.563316	1.76907	0.991607	0.780036	0.69277	0.665885	0.667989	0.683058	0.61249	0.721376	0.766752	0.78	2.207	2.215	1.355	0.832	0.793	0.846	0.775	0.85	0.882	0.71	0.738	0.736	0.865	0.874	0.568676	0.531163	0.453078
O15143	ARPC1B	0.398	0.884	2.215	0.872	1.178	0.447	0.766	1.003	0.485	0.388	0.392	0.292	0.561	0.442	0.347	0.401	2.215	0.941	0.986	0.485	1.525	0.85	0.764	0.631	0.4	0.409	0.414	0.528	0.475	0.442	0.649	2.215	2.215	0.837	0.666	0.524	0.705	0.732	0.691	0.608	0.439	0.508	0.532	0.675	0.617	0.342	0.425	0.318
O15144	ARPC2	0.533	0.853	2.215	0.929	1.518	0.545	0.822	1.163	0.631	0.426	0.501	0.414	0.468	0.512	0.517	0.495	2.215	0.968	1.119	0.441	1.692	0.771	0.793	0.663	0.521	0.488	0.446	0.596	0.512	0.493	0.723	2.215	2.215	1.039	0.766	0.621	0.753	0.708	0.72	0.515	0.468	0.508	0.445	0.532	0.548	0.338	0.364	0.295
O15145	ARPC3	0.213	0.57	2.215	0.564	0.973	0.221	0.458	0.746	0.268	0.227	0.2	0.158	0.171	0.18	0.185	0.192	2.215	1.074	1.117	0.411	1.784	0.778	0.634	0.436	0.181	0.275	0.231	0.298	0.362	0.401	0.747	2.215	2.215	0.983	0.536	0.472	0.745	0.601	0.645	0.453	0.33	0.283	0.376	0.417	0.397	0.381776	0.339853	0.292927
O15204	ADAMDEC1	0.991014	1.28197	0.989902	1.31338	1.06765	1.2652	1.22993	1.21329	1.25623	1.02534	1.04713	0.991684	1.42574	1.08791	1.07953	0.898	0.698	0.852	1.032	1.222	0.824	1.094	0.917	0.996	0.946	0.976	0.885	0.713	0.962	1.057	1.18364	1.10343	1.1397	1.01866	1.3732	1.19479	1.24174	1.20818	1.19951	1.02741	0.976293	1.00572	0.985951	1.0014	1.00972	0.955	1.117	1.045
O15389	SIGLEC5	1.05561	1.06021	1.09046	1.22122	1.03809	1.21059	1.16398	1.11446	1.16952	1.09404	0.986952	1.03381	1.05808	0.988816	1.08951	2.215	0.426	1.183	1.031	1.178	1.03	1.04	0.689	1.283	1.952	1.395	1.51	1.019	1.249	0.921	0.686	1.093	0.591	1.586	1.047	1.252	0.644	0.67	0.669	1.059	0.913	1.319	1.23	0.961	1.188	0.88	1.039	0.931
O15394	NCAM2	0.963	1.082	0.635	1.165	1.039	1.182	1.195	1.153	0.999	0.925	0.9	0.851	0.961	0.948	0.929	1.067	0.864	0.779	0.917	1.069	1.001	1.056	1.121	1.097	1.203	1.205	1.251	1.211	1.107	1.104	1.106	0.964	1.275	1.001	1.368	1.283	1.142	1.197	1.088	1.318	1.235	1.287	1.017	1.031	1.304	1.553	1.31	1.323
O15511	ARPC5	1.663	0.852	1.803	0.817	0.885	0.719	0.976	0.917	1.483	0.881	1.276	1.152	1.268	1.653	1.164	0.543	2.125	0.985	1.295	0.664	1.477	0.746	0.892	0.831	0.564	0.957	0.601	0.584	0.667	0.669	0.947	1.582	1.635	1.255	0.923	0.997	1.056	1.018	0.904	0.886	0.806	0.996	1.024	1.143	0.984	1.219	0.959	0.788
O43157	PLXNB1	0.811	1.44	1.242	1.404	1.349	1.372	1.446	1.607	0.893	0.948	0.821	0.791	0.765	0.885	0.91	1.135	1.526	1.152	1.489	1.663	1.155	1.318	1.291	1.764	1.125	0.929	1.155	0.976	1.05	1.122	1.132	1.208	1.274	1.371	1.048	1.098	1.196	1.045	1.08	1.057	0.985	0.929	1.03	0.97	1.033	1.561	1.193	1.159
O43278	SPINT1	1.08563	1.01739	1.04996	1.25414	0.98082	1.10838	1.25205	1.11517	1.22924	1.06751	1.15158	1.15881	1.19041	1.10896	1.18985	2.171	1.641	1.092	1.212	1.081	0.771	0.893	0.982	1.268	1.385	1.93	1.979	1.947	1.297	2.215	1.126	0.961	1.048	1.097	1.231	0.973	1.091	0.976	1.398	1.34	0.872	1.079	1.285	1.165	1.606	1.25142	1.33635	1.13447
O43396	TXNL1	0.652	1.044	2.215	0.916	1.218	0.781	0.861	1.041	0.568	0.518	0.531	0.594	0.505	0.57	0.501	0.534	1.696	0.888	1.231	0.811	1.247	0.829	0.961	0.975	0.551	0.782	0.765	0.709	0.847	0.616	1.054	2.215	1.623	1.11	0.834	0.924	0.955	1.007	0.914	0.694	0.898	0.777	0.636	0.811	0.786	0.59764	0.587432	0.477342
O43493	TGOLN2	1.586	0.941	1.643	1.371	0.871	1.038	1.1	0.791	1.244	1.366	0.955	1.799	1.339	1.109	1.383	1.166	2.184	1.053	0.97	1.026	0.735	0.717	0.874	1	1.122	1.367	1.233	1.104	1.318	0.892	1.182	0.842	1.173	1.079	0.541	1.15	0.996	1.04	1.101	1.075	1.111	0.791	1.123	1.067	1.062	1.42	1.332	1.504
O43505	B4GAT1	0.859	1.402	1.035	1.583	0.944	1.431	1.539	1.46	1.079	0.936	1.158	0.876	1.191	1.002	0.907	1.2	1.369	1.112	1.492	1.009	0.897	0.969	1.098	1.468	1.094	1.216	1.197	1.116	1.106	1.079	1.345	1.22	1.645	1.345	1.218	1.186	1.021	1.398	1.058	1.073	1.235	1.397	1.168	0.895	1.068	0.904	0.812	0.77
O43665	RGS10	0.337	0.915	2.215	0.736	1.142	0.408	0.663	0.982	0.314	0.286	0.454	0.249	0.438	0.188	0.413	0.453	1.208	0.833	1.156	0.59	1.556	0.929	0.897	0.826	0.461	0.552	0.481	0.576	0.644	0.668	1.214	2.215	2.215	1.726	0.975	1.127	1.516	1.209	1.301	0.652	0.428	0.537	0.422	0.74	0.804	0.778	0.707	0.413
O43707	ACTN4	0.394	0.59	2.215	0.542	1.219	0.304	0.519	0.578	0.484	0.215	0.365	0.379	0.394	0.425	0.407	0.361	1.448	1.009	1.151	0.776	1.549	1.117	0.716	0.828	0.344	0.39	0.334	0.396	0.39	0.349	0.671	2.044	1.753	0.644	0.716	0.631	0.776	0.677	0.714	0.767	0.675	0.922	0.858	0.758	0.795	0.326	0.262	0.206
O43852	CALU	2.215	0.842	1.622	0.701	0.78	0.567	0.928	0.775	1.954	1.548	1.839	1.937	2.17	2.009	2.215	1.45	0.87	0.415	0.669	0.127	0.89	0.38	0.949	0.358	1.511	1.031	1.446	1.389	1.445	1.997	0.594	1.356	0.854	0.924	0.492	0.547	0.701	0.655	0.68	1.06	1.971	1.726	1.626	2.028	1.902	1.49	1.699	1.222
O43866	CD5L	1.664	0.805	1.133	0.779	0.568	0.642	0.897	0.479	2.013	1.313	2.215	2.215	2.215	2.215	1.77	2.215	0.376	0.667	0.724	0.47	0.56	0.749	0.734	1.15	2.215	2.215	1.91	2.215	2.215	2.182	0.584	0.819	0.674	0.271	0.532	0.555	0.623	0.444	0.708	2.035	2.215	2.215	2.215	2.215	2.215	2.215	1.998	1.445
O60234	GMFG	0.342	0.631	2.016	0.69	1.113	0.311	0.508	0.624	0.383	0.241	0.568	0.386	0.298	0.319	0.473	0.584	1.378	0.824	1.287	0.681	1.871	0.907	0.915	0.804	0.523	0.516	0.596	0.55	0.557	0.601	0.941	1.922	1.989	0.885	0.928	0.741	0.907	1.071	0.98	0.6	0.771	0.524	0.638	0.83	0.725	0.311	0.348	0.231
O60279	SUSD5	1.97	1.153	1.42	1.893	1.275	1.259	1.271	1.046	1.793	1.413	1.167	1.697	1.672	1.312	1.915	1.446	1.2	1.074	0.915	1.227	0.82	0.871	1.027	1.22	1.644	1.581	1.703	1.202	1.752	1.117	1.095	1.147	1.328	1.123	1.184	1.247	1.396	1.482	1.173	1.12	0.909	1.087	1.1	1.208	0.8	1.23318	1.27618	1.30282
O60462	NRP2	2.025	1.36	1.435	1.375	1.122	1.308	1.312	1.345	1.078	0.997	1.021	0.951	1.133	1.016	2.039	1.137	1.218	1.1	1.212	1.106	0.902	0.934	1.082	1.087	1.101	1.23	1.235	1.516	1.23	1.175	1.079	1.141	1.305	1.292	1.079	1.081	0.981	1.136	1.164	0.96	0.836	1.301	0.861	1.058	0.918	1.226	1.567	1.117
O60610	DIAPH1	0.45361	0.832327	2.215	0.845475	1.14986	0.504038	0.733966	0.991088	0.569213	0.402826	0.435565	0.448811	0.458972	0.445133	0.465444	0.422979	2.215	0.999034	1.24842	0.57008	1.69671	0.871207	0.791732	0.658588	0.421008	0.457904	0.413675	0.459444	0.478987	0.468027	0.676	2.215	2.215	0.977	0.6	0.783	0.878	0.706	0.733	0.5	0.494	0.47	0.489	0.67	0.56	0.405633	0.406843	0.341523
O60664	PLIN3	0.92	1.116	2.048	1.251	1.123	0.62	0.676	0.942	0.922	0.826	0.918	1.001	0.907	1.028	0.952	0.706	2.215	1.091	1.25	0.907	1.018	0.766	1.028	0.678	0.85	0.82	0.793	0.628	0.94	0.866	1.32	2.215	1.933	1.367	1.091	1.08	1.247	1.22	1.429	0.978	1.104	1.047	0.94	1.378	1.337	0.565	0.929	0.653
O60888	CUTA	0.725	0.858	0.853	1.036	0.657	0.825	0.92	0.892	0.939	0.66	0.779	0.727	0.824	0.857	0.718	0.983	1.26	0.897	1.084	1.068	1.106	1.029	1.166	1.339	0.986	1.152	1.103	1.127	1.087	1.274	1.243	1.301	1.381	1.234	1.121	1.292	1.391	1.335	1.157	0.831	0.958	0.892	0.899	0.78	0.714	0.96	0.876	0.882
O75015	FCGR3B	1.078	1.622	0.742	0.775	1.062	1.857	1.35	1.534	1.742	0.889	0.915	1.332	1.095	0.974	1.075	1.138	0.866	0.581	1.533	0.87	1.003	0.356	1.076	1.18	1.042	1.544	0.978	1.069	1.134	1.448	0.636	1.491	1.523	1.297	1.222	0.675	1.154	1.456	0.696	0.761	1.411	1.06	1.453	0.662	0.661	0.979	1.849	0.872
O75023	LILRB5	1.35292	1.14696	0.888851	1.18348	0.921639	1.01491	1.25002	0.975384	1.65601	1.1358	1.45995	1.27169	1.55548	1.42045	1.38772	1.26083	0.880955	0.869859	1.05191	1.08434	0.967706	0.968964	1.2089	1.09521	1.25605	1.39041	1.29777	1.36343	1.33487	1.24713	1.589	1.218	1.466	1.488	1.593	1.595	1.539	1.532	1.651	1.396	1.414	1.529	1.356	1.46	1.456	1.39629	1.4924	1.12842
O75083	WDR1	0.408	1.147	2.215	0.901	1.239	0.49	0.843	1.177	0.404	0.369	0.363	0.381	0.358	0.388	0.377	0.315	2.215	0.905	1.139	0.408	1.817	0.776	0.757	0.649	0.323	0.329	0.302	0.319	0.367	0.303	0.765	2.215	2.215	0.802	0.717	0.628	0.851	0.83	0.717	0.54	0.447	0.479	0.484	0.496	0.507	0.35	0.272	0.241
O75116	ROCK2	0.631595	0.777797	2.215	0.790448	1.1047	0.58066	0.774328	0.961381	0.642915	0.50028	0.502802	0.590658	0.537522	0.551391	0.653818	0.541571	1.72271	0.9017	1.17135	0.617141	1.79845	0.962572	0.954812	0.793634	0.583236	0.518668	0.532894	0.519092	0.569782	0.560027	1.1	2.019	2.215	0.859	0.776	0.951	1.06	1.126	1.049	0.672	0.563	0.675	0.536	0.821	0.695	0.544035	0.53818	0.459835
O75144	ICOSLG	1.32	1.351	0.833	1.513	0.837	1.21	1.388	1.139	1.361	0.874	1.029	1.201	1.177	1.127	1.42	0.722	0.86	0.677	1.078	0.943	0.836	1.046	0.915	1.033	0.708	0.886	1.102	0.932	1.023	1.11	1.208	1.066	1.267	0.855	1.267	1.224	1.2	1.212	1.238	1.015	1.17	1.062	1.126	1.146	1.197	1.155	1.421	0.86
O75326	SEMA7A	0.819115	1.2658	1.03576	1.36878	1.08078	1.33139	1.29559	1.22199	0.961621	0.93743	0.846946	0.789935	0.888469	0.875007	0.875275	0.825	1.087	0.857	0.882	1.151	0.838	1.103	0.981	1.224	0.654	0.786	0.767	0.706	0.835	1.149	1.112	1.134	1.084	1.247	0.906	1.094	1.51	0.952	1.448	0.827	0.718	0.852	0.855	1.043	0.64	0.801	0.903	1.236
O75340	PDCD6	1.31823	1.21689	0.919179	1.25891	0.968027	1.17021	1.34968	1.14672	1.61642	1.19157	1.49096	1.24715	1.56698	1.392	1.32051	1.582	1.304	1.149	1.454	1.264	1.009	0.884	1.88	1.467	1.39	1.507	1.36	1.575	1.301	1.171	1.291	1.48	1.348	1.406	1.551	1.175	1.301	1.321	1.226	1.458	1.533	1.564	1.467	1.451	1.671	1.33551	1.47207	1.17403
O75347	TBCA	0.358	1.14	2.215	0.903	1.055	0.529	0.897	1.092	0.392	0.402	0.3	0.391	0.342	0.287	0.339	0.29	2.215	0.935	1.24	0.387	1.279	0.687	1.226	0.596	0.337	0.337	0.286	0.361	0.379	0.407	0.731	2.215	2.215	1.671	0.557	0.678	0.897	0.901	0.726	0.53	0.49	0.474	0.419	0.519	0.496	0.362	0.385	0.319
O75368	SH3BGRL	0.723	0.917	1.489	0.909	1.289	0.798	0.972	0.987	0.741	0.665	0.712	0.743	0.715	0.656	0.694	0.656883	1.88686	0.966589	1.09005	0.683088	1.40032	0.854965	1.00005	0.687875	0.663982	0.735938	0.620918	0.649882	0.713905	0.659244	0.715	1.207	1.122	1.045	0.989	0.722	0.839	0.828	0.886	0.766	0.65	0.729	0.776	0.953	0.744	0.704141	0.778112	0.726473
O75503	CLN5	0.785338	1.08134	2.215	1.09466	1.07126	0.94412	1.04019	1.1094	0.865834	0.742488	0.780291	0.782992	0.770026	0.750068	0.737206	0.637	1.945	0.672	0.998	0.746	0.833	0.946	0.942	1.191	0.828	0.675	0.628	0.884	0.938	0.734	0.930675	2.215	2.03961	1.36815	1.01657	0.98951	1.02228	1.00088	0.994592	0.995935	0.915627	0.909695	0.878769	0.992311	1.04021	0.684	0.553	0.709
O75563	SKAP2	0.632168	0.917313	2.215	0.848815	1.23908	0.615347	0.841218	0.99486	0.722219	0.539415	0.623632	0.575877	0.657826	0.619299	0.60519	0.898	1.047	0.66	0.987	0.49	1.916	1.049	0.593	0.548	0.89	0.948	0.971	0.71	1.025	1.201	0.913	2.215	2.215	1.464	0.97	0.833	0.933	0.86	1.017	0.856	0.662	0.713	0.769	0.884	0.97	0.646	0.602193	0.504254
O75636	FCN3	0.61	1.073	0.939	1.848	1.167	1.661	0.83	1.224	0.567	0.663	1.004	0.469	0.521	0.405	0.659	0.644	1.629	0.822	0.834	0.845	1.074	1.104	1.09	0.681	0.66	0.729	0.842	0.696	0.588	0.619	1.863	1.411	1.607	1.336	1.438	1.041	1.057	1.045	1.805	0.757	0.893	1.021	0.814	1.152	1.174	0.717	0.584	0.635
O75791	GRAP2	0.575584	0.865538	2.215	0.785923	1.17514	0.517463	0.756614	0.913038	0.641875	0.524988	0.584399	0.52242	0.532721	0.524082	0.608382	0.60392	1.73467	0.983893	1.17957	0.707576	1.73034	1.03801	1.00183	0.829142	0.597915	0.627927	0.646846	0.631602	0.696516	0.689348	1.201	1.898	1.626	0.867	0.893	1.13	1.291	1.435	1.294	1.014	0.526	0.539	0.679	0.909	0.561	0.529129	0.504606	0.436488
O75828	CBR3	0.862744	0.994303	1.93083	1.06776	1.15803	0.896478	1.07261	1.04034	1.02958	0.636698	0.744846	0.701757	0.731817	0.7757	0.798587	0.52	1.793	1.046	1.071	0.676	1.31	0.975	0.958	0.847	0.605	0.851	0.616	0.575	0.712	0.765	1.06639	1.7684	1.69886	1.29626	0.99823	1.06817	1.06009	1.09264	1.05325	0.817175	0.744479	0.803322	0.806498	0.829168	0.876029	0.88114	0.966202	0.750513
O75874	IDH1	0.469	0.791	2.215	0.655	0.639	0.555	0.783	0.774	0.387	0.412	0.36	0.599	0.4	0.515	0.605	0.734	1.544	1.564	0.795	0.915	0.957	0.778	0.934	0.822	0.654	0.688	0.715	0.775	0.628	0.75	0.855	2.118	1.766	2.124	0.906	0.87	0.859	0.757	0.89	0.704	1.323	0.787	0.934	0.825	0.796	0.562	0.567	0.471
O75882	ATRN	0.988	1.125	0.769	1.247	1.359	1.199	1.245	1.207	1.399	0.962	1.07	1.696	1.103	1.099	0.986	0.744	0.658	0.613	0.988	0.847	1.301	1.28	1.037	1.098	0.768	0.96	1.026	0.821	0.968	1.07	0.823	0.713	0.764	0.566	0.997	0.977	1.068	1.054	0.874	0.685	1.046	0.726	0.74	0.863	0.759	0.861	1.209	0.864
O76074	PDE5A	0.497866	1.12656	2.215	0.840897	1.28433	0.550821	0.851229	1.11305	0.545601	0.50736	0.470036	0.456055	0.47359	0.47683	0.508747	0.490393	1.95521	0.94308	1.11128	0.521187	1.7569	0.896412	0.850204	0.74557	0.511618	0.492823	0.475776	0.494197	0.514093	0.483778	0.762758	2.215	2.215	0.929008	0.749543	0.677975	0.835305	0.815996	0.761808	0.596515	0.53493	0.552003	0.549559	0.613534	0.627804	0.441085	0.460201	0.388314
O94919	ENDOD1	1.318	1.155	1.124	1.124	0.762	0.87	1.112	0.965	1.267	1.062	1.962	1.194	1.464	1.212	1.262	1.841	0.905	0.923	0.859	0.821	0.882	0.716	1.188	0.935	2.04	1.674	1.883	2.215	2.141	2.157	0.856	1.834	1.193	1.255	0.752	0.685	0.85	0.864	0.919	1.094	1.573	1.448	1.334	1.515	1.353	1.522	1.357	1.413
O94985	CLSTN1	0.903	1.397	1.199	1.525	1.062	1.622	1.377	1.451	1.218	0.904	1.231	0.815	0.943	0.967	0.784	0.755	1.941	0.962	1.106	1.087	0.936	1.072	0.901	1.415	0.754	0.687	0.754	0.796	0.756	0.731	1.234	0.97	1.067	1.247	1.029	1.204	1.104	1.213	1.149	0.816	0.75	0.879	0.889	0.74	0.702	0.889913	0.93602	0.903896
O95428	PAPLN	0.51078	0.846183	1.14186	0.976295	1.03569	1.03517	1.03315	0.990469	0.640813	0.620258	0.594007	0.609776	0.592897	0.574664	0.529595	0.45	0.756	0.801	1.032	0.684	0.633	1.074	0.599	0.893	0.477	0.498	0.534	0.378	0.441	0.449	0.973768	1.02538	0.98557	1.2758	0.960887	1.02796	1.02002	0.949298	1.00246	0.592234	0.637403	0.617871	0.611687	0.742928	0.634586	0.635292	0.641776	0.624603
O95445	APOM	0.29	0.355	0.139	0.329	1.455	0.36	0.351	0.36	0.309	0.356	0.241	0.642	0.296	0.355	0.377	0.269	0.231	0.228	0.271	0.371	2.066	1.874	0.37	0.446	0.259	0.283	0.288	0.239	0.391	0.326	0.132	0.095	0.062	0.298	0.418	0.153	0.349	0.151	0.365	0.131	0.156	0.154	0.129	0.201	0.094	0.23	0.243	0.265
O95479	H6PD	0.827	1.223	1.177	1.337	0.832	1.121	1.332	1.077	1.193	0.719	1.019	0.776	0.97	0.915	0.86	1.147	0.977	1.241	1.042	1.076	0.738	0.901	1.049	1.014	1.216	1.31	1.237	1.543	1.226	1.402	1.016	1.069	1.224	1.126	1.248	1.268	1.051	1.194	1.058	0.787	0.836	0.973	0.854	0.847	0.889	1.156	1.383	0.863
O95497	VNN1	0.807	2.215	1.552	1.304	0.73	0.579	0.929	0.56	1.468	0.544	0.741	1.691	0.732	0.848	0.831	0.644	1.195	0.551	1.516	0.856	0.967	0.518	1.322	1.408	0.656	0.677	0.714	0.869	0.665	0.709	1.389	1.502	0.741	0.925	1.176	2.124	1.263	1.612	1.391	0.717	1.443	0.643	0.731	1.083	1.098	0.59	1.185	0.363
O95665	NTSR2	1.00983	1.28786	0.992188	1.33195	1.05945	1.23557	1.43754	1.14949	1.25511	0.898677	0.969595	1.05853	1.06652	1.03039	1.0423	0.896	0.392	0.84	1.435	1.343	1.1	1.292	0.544	0.786	1.032	1.277	1.407	1.085	1.373	1.233	1.429	1.483	0.757	0.833	0.762	1.638	1.504	1.879	1.363	1.021	0.925	0.557	0.958	1.123	0.678	1.108	1.234	0.578
O95810	CAVIN2	0.575	0.939	2.215	1.02	1.301	0.716	0.951	1.201	0.583	0.584	0.592	0.566	0.573	0.618	0.514	0.41	1.206	1.072	1.136	0.576	2.215	1.173	0.915	0.826	0.425	0.37	0.455	0.43	0.496	0.443	0.81	2.215	2.215	0.857	0.678	0.774	0.922	0.915	0.798	0.578	0.56	0.576	0.556	0.65	0.653	0.531	0.436	0.421
O95834	EML2	0.672262	1.05306	2.11479	0.908185	1.12447	0.776503	0.882109	0.98671	0.773422	0.621049	0.691071	0.64134	0.702287	0.73128	0.688722	0.774	1.605	0.56	1.074	0.597	1.174	0.692	0.88	0.853	0.748	0.735	1.068	1.341	0.985	1.197	0.471	2.215	1.707	0.562	0.537	0.385	0.675	0.646	0.57	0.362	0.251	0.271	0.315	0.422	0.422	0.918	1.282	0.603
O95897	OLFM2	1.809	1.028	0.803	1.089	0.922	0.894	1.189	0.927	1.59	0.867	1.1	1.486	1.4	1.087	2.166	0.946112	1.25712	0.909464	1.03457	1.17538	0.999394	1.05713	1.06528	1.14283	0.978162	0.996897	0.990841	0.95777	0.953996	1.01969	1.319	1.308	1.156	1.043	1.195	1.304	1.211	1.198	1.241	1.059	0.811	1.03	0.798	0.995	0.888	0.938	0.99	0.835
O95980	RECK	1.0101	1.04183	1.11026	1.21346	0.945886	1.11305	1.20278	1.02209	1.12204	0.938953	0.952092	0.953174	0.962541	0.917856	1.07764	1.16109	1.38326	1.18132	1.16289	1.0994	0.888621	0.956722	1.06631	1.12953	1.10862	1.21501	1.11444	1.09091	1.07124	1.19712	1.09382	1.07239	1.10677	1.31783	1.03212	1.08128	1.05054	1.04688	1.13784	1.09153	0.910907	0.988319	0.935685	0.963428	1.0471	0.902	1.055	1.014
P00325	ADH1B	1.09	0.652	0.913	0.866	0.767	0.654	0.908	0.813	0.71	0.727	0.656	2.154	0.738	0.768	1.178	1.721	1.96	2.215	0.711	0.767	0.56	0.554	0.945	0.779	1.467	0.614	0.775	0.824	0.791	0.693	0.71	1.973	1.488	1.655	0.945	0.863	0.739	0.668	0.949	0.546	2.215	0.867	1.351	0.895	0.872	0.696	0.674	0.883
P00338	LDHA	0.437	0.607	1.678	0.545	0.621	0.451	0.521	0.66	0.469	0.572	0.415	0.433	0.375	0.44	0.438	0.472	2.215	1.356	0.808	0.617	0.989	0.547	0.639	0.571	0.468	0.505	0.399	0.453	0.388	0.413	0.56	1.345	1.158	1.326	0.551	0.605	0.572	0.629	0.571	0.553	0.508	0.492	0.533	0.481	0.523	0.519	0.59	0.611
P00352	ALDH1A1	1.076	0.909	2.005	1.439	1.331	0.955	1.262	1.198	1.252	0.915	1.011	1.253	0.935	0.997	1.083	0.719	1.672	2.215	0.914	0.723	0.536	0.638	1.146	0.643	0.668	0.615	0.565	0.633	0.558	0.626	0.938	1.515	1.889	1.483	1.047	0.945	1.075	0.902	0.973	0.934	1.323	0.936	0.935	0.883	0.958	0.799	0.764	0.682
P00367	GLUD1	0.423	0.409	2.215	1.013	0.446	0.43	0.467	0.377	0.294	0.154	0.192	1.006	0.122	0.477	0.328	0.368977	2.215	1.12839	1.09046	0.441851	1.52483	0.814079	0.815798	0.611614	0.389296	0.395847	0.367721	0.399794	0.392097	0.381768	0.769	2.215	1.238	1.156	0.482	0.656	0.523	0.754	0.656	0.437	0.87	0.528	0.663	0.48	0.375	0.371172	0.377863	0.331094
P00390	GSR	0.768	0.85	1.193	1.026	1.037	0.977	0.847	0.965	0.787	0.917	0.715	0.915	0.775	0.769	0.762	0.957	2.215	1.275	1.143	0.774	0.743	0.701	0.809	0.829	0.946	1.082	0.73	0.747	0.709	0.838	0.937	1.307	1.338	1.35	0.881	1	1.014	0.866	0.929	0.903	0.987	0.769	0.854	0.776	0.811	0.754	0.894	0.862
P00441	SOD1	0.599	1.185	2.215	1.309	0.629	0.741	1.346	1.02	0.928	0.618	0.646	0.871	0.823	0.642	0.618	0.405	1.754	0.706	0.932	0.46	1.385	0.964	1.101	0.513	0.426	0.377	0.361	0.383	0.459	0.486	0.4	1.575	1.436	1.102	0.375	0.459	0.679	0.529	0.495	0.301	0.384	0.349	0.274	0.489	0.367	0.616	0.746	0.591
P00450	CP	1.021	1.115	1.114	1.089	0.927	1.16	1.05	0.999	1.14	1.216	1.076	0.996	1.26	1.073	1.031	1.074	0.87	0.936	1.01	1.017	0.927	1.006	0.883	0.948	1.061	1.208	1.157	0.946	1.069	1.221	0.933	0.723	0.688	0.981	0.916	1.104	0.873	1.016	0.953	0.966	1.101	1.074	1.106	0.981	0.969	0.968	1.088	1.189
P00451	F8	0.832	0.846	0.862	0.898	1.1	0.903	1.013	0.965	0.79	1.103	0.68	1.027	0.887	0.833	1.009	1.036	0.799	1.129	1.166	1.09	0.878	1.015	0.982	1.179	1.013	1.096	1.041	1.042	0.933	0.966	0.907	1.04	0.778	1.129	1.092	0.966	0.838	0.864	0.966	1.172	0.746	0.76	1.024	0.695	0.748	1.405	1.135	1.304
P00488	F13A1	0.505	1.056	1.128	1.225	1.615	1.086	1.411	1.245	0.59	0.49	0.575	0.467	0.508	0.532	0.498	0.579	1.151	0.792	1.24	1.137	1.569	1.778	1.107	1.406	0.612	0.63	0.6	0.592	0.595	0.547	1.453	1.244	1.288	0.481	1.182	1.16	1.048	1.647	1.369	0.569	0.478	0.534	0.494	0.497	0.505	0.515	0.546	0.534
P00491	PNP	0.472	1.059	2.215	0.96	1.107	0.691	0.853	0.99	0.634	0.455	0.464	0.46	0.508	0.464	0.492	0.511	1.817	0.721	1.06	0.517	1.287	0.848	1.098	0.636	0.494	0.447	0.551	0.506	0.51	0.589	0.88	2.038	1.583	1.02	0.805	0.9	1.153	1.011	1.056	0.504	0.504	0.5	0.44	0.656	0.618	0.47	0.511	0.344
P00492	HPRT1	0.282	0.715	1.511	0.858	0.788	0.489	0.907	0.865	0.706	0.474	0.38	0.609	0.404	0.569	0.394	0.817	2.215	1.796	1.708	1.073	1.284	0.98	1.247	1.018	0.782	0.797	0.765	0.749	0.715	0.781	0.79	1.406	1.635	1.724	1.09	0.793	0.963	0.964	0.763	0.535	0.544	0.504	0.576	0.592	0.614	0.819	0.884	0.736
P00533	EGFR	1.222	1.065	0.804	1.081	0.972	1.036	1.059	1.074	1.427	1.18	1.236	1.078	1.264	1.255	1.25	0.931	1.142	0.972	0.988	1.083	0.979	1.033	0.992	1.144	0.909	0.873	0.986	0.92	1.065	1.115	1.321	1.033	1.135	1.092	1.485	1.237	1.279	1.211	1.322	1.372	1.368	1.484	1.413	1.255	1.401	1.171	1.368	1.337
P00558	PGK1	0.313	0.768	2.215	0.687	0.926	0.422	0.665	0.818	0.337	0.276	0.278	0.313	0.302	0.297	0.33	0.294	2.008	0.876	1.079	0.431	1.545	0.654	0.881	0.542	0.332	0.331	0.289	0.335	0.377	0.326	0.632	2.215	2.066	0.979	0.588	0.622	0.719	0.746	0.607	0.4	0.394	0.374	0.379	0.484	0.485	0.387	0.493	0.375
P00568	AK1	0.322	0.724	1.559	0.938	1.151	0.711	1.021	1.079	0.401	0.366	0.304	0.456	0.367	0.331	0.269	0.55	1.169	0.661	1.416	0.629	1.182	0.932	2.147	0.787	0.553	0.602	0.593	0.68	0.685	0.658	1.021	1.644	2.215	1.269	0.626	1.008	1.387	1.267	1.006	0.493	0.514	0.545	0.527	0.616	0.579	0.528	0.534	0.579
P00734	F2	0.616	1.314	0.759	1.172	0.967	1.027	1.055	1.182	0.683	0.767	0.609	0.623	0.611	0.591	0.616	0.735	0.902	1.201	1.168	1.234	1.093	1.186	1.229	1.359	0.751	0.759	0.723	0.666	0.677	0.669	1.092	1.215	0.794	0.729	1.061	1.156	1.204	1.186	1.1	0.596	0.873	0.697	0.61	0.666	0.657	0.612	0.679	0.801
P00736	C1R	0.587	1.058	1.309	1.55	1.244	1.343	1.227	1.375	0.625	0.641	0.679	0.615	0.594	0.669	0.592	0.657	0.923	1.09	1.144	1.01	0.928	1.145	1.003	1.231	0.652	0.659	0.588	0.611	0.602	0.579	1.336	0.734	0.801	1.252	1.293	1.252	1.204	1.059	1.248	0.566	0.579	0.638	0.633	0.735	0.674	0.717	0.557	0.587
P00738	HP	1.021	0.278	0.454	0.269	0.228	0.281	0.292	0.382	1.284	2.215	2.215	0.884	1.405	1.032	1.066	2.215	0.766	1.177	0.62	0.651	0.55	0.551	0.909	0.833	2.215	2.215	2.215	2.215	2.215	1.935	0.565	0.803	0.412	0.713	0.857	0.523	0.495	0.709	0.702	2.215	2.215	2.215	2.215	2.215	2.215	1.414	2.079	2.215
P00739	HPR	1.129	0.757	0.582	0.644	0.59	0.668	0.681	0.695	2.097	1.775	2.069	2.215	1.847	2.047	1.178	2.215	0.631	0.79	0.646	0.62	0.541	0.548	0.815	0.771	2.215	2.215	2.215	1.41	2.215	2.215	0.815	0.81	0.913	0.799	1.082	0.743	0.76	0.697	0.932	1.66	2.215	2.215	2.215	2.215	2.215	2.215	2.215	2.215
P00740	F9	0.712	1.383	1.62	1.542	1.094	1.361	1.46	1.215	0.574	0.69	0.672	0.611	0.658	0.623	0.71	0.62	1.453	1.67	1.272	1.235	0.997	0.911	1.102	0.962	0.633	0.622	0.621	0.586	0.557	0.562	1.17	1.286	0.864	1.038	1.067	1.151	1.121	1.072	1.097	0.757	0.657	0.582	0.555	0.557	0.543	0.541	0.391	0.53
P00742	F10	0.877	1.335	1.23	1.317	1.074	1.248	1.172	1.342	0.842	0.85	0.808	0.79	0.762	0.799	0.872	0.672	1.179	1.159	1.065	1	0.937	0.97	1.044	1.147	0.692	0.76	0.642	0.559	0.576	0.588	1.035	1.457	0.984	1.303	0.984	1.171	1.124	0.996	1.055	0.944	0.98	0.771	0.652	0.729	0.711	0.63	0.673	0.722
P00746	CFD	0.806	0.927	0.997	1.069	0.834	0.978	1.058	0.92	0.895	0.796	0.966	0.786	0.861	0.793	0.782	0.798	1.276	0.716	0.86	0.889	0.565	0.661	1.009	0.865	0.772	0.867	0.735	0.913	0.817	0.758	0.922	0.695	0.845	0.629	0.825	0.73	0.814	0.713	1.059	0.697	0.546	0.661	0.654	0.695	0.79	0.667	0.555	0.48
P00747	PLG	0.384	0.677	0.547	0.689	0.75	0.728	0.769	0.795	0.396	0.399	0.425	0.408	0.405	0.426	0.384	0.637	0.921	1.089	1.032	1.058	1.093	1.3	1.025	1.254	0.665	0.588	0.67	0.59	0.641	0.605	1.079	1.089	0.914	0.933	1	1.144	1.081	1.113	1.06	0.567	0.639	0.639	0.628	0.642	0.627	0.574	0.504	0.559
P00748	F12	1.396	1.635	0.66	1.08	1.39	1.642	0.963	1.18	1.101	1.562	1.201	1.47	1.245	1.25	1.345	0.53	0.807	1.084	0.895	0.665	0.64	1.006	1.151	1.189	0.526	0.639	0.56	0.461	0.999	0.848	1.089	1.243	1.051	0.931	0.812	1.214	0.803	1.593	1.097	0.704	1.311	1.076	1.061	0.973	0.956	0.58	0.885	1.296
P00751	CFB	0.491	1.149	1.3	1.356	1.252	1.485	1.299	1.51	0.677	0.692	0.558	0.513	0.53	0.566	0.484	0.681	0.819	1.481	0.985	1.131	1.228	1.11	1.053	1.235	0.694	0.587	0.588	0.548	0.584	0.578	1.264	0.833	0.85	1.254	1.075	1.308	1.035	1.166	1.21	0.625	0.607	0.557	0.596	0.619	0.59	0.395	0.58	0.587
P00915	CA1	0.4	0.485	0.596	0.947	1.293	0.733	1.015	0.918	0.539	0.447	0.504	0.552	0.519	0.459	0.416	0.475	0.803	0.542	1.287	0.716	0.733	1.051	2.158	0.743	0.525	0.473	0.47	0.519	0.537	0.556	0.927	0.913	1.794	1.379	1.131	0.985	1.51	1.216	0.935	0.608	0.601	0.704	0.566	0.703	0.786	0.645	0.646	0.528
P00918	CA2	0.424	0.748	1.249	1.01	1.34	0.918	1.158	1.047	0.589	0.43	0.48	0.512	0.534	0.457	0.418	0.536	1.136	0.58	1.22	0.844	1.121	0.998	2.063	0.764	0.579	0.504	0.502	0.542	0.563	0.55	0.915	1.292	1.849	1.483	1.174	1.092	1.401	1.159	0.884	0.555	0.58	0.681	0.536	0.692	0.717	0.47	0.549	0.438
P00995	SPINK1	0.796	0.634	2.215	0.74	0.638	0.657	0.866	0.696	0.839	1.08	1.008	1.319	0.929	0.985	0.802	1.072	1.709	1.973	0.932	1.109	0.738	0.744	0.84	0.986	0.993	1.315	1.054	1.115	1.132	1.065	0.792	0.868	0.867	2.215	0.801	1.019	0.866	0.89	0.87	1.081	0.991	1.038	1.082	0.988	1.139	1.319	1.062	1.154
P01008	SERPINC1	0.842	1.112	0.92	1.231	1.13	1.141	1.201	1.11	1.138	1.019	0.798	0.921	0.834	0.786	0.858	0.775	0.817	0.774	0.81	1.052	1.022	0.948	0.956	1.079	0.789	0.834	0.722	0.691	0.784	0.741	1.017	0.905	0.897	0.95	0.938	1.125	1.146	1.194	1.101	0.794	0.933	0.693	0.702	0.767	0.724	0.658	1.071	0.94
P01009	SERPINA1	2.215	0.566	0.756	0.485	0.444	0.507	0.561	0.563	2.215	2.215	2.215	2.215	2.215	2.215	2.215	2.215	0.713	0.846	0.548	0.568	0.459	0.465	0.645	0.644	2.215	2.215	2.215	2.215	2.215	2.215	0.444	0.668	0.491	0.751	0.61	0.522	0.469	0.597	0.603	2.215	2.215	2.215	2.215	2.115	2.191	2.215	2.215	2.215
P01011	SERPINA3	0.377	0.532	1.505	0.668	0.623	0.716	0.567	0.771	0.337	0.725	0.336	0.358	0.344	0.381	0.371	0.601	2.137	0.994	0.81	1.13	0.72	0.711	0.634	0.87	0.598	0.632	0.538	0.489	0.495	0.488	0.73	0.871	0.509	1.856	0.88	0.881	0.68	0.766	0.702	0.663	0.46	0.36	0.505	0.481	0.473	0.435	0.45	0.909
P01019	AGT	0.383	0.841	0.92	0.894	1.02	0.897	0.794	0.754	0.444	0.534	0.433	0.443	0.396	0.349	0.379	0.581	1.543	1.476	0.801	1.135	1.057	1.055	0.789	1.092	0.582	0.465	0.507	0.448	0.554	0.467	0.654	0.881	0.548	0.951	0.759	0.754	0.751	0.842	0.671	0.442	0.417	0.361	0.407	0.387	0.368	0.424	0.471	0.539
P01023	A2M	1.686	0.834	0.712	0.636	0.565	0.735	0.681	0.704	2.215	1.669	2.201	1.57	1.951	1.654	1.715	1.431	0.563	0.622	0.875	0.566	0.678	0.796	0.713	0.843	1.419	1.613	2.215	2.215	1.63	1.947	0.696	1.083	1.395	0.89	1.305	0.646	0.757	0.843	0.736	2.215	1.283	1.892	1.755	1.346	1.342	2.157	2.215	1.623
P01024	C3	0.731	1.076	1	1.042	0.986	1.095	0.899	1.159	0.851	0.89	0.662	0.776	0.751	0.755	0.722	0.849	0.651	1.154	1.13	1.183	1.093	1.157	0.896	1.019	0.839	0.775	0.721	0.654	0.692	0.765	1.07	1.027	0.909	1.022	0.958	1.254	1.164	1.074	1.054	0.86	0.992	0.734	0.766	0.851	0.83	0.788	0.858	0.922
P01031	C5	0.626	1.202	1.285	1.145	1.357	1.266	1.22	1.221	0.597	0.604	0.789	0.603	0.694	0.642	0.622	0.679	0.87	1.222	1.095	1.271	1.256	1.295	1.012	0.981	0.688	0.542	0.63	0.657	0.615	0.635	1.126	1.1	0.81	0.983	1.135	1.066	1.157	1.172	1.125	0.646	0.666	0.715	0.756	0.797	0.746	0.681	0.452	0.486
P01033	TIMP1	1.811	0.989	1.559	1.024	0.807	0.934	1.228	0.958	1.843	1.515	1.502	1.348	1.558	1.537	1.823	1.876	1.375	1.018	0.877	0.644	0.869	0.778	1.261	0.938	1.882	1.518	1.216	1.458	1.279	1.394	0.897	1.439	1.112	1.599	0.934	0.855	0.878	0.818	0.907	1.891	1.93	1.507	1.427	1.38	1.383	1.233	1.612	1.591
P01034	CST3	1.305	0.967	1.238	1.125	0.959	0.98	1.221	1.049	1.308	1.075	1.132	1.284	1.237	1.304	1.267	1.359	1.151	0.951	0.965	1.168	0.747	0.844	1.063	1.061	1.44	1.336	1.427	1.46	1.433	1.111	1.132	0.982	1.032	0.86	1.013	1.05	1.016	0.987	1.134	1.054	1.077	1.147	1.083	1.222	1.188	1.357	1.409	1.425
P01042	KNG1	1.165	1.158	0.929	1.16	0.931	1.029	1.192	0.957	1.371	0.893	1.044	1.334	1.034	1.215	1.144	1.05	0.827	0.946	1.112	1.028	0.944	0.97	0.969	1.066	1.028	1.05	1.28	0.92	1.164	1.297	0.947	0.92	0.95	0.86	1.004	1.004	0.989	1.184	0.974	0.96	1.099	1.09	0.988	1.085	1.026	0.927	1.339	0.833
P01130	LDLR	1.46839	0.99753	0.955251	1.17896	0.999888	1.13892	1.10505	1.09877	1.3319	1.1067	1.21949	1.33662	1.27839	1.22209	1.45781	0.945	0.987	0.942	0.946	1.036	0.901	0.958	1.355	1.232	0.913	0.899	0.921	1.313	1.042	1.211	1.05373	1.11742	1.02991	1.02833	0.936802	1.12996	1.07137	1.07221	1.07729	1.05813	1.16154	1.08757	1.11158	1.00839	0.998789	1.525	1.884	1.5
P01137	TGFB1	1.376	0.862	0.941	0.684	0.845	0.79	1.079	0.768	1.217	1.041	1.098	1.048	1.182	1.164	1.357	1.11956	0.978135	0.949315	0.969138	0.957421	1.06466	1.03619	1.12334	1.01082	1.14165	1.06965	1.1959	1.00591	1.18163	1.17921	1.025	1.36	1.496	1.161	1.876	0.932	1.007	0.975	1.089	1.484	1.685	1.633	1.778	1.783	2.16	0.972	0.861	0.738
P01344	IGF2	0.880387	0.996044	0.882935	1.16147	1.11562	1.11865	1.08889	1.07441	1.10181	1.02299	0.829748	0.921759	0.977643	0.863594	0.919536	0.827	1.038	0.769	0.828	1.179	0.759	0.846	0.926	1.526	0.784	0.875	1.305	1.125	0.895	0.921	0.906	0.636	0.431	0.684	0.776	1.099	0.743	0.761	1.025	0.421	0.744	0.611	0.579	0.807	0.678	0.952944	1.16854	1.05456
P01591	JCHAIN	1.953	0.835	0.57	0.561	0.331	0.475	0.422	0.483	2.169	1.443	2.215	2.215	2.215	2.215	1.955	2.215	0.39	0.495	0.634	0.293	0.457	0.485	0.813	0.903	2.215	2.215	2.215	2.215	2.215	2.215	0.538	0.696	0.687	0.541	0.323	0.472	0.496	0.496	0.633	2.215	2.215	2.215	2.215	2.215	2.215	2.215	1.911	1.57
P01593	IGKV1D-33	1.98	1.43	0.916	1.047	1.044	0.939	1.291	0.903	2.214	1.513	2.215	1.351	2.215	1.9	2.104	1.934	0.817	0.932	1.289	0.94	0.751	0.802	1.519	1.009	1.901	2.215	1.935	2.215	2.215	1.982	1.146	1.164	1.258	1.075	1.429	1.018	1.126	1.064	1.171	1.843	1.561	1.893	1.714	2.114	2.063	1.955	1.55	1.368
P01599	IGKV1-17	1.63061	0.899295	0.595021	0.65056	0.631523	0.640837	0.869686	0.686651	1.5975	1.24997	2.215	1.70134	2.215	2.215	1.64191	2.16789	0.628219	0.69292	0.923453	0.613307	0.56834	0.71162	0.950334	0.865651	2.13202	2.215	2.05226	2.215	2.215	2.03146	0.388	0.312	0.621	0.254	0.712	0.341	0.323	0.414	0.464	1.659	1.255	1.56	2.215	2.215	2.215	1.785	1.558	0.891
P01602	IGKV1-5	2.08397	0.899836	0.658803	0.648127	0.574889	0.597	0.805468	0.613463	2.07738	1.33007	2.215	1.78286	2.215	2.215	2.03585	2.215	0.51914	0.674297	0.785577	0.458542	0.4229	0.49148	0.777513	0.712598	2.215	2.215	2.215	2.215	2.215	2.215	0.722846	0.828353	1.00758	0.623963	1.10444	0.678414	0.661194	0.695045	0.791244	2.215	1.81543	2.215	2.215	2.215	2.215	2.215	2.215	1.682
P01619	IGKV3-20	2.215	1.346	0.986	0.932	0.798	0.861	1.108	0.944	2.15	1.627	2.215	1.411	2.215	2.215	2.215	2.215	0.383	0.611	0.96	0.48	0.618	0.464	0.82	0.739	2.215	2.197	2.215	2.215	2.215	2.215	0.791088	0.843633	0.998031	0.719066	1.2193	0.725512	0.743884	0.776841	0.814621	2.15979	1.60783	2.215	2.215	2.215	2.215	2.215	1.713	1.503
P01624	IGKV3-15	2.215	1.019	0.633	0.386	0.272	0.268	0.83	0.463	2.215	1.674	2.215	2.215	2.215	2.215	2.215	2.215	0.523	0.358	0.718	0.022	0.197	0.296	0.729	0.453	2.215	1.661	1.922	2.215	2.215	2.215	0.603	0.719	1.11	0.334	1.233	0.485	0.374	0.413	0.752	2.215	2.215	2.215	2.215	2.215	2.215	2.215	1.74533	1.58476
P01700	IGLV1-47	2.215	1.14	0.947	0.986	0.72	0.789	0.98	0.659	2.215	1.237	2.215	2.104	2.215	2.215	2.079	2.215	0.392	0.548	0.607	0.374	0.327	0.356	0.589	0.54	2.215	2.215	2.215	2.215	2.215	2.215	0.708	0.779	1.051	0.622	0.953	0.617	0.683	0.662	0.766	1.879	1.719	2.215	2.215	2.215	2.215	2.215	2.215	1.366
P01701	IGLV1-51	1.911	0.736	1.055	0.477	0.393	0.405	0.706	0.565	1.984	1.473	2.215	2.215	2.215	2.215	1.832	2.215	0.372	0.504	0.686	0.297	0.378	0.345	0.69	0.446	2.215	2.215	2.215	2.215	2.215	2.215	0.548	0.82	0.864	0.679	1.029	0.497	0.45	0.533	0.64	2.215	2.215	2.215	2.215	2.215	2.215	2.215	1.882	1.861
P01703	IGLV1-40	2.111	0.983	0.794	0.992	0.767	0.883	1.216	0.994	1.676	1.176	2.215	1.869	1.526	1.813	2.16	2.215	0.425	0.764	0.73	0.508	0.351	0.381	0.668	0.63	2.215	2.215	2.215	2.215	2.215	2.215	0.687	0.755	1.24	0.539	0.815	0.592	0.595	0.595	0.788	2.215	2.215	2.215	2.215	2.215	2.215	2.215	2.215	1.391
P01704	IGLV2-14	1.569	0.677	0.576	0.441	0.554	0.546	0.623	0.485	2.196	1.322	2.215	1.876	2.134	2.215	1.491	2.215	0.709	1.049	0.75	0.794	0.668	0.801	0.868	0.788	2.215	2.042	2.215	1.204	1.064	2.215	0.993	0.846	0.806	0.674	1.034	0.891	0.904	0.933	1.064	2.215	1.973	2.215	2.215	2.215	2.215	2.215	2.215	1.736
P01706	IGLV2-11	1.131	0.822	0.685	0.835	0.61	0.769	0.718	0.716	1.596	0.987	1.952	1.458	1.769	1.693	1.144	2.215	0.865	0.869	1.232	0.744	0.743	0.672	0.98	1.027	2.215	2.154	1.657	2.215	2.215	1.696	0.359	0.431	0.97	0.483	0.56	0.348	0.405	0.602	0.484	2.215	1.704	2.215	2.215	2.215	2.215	1.733	1.866	1.285
P01709	IGLV2-8	1.544	0.71	0.536	0.591	0.59	0.574	0.629	0.582	1.722	1.042	2.215	1.491	2.064	2.111	1.508	2.215	0.614	0.698	0.931	0.642	0.573	0.793	0.97	0.868	2.215	1.956	2.133	2.215	2.215	2.215	0.717	0.8	0.983	0.697	0.952	0.663	0.689	0.685	0.768	1.971	1.648	2.215	2.215	2.215	2.215	2.215	1.879	1.382
P01718	IGLV3-27	0.95	0.79	0.48	0.798	0.553	0.631	0.754	0.768	2.215	0.754	2.215	1.168	2.215	2.215	1.121	2.215	0.613	0.906	0.611	0.362	0.275	0.464	0.657	0.647	2.215	2.215	1.834	2.215	2.215	1.908	0.387	0.419	0.511	0.306	0.482	0.354	0.296	0.423	0.467	2.215	1.066	1.905	2.215	2.215	2.215	2.215	1.614	1.487
P01743	IGHV1-46	1.62496	1.26702	0.884615	1.10909	0.891094	0.938482	1.22407	0.945805	1.93929	1.32406	1.82011	1.48224	1.92028	1.79772	1.65887	1.48107	0.799931	0.843807	1.06231	0.927902	0.876786	0.85487	1.31926	1.03245	1.46127	1.65924	1.52062	1.85007	1.6293	1.61702	0.79	0.865	1.019	0.866	1.172	0.901	1.016	0.996	1.033	1.697	1.03	1.756	1.453	1.811	1.937	2.008	1.317	1.178
P01768	IGHV3-30	1.8502	0.960056	0.719941	0.715818	0.642555	0.668072	1.03084	0.69225	1.76186	1.58424	2.215	1.92534	2.215	2.215	1.85241	2.215	0.591	0.708	0.946	0.578	0.51	0.602	0.858	0.843	2.215	2.215	2.215	2.215	2.215	2.215	0.714	0.821	0.828	0.623	1.049	0.693	0.629	0.715	0.767	2.063	1.723	2.215	2.215	2.215	2.215	2.215	1.563	1.492
P01780	IGHV3-7	2.132	0.97	0.719	0.77	0.606	0.726	0.92	0.717	1.833	1.584	2.215	2.004	2.215	2.215	2.167	2.022	0.648	0.697	0.851	0.634	0.532	0.606	0.946	0.862	1.938	1.711	2.215	2.215	2.215	2.215	0.722	0.669	0.809	0.6	0.933	0.613	0.608	0.647	0.693	1.96	1.773	2.215	2.215	2.215	2.215	2.215	1.659	1.544
P01833	PIGR	2.101	0.681	0.964	0.654	0.583	0.594	0.681	0.723	1.92	1.754	2.136	2.215	1.533	2.215	2.141	1.764	0.859	0.813	0.925	0.939	0.702	0.72	1.017	1.252	1.878	2.009	2.113	2.215	1.919	1.661	0.779	0.71	0.941	0.748	0.966	0.722	0.79	0.71	0.932	2.215	2.215	1.726	1.811	2.145	2.102	2.215	2.215	1.779
P01834	IGKC	1.886	1.037	0.679	0.773	0.792	0.835	1.224	0.85	1.983	1.797	2.215	1.26	2.215	2.215	1.832	2.058	0.482	0.645	0.953	0.45	0.538	0.578	0.973	0.798	2.019	2.215	2.215	2.215	2.215	2.215	0.835	0.819	1.02	0.652	1.432	0.701	0.762	0.857	0.936	2.215	1.43	2.215	2.215	2.215	2.215	2.215	1.47	1.789
P01857	IGHG1	2.023	0.898	0.529	0.571	0.604	0.612	0.648	0.675	1.95	1.427	2.215	1.8	2.215	2.215	1.972	2.215	0.597	0.747	0.868	0.563	0.526	0.561	0.862	0.766	2.215	2.215	2.215	2.215	2.215	2.215	0.718	0.973	1.405	0.654	1.564	0.645	0.682	0.674	0.755	2.215	1.49	2.215	2.215	2.215	2.215	2.215	1.63	1.425
P01859	IGHG2	2.215	0.757	0.488	0.451	0.458	0.509	0.594	0.589	1.882	1.591	2.215	1.317	2.215	2.215	2.173	1.663	0.377	0.447	0.876	0.358	0.423	0.55	0.766	0.82	1.623	2.215	2.215	2.215	2.215	2.215	0.561	0.617	0.741	0.442	1.387	0.596	0.54	0.604	0.631	1.653	1.364	2.215	2.215	2.215	2.215	2.215	1.651	1.78
P01860	IGHG3	1.402	0.815	0.472	0.529	0.572	0.61	0.626	0.611	2.131	1.117	2.215	1.783	2.215	2.215	1.549	2.215	0.35	0.509	0.482	0.374	0.348	0.426	0.49	0.789	2.215	2.215	2.215	2.215	2.215	2.215	0.738	0.696	1.042	0.55	1.816	0.753	0.769	0.798	0.746	2.215	1.411	2.215	2.215	2.215	2.215	2.215	1.603	1.599
P01861	IGHG4	1.914	0.619	0.474	0.568	0.419	0.528	0.724	0.649	2.215	1.66	2.215	1.193	2.215	0.997	1.911	1.502	0.476	0.491	0.666	0.455	0.466	0.506	0.901	0.534	1.46	1.696	1.376	2.215	2.215	2.215	0.696	0.522	0.787	0.497	0.791	0.621	0.538	0.852	0.765	2.215	1.526	1.936	2.215	2.215	2.215	2.215	2.209	1.585
P01871	IGHM	1.558	0.975	0.62	0.771	0.502	0.578	0.594	0.594	1.899	1.256	2.215	2.215	2.215	2.215	1.525	2.215	0.49	0.596	0.605	0.478	0.424	0.504	0.826	0.971	2.215	2.215	2.011	2.215	2.215	2.215	0.489	0.594	0.547	0.561	0.648	0.491	0.495	0.519	0.594	2.093	2.215	2.215	2.215	2.215	2.215	2.215	1.611	1.249
P01876	IGHA1	1.336	1.011	0.645	0.805	0.839	0.755	1.305	0.78	1.502	1.765	2.215	1.634	1.592	1.703	1.27	2.215	0.715	0.836	0.931	0.669	0.795	0.774	1.253	0.797	2.215	2.215	2.215	2.215	2.215	1.95	0.893	0.833	1.025	0.683	1.201	0.796	0.959	0.968	0.914	2.215	1.519	2.215	2.201	2.215	2.215	2.215	1.383	1.832
P01880	IGHD	0.852	0.746	0.583	0.516	0.544	0.518	0.826	0.684	2.215	0.653	0.929	2.215	0.598	0.722	0.71	0.817982	1.3304	1.28218	0.937802	0.882705	0.847991	0.815173	1.0291	0.821152	0.817979	0.846034	0.855276	0.893817	0.903762	0.898237	0.921847	1.17565	2.215	1.10021	1.1166	0.999988	1.00877	0.976235	0.957072	0.8182	1.69371	0.926095	1.08153	0.966179	0.978679	0.936359	1.14493	0.841954
P01889	HLA-B	0.6	0.302	0.419	2.047	1.01	0.895	0.631	0.92	0.431	0.431	0.584	0.32	0.526	0.453	0.673	0.83	1.12	0.765	0.637	0.901	0.915	0.54	0.844	0.732	0.986	0.986	0.738	0.695	0.808	0.492	0.77	1.154	0.923	2.002	0.73	2.083	1.203	0.742	0.806	0.701	0.758	0.67	0.896	0.856	0.747	0.765	0.754	0.771
P01903	HLA-DRA	0.739	0.72	0.719	1.693	1.483	1.639	1.243	0.593	1.852	0.569	0.553	1.425	1.81	1.232	0.98	0.613	0.998	0.837	0.769	0.901	1.026	0.861	0.684	1.042	0.705	0.789	0.812	0.566	1.192	1.053	0.807	0.734	1.044	1.006	0.552	0.727	0.615	1.684	0.939	0.696	0.702	0.543	0.881	0.518	0.381	1.082	1.391	0.903
P01911	HLA-DRB1	0.756	0.9	0.862	1.223	1.195	0.766	0.832	0.737	0.871	0.693	0.598	0.66	1.038	0.897	0.905	0.761813	1.46199	1.10509	1.04555	1.20071	0.896703	1.02784	0.934958	0.997856	0.741288	1.0198	0.793814	0.731836	0.850273	0.761372	1.04853	0.953911	1.12146	1.35133	1.16872	1.07341	1.09068	1.02014	1.14627	0.935728	0.852934	0.868633	0.936075	0.88676	0.893261	0.813212	0.797789	0.758109
P02042	HBD	0.816	0.613	0.665	1.119	0.916	0.941	1.015	0.969	1.454	0.816	1.175	1.103	1.295	0.801	0.863	0.706	0.675	0.623	2.082	0.712	0.682	0.855	2.215	0.844	0.772	0.653	0.847	1.105	0.908	0.951	1.029	0.715	2.215	1.264	2.215	1.149	1.232	1.047	1.05	1.321	1.184	1.482	1.245	1.326	1.477	1.086	1.349	0.808
P02144	MB	0.486	0.322	0.6	0.378	0.339	0.375	0.396	0.387	0.48	1.187	0.461	0.571	0.462	0.464	0.461	0.676	2.215	0.641	0.504	0.426	0.325	0.41	0.709	0.417	0.708	0.572	0.572	0.685	0.555	0.402	0.457	0.457	0.329	0.569	0.468	0.655	0.479	0.579	0.521	0.591	0.458	0.43	0.674	0.629	0.602	0.718	0.903	0.919
P02452	COL1A1	1.168	1.068	1.246	1.351	0.991	1.321	1.166	1.276	1.486	1.115	1.181	1.052	1.147	1.14	1.16	1.086	0.831	1.017	0.906	1.218	0.863	0.749	0.864	0.941	1.115	1.289	1.295	1.285	1.173	0.957	1.034	0.936	0.955	1.145	1.083	1.191	1.143	1.137	1.123	0.89	0.82	0.922	0.834	0.794	0.844	1.264	1.695	1.244
P02461	COL3A1	1.205	1.031	1.207	1.141	1.044	1.177	1.174	1.133	1.473	1.154	1.048	1.215	1.313	1.265	1.247	1.41622	1.17019	0.975504	0.961086	1.15293	0.95003	0.899759	0.979837	1.0514	1.44973	1.3818	1.38737	1.32723	1.36244	1.21213	0.908	0.832	0.909	1.293	0.841	0.874	0.947	0.763	0.778	1.089	1.14	1.164	1.103	1.046	1.418	1.748	2.046	2.215
P02533	KRT14	1.271	0.575	1.726	0.762	0.916	2.215	0.714	1.505	0.517	0.709	0.658	1.315	0.716	0.973	1.256	0.465	0.932	2.215	0.552	0.81	1.583	1.509	0.566	0.629	0.936	0.955	0.542	1.359	0.64	0.767	0.758	0.526	0.844	0.601	0.502	1.836	1.084	1.106	0.809	0.527	0.414	0.584	0.649	0.595	0.902	0.499	0.31	0.878
P02538	KRT6A	1.29505	0.753528	1.13914	0.709801	1.07682	1.37316	0.881704	1.62062	0.591725	0.797148	0.675531	1.35825	0.767696	0.977831	1.31529	0.470825	1.06054	1.70103	0.588051	0.871565	1.40205	1.35383	0.609685	0.670324	0.641308	0.782548	0.560281	0.970508	0.645458	0.629589	0.891214	0.613393	0.981085	0.726864	0.720755	1.626	1.04766	1.71115	0.966878	0.653742	0.558785	0.632787	0.682697	0.626993	1.09763	0.325	0.3	0.45
P02545	LMNA	0.672496	0.919912	1.5868	1.0061	1.07114	0.88402	1.05349	1.06294	0.75622	0.684405	0.676038	0.693797	0.717073	0.674637	0.700426	0.658562	2.02126	1.07732	1.01304	0.956168	1.19144	0.866173	0.955113	0.935746	0.677741	0.733466	0.618819	0.605846	0.665918	0.680549	0.764	0.876	1.034	1.65	0.602	0.742	0.665	0.777	0.841	0.812	0.645	0.482	0.599	0.655	0.517	0.690911	0.628291	0.613448
P02549	SPTA1	0.79859	0.906765	1.19899	1.22036	1.22467	1.03558	1.23099	1.26899	0.726653	0.670568	0.668364	0.781757	0.690223	0.708286	0.80604	0.968	1.169	0.973	1.358	0.964	0.852	0.847	1.297	1.451	1.38	1.575	1.36	0.726	1.621	1.766	1.418	1.279	2.052	0.882	1.288	1.388	2.215	1.152	1.383	0.36	0.487	0.488	0.358	0.449	0.425	0.554	0.601	0.403
P02585	TNNC2	0.369499	0.447607	1.58233	0.448984	0.589367	0.350737	0.450279	0.503777	0.386279	0.598898	0.355069	0.400649	0.360334	0.370409	0.367547	0.459309	2.215	1.0749	0.663614	0.43178	0.543843	0.436892	0.52643	0.409923	0.452099	0.428363	0.405337	0.465853	0.428266	0.370579	0.397	0.331	0.229	0.595	0.306	0.299	0.43	0.251	0.279	0.31	0.251	0.224	0.279	0.297	0.261	0.886	1.122	0.833
P02647	APOA1	1.694	1.291	0.597	1.062	0.902	0.978	1.061	0.884	1.268	1.133	1.37	1.328	1.485	1.541	1.685	1.001	0.706	0.441	1.232	1.028	1.074	0.86	1.102	1.072	1.02	1.1	1.337	1.339	1.496	1.752	0.978	0.791	0.789	0.756	0.962	1.051	1.129	1.182	0.987	1.057	1.034	1.242	1.255	1.091	1.01	1.51	1.375	1.278
P02649	APOE	1.007	0.863	0.619	0.912	1.006	0.949	0.656	0.792	0.679	0.822	0.883	0.649	0.891	0.583	1.039	0.796	1.223	1.621	0.823	1.138	0.727	1.109	0.633	0.828	0.791	0.792	0.846	0.794	0.87	0.831	1.152	1.159	0.933	1.465	0.918	1.031	0.95	0.899	1.208	0.906	1.165	0.783	0.957	0.949	0.966	0.707	0.7	0.878
P02652	APOA2	2.088	1.475	0.459	1.289	1.018	1.194	1.118	1.105	1.619	1.12	1.352	1.87	1.388	1.585	2.028	1.089	0.553	0.674	1.137	0.979	1.051	0.779	1.127	1.113	1.077	1.283	1.346	1.328	1.306	1.655	1.171	0.72	0.936	0.774	0.85	1.159	1.207	1.182	1.094	0.842	1.261	1.371	1.567	1.198	1.116	1.463	1.629	1.122
P02654	APOC1	0.796	0.516	0.151	0.424	0.557	0.389	0.373	0.418	0.515	0.459	0.541	0.806	0.609	0.8	0.767	0.579	0.258	0.429	0.734	0.615	1.663	1.246	0.681	0.739	0.628	0.557	1.266	1.005	1.333	1.44	1.009	1.004	0.663	0.588	0.782	1.01	1.145	1.118	1.058	0.859	1.913	1.56	1.432	1.126	0.976	1.454	0.954	0.965
P02655	APOC2	0.989	0.771	0.34	0.686	0.634	0.623	0.555	0.783	1.083	0.784	0.818	1.138	0.905	1.06	0.957	0.968	0.924	1.01	0.793	0.873	1.037	1.102	0.916	0.862	0.969	0.8	1.397	0.864	1.36	1.414	1.003	1.396	1.033	1.256	0.905	0.911	1.032	1	1.04	1.568	2.215	2.01	1.519	1.513	1.326	1.24	1.495	1.108
P02656	APOC3	2.215	0.997	0.432	0.904	1.228	0.799	0.751	0.998	1.571	1.212	1.513	1.591	1.496	1.613	2.215	0.764	0.667	0.699	0.774	0.966	0.984	0.852	0.813	0.609	0.789	0.892	1.429	1.036	1.048	1.281	0.792	2.18	0.748	1.397	0.88	0.892	0.937	0.746	0.84	1.099	2.215	2.062	1.526	1.239	1.178	1.54	1.483	1.149
P02671	FGA	0.571	0.557	0.97	0.64	1.864	0.827	1.09	0.946	0.568	0.966	0.644	0.594	0.923	0.665	0.565	0.664	1.12	1.434	1.08	1.153	0.783	2.188	1.153	0.928	0.68	0.711	0.723	0.719	0.804	0.656	0.748	0.908	0.724	0.992	2.101	0.612	0.704	0.675	0.748	0.856	0.717	0.682	0.823	0.999	0.985	0.702	0.491	0.885
P02675	FGB	0.375	0.776	0.933	0.848	2.215	1.087	1.387	1.257	0.476	0.428	0.436	0.345	0.415	0.439	0.375	0.469	0.917	1.387	1.057	1.319	0.924	2.215	1.151	1.007	0.467	0.511	0.404	0.446	0.457	0.415	0.89	0.999	0.857	0.652	2.215	0.693	0.815	0.722	0.861	0.457	0.314	0.335	0.436	0.343	0.347	0.347	0.372	0.402
P02679	FGG	0.307	0.665	0.891	0.769	2.215	0.989	1.279	1.184	0.351	0.413	0.391	0.28	0.32	0.36	0.316	0.457	1.036	1.419	1.107	1.263	0.813	2.215	1.17	1.009	0.457	0.487	0.351	0.383	0.388	0.342	0.91	1.059	0.918	0.692	2.215	0.732	0.839	0.76	0.855	0.588	0.393	0.435	0.5	0.421	0.453	0.348	0.358	0.417
P02724	GYPA	1.294	0.845	0.712	0.998	1.012	1.03	0.96	1.008	1.167	1.033	1.049	1.231	1.169	1.081	1.298	1.283	1.333	0.844	1.296	1.275	0.806	0.981	1.581	1.035	1.548	1.068	1.31	1.031	1.122	1.086	1.215	1.008	1.105	0.812	1.264	1.139	1.306	0.928	1.19	0.864	1.129	1.139	1.134	0.998	1.088	0.955	0.933	0.802
P02730	SLC4A1	0.548	0.633	0.444	1.062	0.972	1.144	0.762	1.309	0.838	0.529	0.513	0.727	0.647	0.567	0.62	0.402	0.425	0.478	1.898	0.806	0.787	1.243	2.215	0.462	0.518	0.472	0.501	0.402	0.611	0.504	1.318	0.81	0.865	0.658	0.995	1.389	1.887	1.578	1.204	0.698	0.59	0.79	0.56	0.691	0.615	0.602	0.688	0.489
P02741	CRP	0.489	0.145	2.215	0.688	0.841	0.267	0.382	0.553	0.279	1.17	0.288	0.347	0.334	0.443	0.421	1.185	1.465	2.215	0.78	1.921	0.25	0.555	0.468	0.458	1.105	1.692	0.62	0.54	0.568	0.632	0.295	0.257	0.171	2.215	1.261	0.535	0.283	0.24	0.297	0.866	0.273	0.306	0.801	0.693	0.671	0.43	0.366	1.035
P02743	APCS	1.276	0.754	0.952	1.201	0.998	1.155	1.074	1.056	1.023	1.279	1.046	1.155	0.868	1.052	1.286	1.543	1.026	1.183	0.88	1.016	0.817	0.881	0.98	0.986	1.527	1.561	1.167	1.14	1.218	1.297	1.085	0.933	0.657	0.88	1.057	1.189	1.051	0.929	1.083	1.138	0.997	1.171	1.312	1.381	1.396	1.079	0.952	1.306
P02745	C1QA	0.672	0.874	0.76	1.083	1.138	1.12	0.988	0.984	0.813	0.576	0.774	0.652	0.752	0.836	0.69	0.729	0.826	0.991	0.916	1.09	1.083	1.274	1.041	1.121	0.708	0.75	0.68	0.761	0.734	0.707	1.375	0.933	1.139	0.984	1.546	1.301	1.283	1.123	1.472	0.749	0.73	0.897	0.856	0.903	0.905	0.711	0.514	0.406
P02746	C1QB	0.716	0.925	0.86	1.158	1.141	1.136	1.034	1.046	0.735	0.632	0.805	0.7	0.797	0.841	0.726	0.686	0.871	0.989	1.138	1.198	1.128	1.336	1.041	0.945	0.686	0.78	0.74	0.768	0.76	0.706	1.064	0.646	0.678	0.76	1.273	1.156	1.064	1.09	1.308	0.702	0.762	0.795	0.769	0.805	0.804	0.943	0.756	0.688
P02747	C1QC	0.781	1.025	0.914	1.282	1.139	1.243	1.128	1.166	0.782	0.694	0.895	0.813	0.846	0.901	0.785	0.835	0.985	1.039	1.072	1.124	0.992	1.203	1.082	1.324	0.83	0.848	0.823	0.905	0.828	0.843	1.316	0.983	1.036	0.998	1.349	1.289	1.209	1.141	1.35	0.932	0.838	1.018	0.96	1.004	1.006	0.839	0.615	0.582
P02748	C9	0.354	0.724	1.251	1.057	0.798	0.983	1.065	0.868	0.432	0.673	0.32	0.347	0.423	0.416	0.358	0.845	1.291	1.549	1.241	1.359	0.963	1.036	0.973	1.059	0.86	0.596	0.677	0.65	0.587	0.539	1.163	0.797	0.731	1.987	1.004	1.112	1.073	0.967	1.154	0.734	0.594	0.654	0.631	0.716	0.67	0.496	0.511	0.811
P02749	APOH	0.994	1.268	0.969	1.104	1.244	0.904	1.123	0.684	0.921	0.824	0.668	1.335	0.817	0.947	0.978	0.466	0.687	0.696	0.939	0.889	1.654	1.499	0.953	0.766	0.499	0.468	0.62	0.493	0.605	0.598	0.952	0.885	0.793	0.664	1.036	1.165	1.144	1.271	0.967	0.727	1.049	0.663	0.607	0.661	0.595	0.747	0.722	0.621
P02750	LRG1	0.393	0.738	2.215	1.038	1.021	0.903	0.987	0.978	0.491	0.598	0.475	0.391	0.462	0.479	0.395	0.561	1.427	1.263	1.057	1.282	0.869	0.864	0.893	0.863	0.569	0.525	0.441	0.432	0.508	0.413	0.744	0.575	0.568	1.69	1.019	0.912	0.895	0.95	0.751	0.648	0.448	0.45	0.539	0.507	0.496	0.372	0.431	0.639
P02751	FN1	0.984	0.51	0.411	0.733	2.215	0.805	1.256	1.223	0.704	0.818	0.673	1.024	0.669	0.821	0.996	0.731	0.635	0.732	0.776	1.074	1.442	2.215	1.24	1.542	0.743	0.814	0.606	0.67	0.694	0.8	1.318	0.769	0.722	0.565	1.212	1.279	1.317	1.26	1.383	0.607	0.917	0.699	0.695	0.719	0.678	0.737	0.66	0.775
P02753	RBP4	2.113	1.035	0.693	1.202	1.023	0.967	1.114	1.035	1.784	0.979	1.252	2.006	1.358	1.372	1.981	0.819	0.571	0.556	0.567	1.269	1.054	0.806	0.831	0.89	0.826	0.796	1.387	0.887	1.274	0.932	1.113	1.329	0.774	0.619	0.695	1.206	1.102	0.858	1.092	0.702	1.62	1.266	1.519	1.333	1.178	1.298	1.747	0.919
P02760	AMBP	0.905	1.212	1.011	1.406	1.47	1.283	1.413	1.094	1.056	0.937	0.848	0.906	0.81	0.839	0.938	0.877	0.951	1.169	1.076	1.146	1.022	0.925	1.246	0.965	0.877	0.959	0.742	0.744	0.796	0.652	1.349	1.183	0.914	1.005	1.222	1.094	1.353	1.236	1.383	0.989	0.924	0.804	0.869	0.892	0.747	0.807	0.845	0.761
P02763	ORM1	1.992	0.614	1.41	0.683	0.589	0.656	0.678	0.69	1.595	2.215	1.553	1.538	1.688	1.344	1.997	2.011	1.066	1.398	0.718	0.996	0.589	0.608	0.627	0.639	1.907	2.215	1.976	1.834	1.222	1.292	0.578	0.822	0.617	1.428	1.213	0.661	0.611	0.619	0.627	2.215	1.134	1.626	1.862	2.046	1.998	1.173	1.598	2.215
P02765	AHSG	1.237	1.554	0.585	1.266	1.018	1.197	1.15	1.101	1.956	1.036	1.098	1.34	1.183	1.476	1.276	0.707	0.521	0.528	0.871	0.569	1.103	1.07	0.979	0.861	0.712	0.845	0.766	0.756	0.919	1.001	0.88	0.495	1.109	0.58	0.835	0.914	0.997	0.851	0.894	0.517	0.908	0.819	0.75	0.732	0.677	0.861	1.237	0.758
P02766	TTR	2.116	1.227	0.546	1.262	1.065	1.052	1.2	1.11	1.765	1.011	1.482	2.043	1.635	1.541	2.17	0.904	0.582	0.629	0.734	1.102	0.848	0.78	0.869	0.979	0.915	0.792	1.176	1.03	1.253	1.224	1.25	1.466	0.976	0.583	1.033	1.257	1.332	1.054	1.238	0.669	1.485	1.333	1.429	1.419	1.38	1.365	1.664	0.957
P02768	ALB	1.838	0.978	0.523	0.871	0.699	0.743	1.034	0.814	2.215	1.199	1.93	1.566	2.055	2.215	1.83	1.45	0.486	0.514	0.828	0.559	0.522	0.551	1.877	0.885	1.457	1.418	1.522	2.215	1.743	1.651	0.803	0.814	1.531	0.49	1.393	0.735	0.819	0.707	0.793	1.283	1.572	2.08	1.372	1.997	2.196	1.722	2.215	1.233
P02774	GC	1.336	0.864	0.794	0.921	1.215	1.174	1.121	1.152	1.128	1.209	1.024	0.805	1.136	0.813	1.337	1.017	1.01	0.809	1.006	1.048	0.917	0.913	0.906	0.834	1.028	1.45	1.294	0.709	1.135	0.817	0.838	0.959	1.144	1.035	0.816	0.932	1.227	0.98	0.851	0.88	0.957	0.72	0.9	1.043	0.971	0.808	1.102	1.196
P02775	PPBP	2.215	0.862	1.391	0.619	0.675	0.583	1.044	0.775	2.066	1.471	1.814	1.451	2.093	1.84	2.215	1.81	0.926	0.586	0.843	0.32	0.868	0.477	1.307	0.567	1.818	1.585	1.593	1.563	1.669	2.215	0.547	1.344	0.896	1.056	0.668	0.506	0.628	0.584	0.644	1.63	2.215	1.978	1.805	1.839	1.968	1.879	2.148	1.635
P02786	TFRC	1.347	1.22	0.677	1.176	1.216	1.171	1.128	0.896	1.46	1.112	1.621	1.625	1.616	1.391	1.367	1.47	0.829	0.816	0.936	1.218	0.738	0.858	0.997	1.286	1.449	1.259	1.335	1.17	1.445	1.151	0.849	0.819	0.889	0.903	0.89	1.18	0.996	0.995	0.868	1.451	0.978	1.681	1.643	1.249	1.169	1.016	1.338	1.068
P02787	TF	1.544	1.204	0.782	0.911	0.812	0.94	0.954	0.883	2.195	1.19	2.03	1.48	1.894	1.726	1.533	1.379	0.735	0.681	0.896	0.719	0.721	0.757	0.811	0.964	1.375	1.365	2.09	2.215	1.768	1.709	0.871	1.117	1.576	0.792	1.529	0.886	0.912	0.935	0.881	1.374	1.182	2.215	2.209	2.029	2.01	1.189	2.215	1.206
P02788	LTF	2.215	0.922	0.913	0.826	0.675	0.805	0.966	0.814	2.092	1.091	1.433	2.215	1.117	2.215	2.215	1.172	0.836	0.559	1.629	0.55	0.666	0.724	0.637	0.704	1.156	0.774	0.736	0.654	0.953	1.125	0.677	1.043	0.951	1.892	0.909	0.687	0.84	0.794	0.734	1.197	1.439	1.264	1.127	2.215	2.215	1.169	1.961	0.948
P02790	HPX	1.305	1.269	1.275	1.139	0.883	1.174	1.19	0.964	1.277	1.441	1.114	1.407	1.244	1.129	1.289	1.159	1.087	0.972	0.968	1.367	0.98	0.886	0.897	1.089	1.131	1.279	1.143	0.886	1.088	1.215	1.065	1.094	0.807	0.964	0.974	1.002	1.04	1.076	1.037	0.891	1.075	0.903	1.061	1.085	1.05	0.95	1.216	1.405
P02792	FTL	0.589	0.066	0.998	0.507	0.285	0.201	0.21	0.374	0.206	0.414	0.236	1.042	0.217	0.202	0.59	0.478	2.215	2.215	0.565	1.005	0.258	0.319	0.506	0.258	0.429	0.735	0.352	0.404	0.59	0.335	0.453	1.632	0.258	1.431	0.439	0.244	0.38	0.209	0.471	0.708	1.233	0.224	0.226	0.436	0.393	0.985	0.446	0.557
P02794	FTH1	0.209	0.449	0.698	0.605	0.339	0.312	0.314	0.35	0.251	0.274	0.193	0.38	0.252	0.262	0.298	0.481	2.215	1.81	0.82	1.007	0.679	0.665	0.63	0.613	0.46	0.614	0.632	0.479	0.618	0.557	0.661	1.246	0.598	1.123	0.605	0.566	0.748	0.74	0.744	0.738	0.839	0.548	0.464	0.744	0.587	0.811	0.79	0.546
P03950	ANG	0.677	1	1.157	1.088	1.26	1.048	1.638	1.727	0.753	0.59	0.615	0.732	0.663	0.643	0.718	0.779	0.754	1.568	0.952	0.803	0.693	0.997	0.931	1.25	0.809	0.693	0.953	0.869	0.912	0.786	0.862	0.697	0.83	0.778	1.162	1.067	0.914	0.983	0.892	0.831	0.875	0.792	0.691	0.927	0.782	0.818	0.685	0.58
P03951	F11	0.455	1.267	1.297	1.379	0.951	1.238	1.399	1.241	0.481	0.399	0.45	0.469	0.429	0.492	0.45	0.535	0.862	1.285	1.226	1.176	1.348	1.222	0.95	1.142	0.557	0.553	0.644	0.58	0.585	0.625	1.404	1.305	0.874	0.621	1.092	1.165	1.363	1.374	1.31	0.584	0.519	0.679	0.705	0.641	0.567	0.49	0.557	0.436
P03952	KLKB1	0.753	1.687	0.754	1.394	1.349	1.378	1.555	1.33	0.84	0.67	0.84	0.744	0.747	0.813	0.702	0.611	0.695	0.79	1.169	1.141	1.367	1.121	0.933	1.295	0.626	0.575	0.804	0.652	0.676	0.832	1.285	1.294	1.012	0.946	1.156	1.137	1.326	1.505	1.24	0.605	0.784	0.871	0.711	0.744	0.699	0.606	0.705	0.574
P04003	C4BPA	0.428	1.204	0.875	1.152	1.058	1.36	1.167	1.163	0.542	0.635	0.564	0.467	0.482	0.506	0.451	0.63	0.746	0.803	0.947	0.971	1.117	1.285	0.874	1.032	0.649	0.588	0.629	0.503	0.56	0.523	0.808	0.96	0.639	0.903	0.8	1.022	0.925	0.983	0.816	0.636	0.595	0.543	0.478	0.543	0.559	0.501	0.457	0.554
P04004	VTN	0.826	1.131	1.037	1.255	1.041	1.17	1.133	1.147	0.896	0.903	0.72	0.732	0.755	0.776	0.836	0.682	0.822	0.982	0.935	1.078	0.984	1.02	1.051	1.062	0.771	0.712	0.696	0.682	0.64	0.658	0.651	1.065	0.951	1.367	1.081	1.074	1.088	1.044	0.73	0.863	0.973	0.869	0.856	0.842	0.886	0.444	0.605	0.618
P04040	CAT	0.519	0.553	0.965	0.942	0.908	0.778	0.971	0.997	0.603	0.539	0.512	0.623	0.563	0.532	0.517	0.552	2.215	1.401	1.088	0.794	0.759	0.789	1.673	0.723	0.599	0.621	0.606	0.607	0.607	0.701	0.978	1.087	1.759	1.69	0.864	1.041	1.347	1.036	0.954	0.581	0.645	0.762	0.778	0.713	0.736	0.608	0.625	0.57
P04066	FUCA1	0.968	1.104	0.824	1.462	1.463	0.998	1.416	1.393	1.171	0.959	0.974	0.882	0.921	1.032	1.253	0.631	0.871	0.906	0.782	0.933	1.378	0.952	0.884	1.059	0.614	0.637	0.672	0.803	0.71	0.758	1.173	0.838	1.195	1.279	1.37	1.339	1.15	1.034	1.264	0.961	1.219	1.162	0.925	1.046	1.067	0.846	0.82	0.614
P04070	PROC	0.907	1.298	0.924	1.26	1.206	1.279	1.318	1.265	0.868	0.78	0.73	0.733	0.725	0.771	0.901	0.808	0.974	1.077	1.087	1.145	0.986	1.277	1.193	1.432	0.821	0.843	0.886	0.826	0.837	0.874	1.119	1.608	0.955	1.127	0.9	1.143	1.043	1.277	1.128	0.897	1.06	0.789	0.665	0.687	0.684	0.7	0.847	0.718
P04075	ALDOA	0.285	0.664	2.103	0.611	0.603	0.368	0.533	0.648	0.287	0.339	0.266	0.275	0.268	0.304	0.263	0.456	2.215	1.185	0.828	0.388	0.812	0.481	0.658	0.498	0.476	0.446	0.389	0.47	0.433	0.414	0.465	1.836	1.442	1.174	0.439	0.47	0.536	0.514	0.45	0.337	0.344	0.325	0.357	0.362	0.368	0.589	0.67	0.749
P04083	ANXA1	1.018	0.875	1.898	0.858	0.913	0.78	1.009	0.883	0.954	0.588	0.701	0.941	0.726	0.699	0.965	1.038	1.287	0.646	2.215	0.612	0.652	0.629	0.792	0.701	1.012	0.799	0.714	0.863	0.739	0.689	0.907	2.215	2.215	1.095	1.391	0.949	0.978	0.95	0.966	0.978	0.944	0.886	0.868	0.91	1.001	0.634	0.889	0.834
P04114	APOB	1.228	1.004	0.787	0.969	0.923	0.906	0.87	0.942	0.853	0.999	0.998	1.715	1.104	1.216	1.223	0.91	0.848	1.217	0.739	0.993	0.947	1.003	0.79	1.154	0.908	0.777	1.163	0.971	1	1.158	1.122	0.964	0.764	1.019	0.952	0.811	0.918	0.789	1.121	1.014	1.153	1.105	1.166	0.879	0.846	1.29	0.791	0.931
P04179	SOD2	0.624	0.594	1.568	0.797	0.79	0.616	0.352	0.704	0.694	0.852	0.519	0.9	0.6	0.774	0.623	0.721	2.215	1.767	0.825	0.653	0.662	0.55	0.688	0.651	0.698	0.774	0.634	0.79	0.751	0.627	0.785	1.181	0.772	1.805	0.779	0.859	0.811	0.752	0.892	0.873	0.86	0.784	0.869	0.79	0.789	0.656	0.728	0.799
P04180	LCAT	1.056	1.467	0.895	1.472	1.312	1.424	1.302	1.399	1.178	1.023	1.073	1.066	0.998	0.968	1.062	0.73	0.601	0.8	1.026	1.204	1.048	0.987	0.968	0.993	0.72	0.82	0.829	0.775	0.783	0.773	1.116	0.991	0.956	1.125	1.168	1.171	1.217	1.206	1.09	0.85	0.875	0.865	0.905	0.837	0.819	0.914	0.944	0.779
P04196	HRG	1.788	1.484	0.765	1.161	0.887	1.224	1.039	1.215	1.361	1.113	1.578	1.445	1.834	1.158	1.868	1.011	0.458	0.812	1.337	0.88	0.816	0.984	1.215	0.995	1.031	0.843	1.198	1.448	1.716	1.339	1.177	0.938	1.043	0.511	0.923	0.9	1.293	1.207	1.198	1.033	1.08	1.656	0.956	1.119	1.121	1.518	1.207	1.08
P04211	IGLV7-43	2.215	0.647	0.62	0.624	0.545	0.527	0.65	0.504	1.991	1.055	2.215	1.915	2.215	2.215	2.215	1.601	0.286	0.363	0.555	0.338	0.284	0.39	0.432	0.629	1.496	2.215	1.912	2.215	1.879	1.966	0.755	0.788	0.997	0.874	0.787	0.827	0.759	0.765	0.82	1.535	2.022	2.215	2.215	2.215	2.215	2.215	1.761	1.585
P04217	A1BG	0.593	1.129	1.098	1.269	0.867	1.401	1.028	1.22	0.689	0.755	0.669	0.579	0.635	0.605	0.598	0.703	0.791	0.925	1.19	1.261	1.051	1.103	1.121	1.17	0.723	0.682	0.7	0.644	0.671	0.678	1.156	0.96	1.181	1.199	1.099	1.295	1.115	1.301	1.106	0.753	0.713	0.699	0.69	0.671	0.663	0.65	0.685	0.775
P04259	KRT6B	1.15993	0.733284	1.40339	0.856958	0.976734	1.67111	0.934374	1.30179	0.648438	0.75787	0.693038	1.19716	0.719068	0.892256	1.162	0.52	0.443	2.215	0.521	0.545	1.684	0.775	0.518	0.405	0.694	0.687	0.703	2.083	0.651	1.081	0.747	1.564	0.803	0.569	0.518	2.215	0.529	1.195	0.698	0.814	0.53	0.839	0.91	1.137	1.425	0.641592	0.549793	0.782109
P04264	KRT1	1.715	0.594	0.831	0.502	1.127	1.414	0.761	1.909	0.486	0.781	0.695	1.601	0.8	1.176	1.724	0.335	1.197	1.959	0.397	0.789	1.152	1.337	0.417	0.463	0.447	0.666	0.421	1.267	0.505	0.457	0.838	0.372	1.102	0.636	0.526	1.89	0.977	1.604	0.887	0.58	0.373	0.586	0.637	0.442	1.295	0.317	0.277	0.766
P04275	VWF	0.789	0.358	0.567	0.597	2.215	0.777	1.282	1.284	0.535	1.445	0.554	0.897	0.636	0.802	0.811	1.288	1.122	1.011	0.901	1.196	0.921	2.145	0.928	1.255	1.295	1.338	1.093	0.738	0.887	0.756	1.081	0.477	0.666	1.344	1.308	1.15	0.959	1.109	1.067	1.231	0.535	0.606	1.2	0.574	0.589	1.372	0.52	1.408
P04278	SHBG	0.524	1.445	0.541	0.999	0.73	1.391	1.114	0.683	0.688	1.806	0.625	0.449	0.804	0.543	0.528	1.022	0.595	1.167	1.566	0.542	0.812	0.898	0.997	2.215	1.023	0.691	0.54	0.824	0.742	0.727	1.009	0.452	1.219	1.274	1.019	0.923	1.229	2.109	1.019	1.083	0.86	0.582	0.751	0.568	0.582	1.082	0.808	2.215
P04406	GAPDH	0.512	0.614	1.877	0.601	1.068	0.464	0.715	0.735	0.572	0.466	0.518	0.476	0.479	0.511	0.495	0.385	1.42	0.811	0.878	0.466	2.215	1.14	0.786	0.538	0.39	0.378	0.34	0.353	0.409	0.368	0.692	2.057	2.02	0.842	0.841	0.683	0.838	0.781	0.722	0.59	0.621	0.654	0.586	0.626	0.69	0.436	0.492	0.479
P04424	ASL	0.561	0.241	2.215	0.667	0.571	0.413	0.486	0.504	0.347	0.312	0.219	0.923	0.269	0.393	0.491	0.548	1.341	1.737	0.717	0.806	0.625	0.589	0.653	0.639	0.559	0.613	0.618	0.876	0.717	0.725	0.554	2.058	1.05	1.382	0.462	0.75	0.508	0.58	0.637	0.42	0.915	0.441	0.718	0.49	0.537	0.762	0.666	0.523
P04430	IGKV1-16	2.065	1.063	0.928	1.026	0.691	0.799	1.052	0.911	2.083	1.251	2.215	1.367	2.215	2.215	2.128	2.14924	0.589144	0.693248	0.987819	0.629026	0.623013	0.678298	0.952785	0.879212	2.13224	2.1831	2.10938	2.215	2.215	2.07411	0.814213	0.883825	1.00829	0.764788	1.26265	0.761027	0.763637	0.861878	0.861954	1.99296	1.65198	2.215	2.215	2.215	2.215	2.215	1.688	1.387
P04432	IGKV1D-39	2.215	1.383	1.015	0.961	0.774	0.764	0.861	0.943	2.037	1.768	2.215	2.201	2.215	1.896	2.215	2.215	0.54137	0.676759	0.944854	0.559975	0.529504	0.58058	0.878898	0.819442	2.215	2.06979	2.215	2.215	2.215	2.215	0.794662	0.8631	1.0286	0.724239	1.20128	0.737807	0.729172	0.760954	0.833526	2.07942	1.74213	2.215	2.215	2.215	2.215	2.215	1.681	1.421
P04439	HLA-A	1.216	0.406	0.914	1.097	0.731	2.215	0.514	0.8	1.092	0.657	0.582	2.215	0.567	0.582	1.19	0.62	0.865	0.831	0.639	0.55	0.721	0.519	0.626	0.771	0.659	0.624	1.505	0.562	0.625	0.422	1.05	1.881	1.113	2.058	0.85	1.244	2.215	0.643	1.123	0.838	1.511	0.711	0.809	1.214	1.285	1.476	1.168	0.567
P04632	CAPNS1	0.482	1.067	1.805	0.927	1.017	0.637	0.749	1.006	0.472	0.594	0.505	0.542	0.463	0.505	0.493	1.282	1.19	0.956	1.05	0.879	1.133	0.859	0.968	0.774	1.238	1.091	0.953	1.043	0.919	1.084	0.874	1.185	0.962	0.985	0.938	0.874	0.802	1.037	0.835	0.796	0.549	0.813	0.714	0.891	0.64	0.784507	0.796416	0.818291
P04745	AMY1A	0.974	1.25	0.834	1.053	0.848	1.129	1.464	0.913	1.217	1.312	1.161	1.276	1.077	0.985	1.015	1.06181	1.02131	0.931413	1.09521	1.13654	0.908265	1.00008	1.1131	1.21403	1.12246	1.15218	1.19422	1.09561	1.13812	1.1066	0.956	1.326	1.247	1.116	0.987	1.086	1.039	1.074	0.903	1.22	0.893	0.996	0.93	1.107	0.982	1.496	1.152	1.243
P04746	AMY2A	1.13559	1.18353	1.11437	1.08981	0.954792	1.11033	1.29546	1.07452	1.31401	1.24055	1.05294	1.24967	1.23842	1.08506	1.23429	0.913	1.526	1.419	1.123	1.133	1.127	1.407	1.059	1.112	0.956	0.869	0.98	1.072	1.253	0.789	0.764	1.588	1.085	1.182	1.012	0.799	1.002	1.044	0.959	1.152	1.086	0.97	1.213	1.025	0.981	1.019	0.997	2.215
P04792	HSPB1	0.633	0.937	2.215	0.756	1.082	0.744	0.666	0.893	0.805	0.717	0.651	0.568	0.723	0.693	0.628	0.607	1.234	1.076	0.932	0.879	1.192	0.96	0.685	0.828	0.724	0.739	0.693	0.94	0.772	0.853	0.685	2.215	1.676	1.137	0.797	0.704	0.745	0.654	0.795	0.511	0.496	0.396	0.517	0.536	0.466	0.507	0.548	0.512
P05019	IGF1	1.74	1.75	0.92	1.937	1.993	1.608	2.215	1.868	2.215	1.095	1.579	1.647	1.862	1.473	1.636	0.922	0.492	0.409	0.532	1.087	0.688	0.576	1.349	0.79	0.919	0.499	0.927	0.738	1.046	0.536	1.127	0.849	0.898	0.864	0.919	1.463	1.25	0.817	1.128	0.733	1.179	1.069	0.951	1.278	1.037	0.826	2.215	0.604
P05026	ATP1B1	0.959928	1.06127	1.05161	1.26545	0.973424	1.07243	1.15633	1.05154	1.13126	0.91482	0.939479	0.931273	0.949063	0.962783	0.980613	1.0751	1.15531	0.971531	1.05373	1.1161	0.99656	0.919267	1.0224	1.02226	1.10986	1.11738	1.02601	1.07037	1.06276	1.21903	1.096	0.985	1.166	1.065	0.808	1.213	1.075	0.899	0.906	0.824	1.163	1.041	0.847	0.923	1.005	0.928543	1.05828	0.922442
P05062	ALDOB	0.839	0.564	2.123	0.928	0.572	0.711	0.776	0.664	0.606	0.59	0.573	1.53	0.628	0.698	0.86	0.873	1.707	2.215	0.783	0.809	0.589	0.699	1.038	0.778	0.859	0.848	0.762	1.221	0.772	0.745	0.568	2.215	2.215	1.3	0.911	0.977	0.845	0.764	0.629	0.743	1.384	0.789	1.285	0.793	0.794	0.886	0.776	0.674
P05067	APP	1.776	0.795	1.687	0.612	0.661	0.54	1.013	0.697	1.667	1.391	1.288	1.203	1.4	1.255	1.787	1.24	1.101	0.712	0.915	0.535	0.904	0.593	1.218	0.541	1.275	1.16	1.159	0.983	1.032	1.336	0.607	1.443	0.932	1.282	0.645	0.557	0.669	0.608	0.688	1.364	1.98	1.268	1.056	1.241	1.229	1.572	1.64	1.478
P05089	ARG1	0.521	0.417	0.471	0.392	1.824	0.455	0.548	0.6	0.392	0.333	0.396	0.643	0.364	0.469	0.657	0.989	1.171	1.588	1.076	1.011	0.931	1.243	1.041	1.036	1.569	1.501	0.871	0.995	1.04	1.017	0.901	0.81	0.735	1.025	0.875	1.333	0.991	2.215	1.34	0.62	0.536	0.481	0.554	0.664	0.867	0.692436	0.651533	0.89549
P05090	APOD	1.405	1.007	0.742	1.313	0.939	1.027	1.078	1.081	0.878	1.59	1.028	1.476	1.279	1.534	1.388	1.278	1.333	1.273	0.86	1.656	0.786	0.767	1.103	1.208	1.199	1.216	1.291	1.282	1.276	1.215	1.219	0.999	0.822	0.966	1.252	1.307	1.257	0.906	1.208	1.307	1.282	1.224	1.088	0.85	0.868	1.395	0.785	1.624
P05106	ITGB3	0.669	0.967	1.272	1.367	1.642	0.655	1.065	1.61	0.68	0.465	0.624	0.595	0.542	0.624	0.675	0.823	0.868	0.622	1.688	0.665	1.857	1.252	1.506	0.861	0.818	0.729	0.707	0.824	0.712	0.815	1.17	1.3	1.556	0.9	1.416	1.084	1.075	1.012	1.219	1.366	1.12	1.312	1.15	1.193	1.392	0.685	0.727	0.675
P05107	ITGB2	1.08315	1.13536	0.956792	1.26289	0.964061	1.1181	1.17071	1.03576	1.3448	0.99851	1.08531	1.06168	1.18661	1.09182	1.12128	1.03444	0.950492	0.948696	1.07138	1.0854	0.996946	0.998273	1.15629	1.09076	1.09147	1.10723	1.17568	1.1136	1.14072	1.18577	1.369	1.101	1.458	1.212	1.39	1.3	1.09	1.238	1.478	0.958	1.084	1.103	1.192	1.057	1.379	1.10233	1.21973	1.0145
P05109	S100A8	0.411	0.09	0.722	0.202	0.14	0.15	0.169	0.189	0.346	0.189	0.186	0.358	0.117	0.201	0.424	0.23	2.215	1.826	1.033	0.413	0.257	0.204	0.208	0.213	0.236	0.304	0.243	0.256	0.264	0.275	0.187	0.667	0.269	1.795	0.242	0.287	0.188	0.162	0.193	0.247	0.347	0.175	0.21	0.398	0.355	0.265	0.515	0.289
P05121	SERPINE1	1.75	0.675	1.129	0.58	0.706	0.643	0.871	0.753	1.399	1.536	1.089	1.327	1.225	1.28	1.758	1.466	1.15	0.763	0.94	0.73	0.627	0.567	0.984	0.792	1.395	1.374	1.219	1.118	1.142	1.59	0.777	1.344	0.993	1.227	0.857	0.822	0.868	0.821	0.879	1.449	2.011	1.686	1.704	1.293	1.561	1.197	1.499	1.743
P05154	SERPINA5	1.015	1.158	0.563	1.099	1.287	1.026	1.268	1.018	0.908	0.686	1.115	1.012	0.987	0.74	1.033	0.896	0.677	0.986	0.811	1.102	1.443	0.996	1.037	0.973	0.91	0.773	0.989	0.815	1.002	0.684	1.315	1.05	1.032	0.508	0.904	1.361	1.145	1.376	1.307	0.597	0.702	0.661	0.771	0.893	0.899	0.775	0.727	0.524
P05155	SERPING1	0.5	0.804	1.079	1.128	0.848	1.123	1.059	0.981	0.561	0.762	0.473	0.498	0.492	0.49	0.511	0.616	1.455	1.008	0.783	0.952	0.839	0.732	0.786	0.993	0.628	0.657	0.574	0.505	0.598	0.496	1.054	1.282	0.812	1.876	0.88	1.09	0.982	1.045	1.018	0.698	0.671	0.554	0.53	0.546	0.493	0.546	0.615	0.819
P05156	CFI	0.588	0.896	0.932	1.026	1.178	1.035	1.002	0.936	0.636	0.773	0.6	0.666	0.629	0.652	0.617	0.717	0.726	0.964	1.032	0.947	1.509	1.39	0.828	0.935	0.709	0.662	0.63	0.586	0.6	0.746	1.19	1.139	0.902	1.158	1.052	1.18	1.191	1.143	1.189	0.842	1.078	0.821	0.758	0.75	0.714	0.484	0.5	0.643
P05160	F13B	0.902	1.312	0.803	1.741	1.791	1.643	2.215	1.353	1.537	1.085	0.833	1.033	0.748	0.798	0.894	0.563	0.788	0.724	1.291	1.127	1.281	1.467	1.063	1.151	0.596	0.755	0.72	0.507	0.744	0.473	1.158	1.034	0.939	0.681	1.211	1.3	0.924	2.02	1.046	0.679	0.848	0.763	0.734	0.59	0.569	0.573	1.111	0.826
P05164	MPO	1.404	0.477	0.672	0.596	0.538	0.646	0.66	0.643	1.099	1.448	1.217	1.361	1.021	1.04	1.439	2.215	2.215	0.953	0.965	0.652	0.48	0.565	0.695	0.73	2.215	1.878	1.544	1.481	1.01	0.947	0.842	0.794	0.99	2.215	0.824	0.932	0.739	0.776	0.85	1.089	0.982	0.883	0.968	1.208	1.208	0.864	1.132	1.753
P05186	ALPL	0.558	0.788	1.045	0.962	0.806	0.82	0.931	0.787	0.779	0.662	0.71	0.632	0.701	0.694	0.642	0.93	0.938	0.98	1.327	1.1	1.846	1.133	1.117	0.782	0.541	0.896	0.779	0.873	0.841	1.216	1.169	0.95	1.124	1.357	0.805	1.13	1.109	1.317	1.32	0.817	0.809	0.72	0.774	1.047	1.002	0.903	1.244	0.946
P05198	EIF2S1	0.772464	0.852549	1.83733	0.866011	0.924062	0.746994	0.953333	0.925676	0.890925	0.6581	0.738176	0.745265	0.768268	0.813929	0.746748	0.819	2.215	1.432	1.16	0.83	1.532	1.105	1.497	1.02	0.822	0.793	0.73	0.933	0.825	0.81	0.81	1.426	1.416	0.824	0.783	0.759	0.819	0.845	0.772	0.627	0.698	0.759	0.741	0.904	0.752	0.80187	0.80658	0.702611
P05362	ICAM1	0.765	0.707	0.865	0.841	0.734	0.722	0.843	0.767	0.8	0.769	0.699	0.817	0.767	0.698	0.76	0.902	1.41	1.363	0.946	1.099	0.904	1.031	0.915	1.058	0.911	0.993	1.023	0.896	0.773	0.825	0.982	1.149	1.282	1.351	0.956	1.164	0.952	0.957	1.007	1.182	1.248	0.966	1.037	0.938	0.993	0.865	0.955	0.973
P05386	RPLP1	0.645961	0.678187	1.65171	0.798193	0.783067	0.579378	0.720693	0.75561	0.70727	0.684081	0.633538	0.823382	0.641456	0.677313	0.651542	0.763596	2.215	1.53993	1.09277	0.750952	0.869937	0.711662	0.986676	0.702463	0.770381	0.800178	0.634108	0.702438	0.624326	0.643001	1.348	1.954	2.215	2.215	1.458	0.758	0.909	0.792	1.384	1.067	1.048	0.834	1.049	0.716	0.318	0.944	0.994	0.668
P05387	RPLP2	1.114	0.793	2.078	1.084	0.991	1.05	0.934	0.93	1.181	0.861	0.716	1.043	1.005	0.857	1.239	0.4	1.829	1.178	0.83	0.605	0.936	0.986	0.343	0.614	0.385	0.659	0.391	0.408	0.473	0.399	0.795167	1.93827	1.85318	1.22989	0.864177	0.834507	0.930174	0.88068	0.86151	0.819909	0.710955	0.727498	0.736614	0.859621	0.825424	0.441	0.4	0.585
P05388	RPLP0	0.636709	0.822556	2.00826	0.941343	0.937387	0.67567	0.89392	0.93198	0.755172	0.627488	0.650718	0.682826	0.662747	0.63589	0.635721	0.725313	2.215	1.46345	1.13983	0.789779	1.01168	0.767716	1.00063	0.813814	0.711883	0.675404	0.641231	0.693167	0.630068	0.68252	0.718	1.436	2.215	1.974	0.64	0.686	0.648	0.636	0.86	1.063	0.879	0.721	0.723	0.883	0.807	0.686573	0.694865	0.617207
P05451	REG1A	0.977	0.96	0.982	1.17	0.869	1.016	0.891	1.052	1.203	1.013	0.992	1.036	1.005	1.14	1.041	0.940271	1.10102	0.828316	1.00016	1.08238	1.05978	1.01939	1.07874	1.10785	0.964928	0.902418	0.931641	0.886555	0.918342	0.872888	1.559	0.877	1.376	0.97	1.076	0.893	1.476	0.81	1.579	1.195	1.094	1.025	0.951	0.937	1.128	0.867	1.012	0.924
P05452	CLEC3B	1.011	1.071	0.741	1.29	0.904	1.007	1.194	1.09	0.981	0.899	0.716	1.217	0.756	1.079	1.052	0.688	0.883	0.721	1.49	0.863	1.208	0.892	0.968	1.226	0.732	0.862	0.838	0.676	0.964	0.941	1.356	0.823	1.121	0.705	1.431	1.329	1.448	1.359	1.359	0.615	0.875	0.782	0.716	0.773	0.728	0.893	1.135	0.885
P05543	SERPINA7	0.641	0.923	0.695	0.91	1.043	1.29	1.235	1.09	0.77	0.74	0.724	0.549	0.657	0.692	0.65	0.718	0.81	0.908	0.948	0.923	1.122	1.166	0.982	1.254	0.731	0.707	0.722	0.765	0.648	0.682	1.274	0.817	1.251	1.138	1.146	1.159	0.892	1.22	1.249	0.719	0.524	0.652	0.684	0.689	0.671	0.716	0.752	0.699
P05546	SERPIND1	0.633	1.386	0.952	1.062	0.866	1.136	1.03	1.186	0.741	0.775	0.736	0.743	0.639	0.683	0.653	0.791	0.816	1.076	0.883	1.067	1.183	0.988	0.993	1.259	0.798	0.686	0.67	0.639	0.666	0.727	1.218	1.44	0.766	1.006	1.082	1.07	0.907	0.915	1.187	0.744	1.012	0.873	0.756	0.766	0.774	0.747	0.723	0.782
P05556	ITGB1	0.921	1.1	1.06	1.335	1.059	1.122	1.259	1.217	1.041	0.841	1.025	0.841	1.004	0.935	0.911	0.891	1.107	0.791	1.246	0.991	1.248	1.19	1.134	1.201	0.935	0.932	1.023	0.919	0.999	1.012	1.354	1.107	1.188	0.916	1.074	1.155	1.319	1.378	1.39	0.998	0.821	0.941	0.881	0.892	0.89	0.972	1.033	0.928
P05976	MYL1	0.381484	0.482637	1.47152	0.473433	0.588132	0.368977	0.465726	0.519374	0.406729	0.611563	0.380359	0.41352	0.376485	0.391623	0.380469	0.269	2.215	1.322	0.397	0.335	0.193	0.2	0.234	0.204	0.258	0.269	0.242	0.284	0.28	0.227	0.219	0.393	0.225	1.014	0.241	0.316	0.298	0.284	0.262	0.323	0.279	0.213	0.402	0.278	0.232	0.846	0.963	1.021
P06276	BCHE	0.726	1.275	0.792	1.296	1.398	1.517	1.565	1.391	0.917	0.735	0.678	0.916	0.581	0.672	0.74	0.655	0.645	0.793	1.238	0.929	1.155	0.946	1.277	1.191	0.675	0.731	0.732	0.662	0.639	0.645	1.441	1.138	1.414	0.717	1.126	1.284	1.533	1.891	1.384	0.663	1.072	0.844	0.775	0.846	0.83	0.714	0.845	0.668
P06310	IGKV2-30	1.163	0.865	0.439	0.436	0.373	0.381	0.692	0.551	1.627	1.861	2.215	0.984	2.119	2.147	1.128	2.215	0.318	0.623	0.634	0.107	0.19	0.299	1.113	0.926	2.215	2.215	1.43	2.215	2.215	2.215	0.446	0.602	1.029	0.345	0.783	0.493	0.374	0.394	0.47	2.072	1.859	2.215	1.372	2.215	2.215	2.215	1.866	2.215
P06312	IGKV4-1	2.215	0.915	0.567	0.64	0.63	0.538	0.939	0.633	1.856	1.514	2.215	1.719	2.215	2.215	2.215	1.414	0.541	0.702	0.824	0.515	0.561	0.63	0.872	0.937	1.468	1.886	1.221	2.215	2.076	1.389	0.644	0.753	0.945	0.678	1.074	0.761	0.69	0.729	0.76	1.665	2.005	2.215	1.874	2.215	2.215	1.966	1.355	1.329
P06331	IGHV4-34	1.476	0.842	0.583	0.705	0.959	0.698	1.006	0.723	1.295	1.493	2.215	2.07	2.139	1.739	1.444	2.046	0.457	0.562	0.746	0.458	0.513	0.656	0.797	0.638	2.073	2.209	1.832	2.05	2.068	1.574	0.857	0.883	1.118	0.621	1.74	0.692	0.745	0.702	0.948	2.006	1.753	2.215	2.016	2.215	2.215	2.215	1.302	1.748
P06396	GSN	0.593	1.071	0.742	1.395	1.244	1.137	1.231	1.275	0.65	0.546	0.661	0.613	0.634	0.743	0.596	0.539	0.734	0.576	0.847	0.836	1.176	0.984	1.032	1.228	0.559	0.506	0.572	0.605	0.663	0.512	1.266	0.766	1.16	0.702	1.17	1.287	1.434	1.196	1.281	0.612	0.562	0.725	0.701	0.644	0.647	0.796	0.517	0.478
P06576	ATP5F1B	0.605241	0.939731	2.215	0.803318	1.18157	0.6728	0.796529	0.913487	0.769873	0.580705	0.617299	0.538263	0.640172	0.607034	0.676064	0.479	1.625	0.825	1.062	0.734	2.215	0.954	1.532	0.822	0.527	0.401	0.441	0.544	0.879	0.726	1.046	2.215	1.792	1.094	0.889	0.631	0.803	0.871	1.077	0.795	0.667	0.732	0.726	0.811	0.914	0.650567	0.665358	0.583501
P06681	C2	0.48	0.904	1.021	0.655	1.019	1.247	1.081	1.064	0.547	0.663	0.51	0.475	0.533	0.428	0.488	0.688	0.909	1.102	0.936	0.987	1.017	1.059	0.898	1.076	0.693	0.752	0.649	0.549	0.578	0.568	0.919	0.852	0.968	1.371	0.873	1.208	0.913	0.979	0.897	0.66	0.596	0.557	0.618	0.553	0.525	0.624	0.585	0.709
P06702	S100A9	0.345	0.091	0.609	0.184	0.13	0.14	0.16	0.178	0.296	0.189	0.181	0.31	0.127	0.205	0.368	0.279	2.215	1.558	1.054	0.423	0.274	0.241	0.26	0.261	0.28	0.336	0.28	0.294	0.308	0.322	0.17	0.779	0.296	1.969	0.252	0.288	0.168	0.142	0.174	0.26	0.358	0.177	0.219	0.439	0.407	0.307	0.484	0.33
P06703	S100A6	0.606	0.558	1.647	0.718	1.089	0.638	0.946	0.802	0.726	0.576	0.612	1.043	0.715	0.554	0.656	0.29	1.346	0.657	1.425	0.53	0.924	0.957	1.331	0.727	0.37	0.468	0.434	0.38	0.658	0.619	0.758	1.639	1.818	1.291	1.001	0.717	0.968	0.788	0.724	0.594	0.748	0.715	0.519	0.856	0.795	0.623	0.759	0.531
P06727	APOA4	1.273	1.272	0.949	1.186	0.704	0.776	1.552	0.831	1.067	0.599	0.793	1.377	0.908	1.219	1.305	0.629	0.946	0.379	1.026	1.395	1.631	0.772	1.088	1.087	0.662	0.656	0.948	0.809	1.458	0.75	1.3	1.178	1.57	0.865	1.092	1.282	1.334	1.337	1.251	0.727	0.661	1.008	0.915	0.552	0.52	1.124	1.097	0.591
P06732	CKM	0.061	0.066	0.058	0.082	0.085	0.065	0.074	0.103	0.074	0.16	0.059	0.069	0.065	0.122	0.065	0.166	1.848	0.657	0.258	0.189	0.154	0.156	0.169	0.16	0.173	0.165	0.158	0.176	0.204	0.169	0.097	0.135	0.097	0.549	0.11	0.139	0.11	0.112	0.106	0.1	0.092	0.103	0.125	0.153	0.108	0.62	0.767	0.638
P06733	ENO1	0.519	1.046	2.215	0.968	1.168	0.586	0.893	1.267	0.583	0.436	0.476	0.468	0.464	0.517	0.521	0.353	2.215	1.038	1.207	0.474	2.055	0.809	0.845	0.649	0.361	0.379	0.309	0.353	0.366	0.353	0.765	2.215	2.215	1.354	0.693	0.675	0.784	0.76	0.737	0.47	0.558	0.489	0.497	0.623	0.567	0.404	0.482	0.392
P06737	PYGL	0.531	0.565	2.215	0.633	0.748	0.436	0.566	0.642	0.584	0.482	0.515	0.54	0.591	0.604	0.496	0.639	2.215	2.03	0.959	0.695	0.783	0.631	0.669	0.728	0.626	0.593	0.52	0.549	0.554	0.564	0.731	1.405	1.608	1.763	0.781	0.762	0.752	0.714	0.762	0.742	0.791	0.757	0.862	0.727	0.793	0.507	0.552	0.461
P06744	GPI	0.342	0.469	1.586	0.466	0.449	0.333	0.393	0.442	0.425	0.309	0.329	0.313	0.334	0.377	0.368	0.397	2.215	1.266	0.857	0.531	0.726	0.483	0.531	0.473	0.387	0.417	0.377	0.425	0.422	0.443	0.598	1.166	0.945	1.752	0.602	0.633	0.61	0.65	0.594	0.506	0.546	0.572	0.619	0.612	0.586	0.506	0.615	0.496
P06753	TPM3	0.471	0.674	2.215	0.617	1.453	0.35	0.574	0.82	0.391	0.301	0.345	0.412	0.346	0.315	0.416	0.531	2.215	0.897	1.246	0.629	1.334	0.764	0.777	0.69	0.538	0.573	0.604	0.705	0.676	0.612	0.681	2.215	2.094	1.145	0.547	0.55	0.755	0.607	0.641	0.419	0.362	0.375	0.388	0.565	0.519	0.449	0.4	0.368
P06858	LPL	1.227	1.544	0.944	1.124	1.215	1.371	1.606	1.16	2.211	1.139	1.434	1.313	1.384	1.775	1.44	0.981499	0.838569	0.734062	1.2278	0.94285	0.934681	0.917296	1.10217	1.11891	0.984694	1.07389	1.1559	1.08854	1.17846	1.23071	1.106	1.185	1.198	0.613	1.058	1.153	1.341	1.429	1.44	1	1.108	1.373	1.142	1.167	1.468	1.295	1.323	1.374
P06865	HEXA	1.10114	0.996105	0.887204	1.16903	0.945127	1.03851	1.07226	1.00559	1.19661	1.06024	1.18461	1.2349	1.20494	1.14765	1.16885	1.45679	1.04813	0.927558	0.98373	1.02298	0.970039	0.97056	0.942372	1.07139	1.33596	1.44746	1.39822	1.30585	1.33869	1.4829	1.15809	1.06477	1.15954	1.06681	1.14463	1.2411	1.207	1.22076	1.19526	1.23028	1.11032	1.17448	1.16359	1.25022	1.27287	1.356	1.4	1.005
P07148	FABP1	0.514	0.308	0.521	0.387	0.623	0.362	0.349	0.311	0.376	0.613	0.918	1.263	0.608	0.877	0.44	0.731446	2.215	1.54941	0.96396	0.763377	0.864907	0.760746	0.785631	0.750572	0.74558	0.862945	0.738925	0.776851	0.7394	0.719711	0.585	0.93	1.245	0.907	0.707	0.686	0.552	0.518	0.896	0.654	1.848	0.831	0.88	1.047	1.256	0.783515	0.821228	0.847826
P07195	LDHB	0.558	0.787	2.013	0.761	0.795	0.603	0.691	0.836	0.616	0.715	0.54	0.654	0.607	0.579	0.526	0.706	2.215	1.232	0.994	0.889	1.09	0.744	0.881	0.781	0.695	0.795	0.612	0.711	0.499	0.683	0.745	1.967	1.625	1.405	0.635	0.806	0.818	0.835	0.7	0.765	0.617	0.587	0.667	0.643	0.612	0.588	0.673	0.759
P07203	GPX1	1.735	0.577	1.076	0.668	1.118	1.179	0.86	0.797	0.679	0.942	0.422	1.613	0.488	0.702	1.9	0.737	1.462	0.944	1.299	0.695	1.457	1.012	1.495	0.992	0.767	0.751	0.868	0.855	0.855	0.91	1.076	1.787	2.215	1.157	1.262	1.102	1.128	1.052	0.996	0.78	0.789	0.709	0.718	0.805	0.814	0.654711	0.670514	0.573746
P07225	PROS1	0.917	1.035	0.778	0.921	0.888	1.008	0.928	1.039	0.883	1.032	0.911	1.136	0.943	0.871	0.932	1.067	0.721	0.867	0.999	0.977	1.329	1.359	1.028	0.918	1.081	0.97	1.017	0.779	0.996	1.038	0.892	1.099	0.777	0.935	0.936	1.002	0.994	1.031	0.915	0.999	1.136	0.955	1.117	1.151	1.066	0.819	0.792	0.987
P07237	P4HB	0.679	0.855	1.42	0.845	1.197	0.717	0.813	1.326	0.738	0.737	0.731	0.83	0.705	0.699	0.752	0.491	2.2	0.96	0.846	0.607	1.266	0.842	0.693	0.835	0.519	0.515	0.521	0.501	0.522	0.435	0.757	1.578	1.15	0.817	0.655	0.679	0.724	0.729	0.775	0.567	0.493	0.489	0.545	0.607	0.564	0.521	0.511	0.487
P07307	ASGR2	1.011	1.107	1.355	1.245	0.857	0.936	1.213	0.777	1.095	1.115	0.759	0.879	0.949	0.833	0.954	0.857	2.069	1.51	0.624	1.236	0.739	0.595	0.829	0.876	0.851	1.033	0.667	0.562	0.54	0.61	0.921	0.799	0.771	1.635	0.763	1.057	0.905	0.88	0.879	1.111	0.729	0.631	0.591	0.613	0.56	0.795	0.636	0.946
P07339	CTSD	1.083	1.053	1.269	1.367	1.146	1.126	1.4	1.324	1.165	1.072	1.12	1.102	1.038	1.073	1.114	0.859	1.139	1.174	1.048	1.065	0.884	0.916	1.073	1.059	0.84	0.784	0.765	0.774	0.781	0.765	1.025	1.159	1.217	1.647	1.117	1.238	1.02	1.218	1.034	1.042	0.912	0.95	0.858	0.866	0.899	0.66	0.743	0.799
P07355	ANXA2	1.11304	0.967812	1.2187	1.22779	0.927936	0.96491	1.08498	0.998669	1.18486	1.11657	1.14286	1.09617	1.20597	1.08899	1.13507	1.40898	1.4473	1.21668	1.03117	1.16404	0.882728	0.966886	1.01811	1.05554	1.39543	1.34439	1.27239	1.19975	1.21253	1.1578	1.199	0.872	1.357	1.146	1.342	1.198	1.025	1.133	1.168	1.316	1.134	1.254	1.393	1.155	1.181	1.14535	1.22667	1.23848
P07357	C8A	0.522	1.149	1.295	1.481	1.185	1.515	1.364	1.488	0.707	0.588	0.672	0.52	0.558	0.581	0.523	0.688	0.849	1.154	1.217	1.076	1.044	1.155	0.927	1.24	0.681	0.632	0.662	0.628	0.559	0.586	1.109	0.899	0.712	1.1	1.03	1.182	1.131	0.967	1.067	0.556	0.599	0.63	0.461	0.643	0.588	0.628	0.627	0.557
P07358	C8B	0.683	1.12	1.192	1.372	1.38	1.505	1.386	1.577	0.861	0.711	0.897	0.664	0.743	0.727	0.685	0.667	0.639	1.101	1.038	1.041	1.201	1.348	0.912	1.177	0.678	0.668	0.742	0.672	0.641	0.642	0.902	0.765	0.617	0.988	0.974	0.976	0.989	0.726	0.894	0.52	0.557	0.653	0.414	0.592	0.595	0.609	0.555	0.472
P07359	GP1BA	0.944	1.173	0.993	1.584	1.144	1.322	1.345	1.069	0.855	0.681	0.684	0.642	0.798	0.697	0.937	0.576	1.277	0.842	0.872	0.944	1.2	0.936	1.157	1.103	0.605	0.602	0.631	0.654	0.612	0.734	1.333	1.61	1.323	1.635	1.079	1.318	1.006	1.057	1.332	0.862	0.934	0.771	0.743	0.683	0.762	0.813	1	0.676
P07360	C8G	0.529	0.948	1.05	1.363	1.061	1.337	1.164	1.277	0.633	0.546	0.563	0.525	0.521	0.579	0.54	0.666	0.716	1.043	0.98	0.91	1.225	1.182	0.863	1.089	0.667	0.638	0.598	0.635	0.572	0.599	1.228	1.099	0.938	1.277	1.213	1.32	1.227	1.116	1.254	0.723	0.806	0.832	0.691	0.8	0.785	0.522	0.58	0.553
P07384	CAPN1	0.539	1.579	2.215	1.105	1.486	0.895	1.201	1.572	0.814	0.561	0.597	0.557	0.722	0.719	0.68	0.587	2.147	1.279	1.24	0.67	1.216	0.743	0.904	0.724	0.606	0.595	0.526	0.593	0.581	0.615	0.666	2.215	2.079	1.203	0.523	0.583	0.727	0.703	0.642	0.425	0.37	0.418	0.399	0.467	0.447	0.649	0.664	0.632
P07437	TUBB	0.962	0.978	1.785	0.962	1.191	0.919	1.065	1.257	1.037	0.852	0.891	0.922	0.793	0.901	0.849	0.673898	1.69411	0.966075	1.18092	0.641965	1.72216	0.863426	1.08823	0.770556	0.709833	0.576823	0.586628	0.571876	0.608202	0.584998	0.92	1.772	2.215	0.949	1.095	0.734	0.88	0.86	0.948	0.926	0.753	0.731	0.689	0.829	0.917	0.615511	0.650763	0.539229
P07451	CA3	0.293	0.484	1.174	0.534	1.194	0.435	0.783	0.783	0.318	0.452	0.343	0.394	0.42	0.371	0.281	0.767	2.215	0.77	0.874	0.655	0.573	0.667	0.868	0.632	0.76	0.747	0.653	0.735	0.694	0.688	0.574	1.002	1.083	1.054	0.594	0.601	1.002	0.868	0.511	0.482	0.303	0.371	0.38	0.467	0.463	0.662	0.823	0.729
P07477	PRSS1	1.335	1.007	1.026	1.132	0.94	1.087	1.097	0.996	1.222	1.45	1.173	1.967	1.405	1.393	1.186	0.9	0.975	0.818	0.852	0.819	1.526	1.485	0.692	0.941	0.869	1.027	0.997	0.849	1.072	0.996	1.249	0.907	0.966	0.851	1.111	1.165	1.329	1.217	1.198	1.052	1.295	1.083	1.223	1.273	1.267	1.284	0.953	1.4
P07478	PRSS2	0.650515	0.580108	1.73085	0.725971	0.684314	0.572074	0.586962	0.655491	0.628098	0.690503	0.554813	0.935043	0.570286	0.633157	0.655051	0.831	2.215	2.215	1.584	1.074	0.729	0.922	0.759	0.885	0.908	0.76	0.793	0.935	0.783	0.815	0.337	1.446	0.508	0.799	0.455	0.306	0.531	0.52	0.376	0.437	0.819	0.417	0.485	0.365	0.36	0.545	0.386	0.726
P07602	PSAP	1.489	0.681	1.157	1.04	1.04	0.75	0.96	0.953	0.947	1.073	1.217	1.803	1.583	1.573	1.49	0.716	1.484	0.439	0.627	0.511	0.819	1.026	0.574	0.759	0.773	1.166	0.988	0.926	1.45	1.274	0.886	0.72	0.906	0.907	0.954	1.165	0.91	1.118	0.851	1.164	0.998	1.305	1.17	1.239	0.939	0.995	0.766	0.91
P07686	HEXB	0.637	0.83	1.06	0.894	1.117	1.351	1.401	1.143	0.636	0.353	0.743	0.639	0.744	0.669	0.615	0.816	2.188	1.241	1.153	1.116	1.069	1.001	0.768	1.393	0.952	0.956	0.873	0.9	1.071	0.945	0.985	0.937	1.27	1.72	0.951	1.276	0.906	1.077	0.885	0.579	0.469	0.628	0.659	0.682	0.652	0.859	0.723	0.704
P07711	CTSL	0.764	0.905	1.061	2.202	1.767	1.491	1.763	1.671	0.798	0.64	0.771	0.821	0.715	0.938	0.7	1.053	1.251	0.498	0.698	0.969	0.661	0.863	0.968	0.865	1.151	1.15	1.223	1.459	1.284	1.193	0.971	0.737	1.026	1.098	1.334	1.297	1.029	1.215	0.945	0.858	0.77	0.999	0.841	0.836	0.999	0.942	1.148	0.77
P07737	PFN1	0.29	0.846	2.215	0.641	1.131	0.36	0.591	0.842	0.338	0.291	0.344	0.28	0.325	0.354	0.305	0.48	2.036	0.847	1.01	0.449	2.051	0.851	0.717	0.625	0.49	0.459	0.41	0.455	0.454	0.409	0.737	2.215	2.195	0.88	0.685	0.604	0.766	0.852	0.731	0.54	0.464	0.495	0.477	0.606	0.564	0.436	0.4	0.394
P07738	BPGM	0.274	0.526	0.656	0.976	1.071	0.812	1.186	0.937	0.529	0.452	0.302	0.545	0.462	0.308	0.297	0.372	1.399	1.111	1.573	0.936	0.677	0.878	2.215	0.495	0.406	0.392	0.392	0.382	0.484	0.533	1.091	1.014	1.813	1.803	0.887	1.448	1.617	1.243	1.071	0.428	0.589	0.581	0.595	0.617	0.532	0.433	0.542	0.44
P07900	HSP90AA1	0.5	0.643	2.215	0.724	0.904	0.549	0.64	0.737	0.531	0.498	0.463	0.452	0.46	0.475	0.448	0.661	2.215	1.597	0.939	0.623	0.867	0.63	0.749	0.652	0.655	0.64	0.536	0.616	0.554	0.573	0.556	1.799	1.402	1.383	0.616	0.558	0.612	0.553	0.597	0.595	0.556	0.469	0.481	0.506	0.515	0.504	0.57	0.574
P07911	UMOD	0.603	1.744	1.477	1.27	1.262	2.069	1.38	1.544	0.72	1.141	0.983	0.605	0.964	0.944	0.648	0.909	1.42	1.141	1.24	1.137	0.909	1.016	0.956	1.261	0.831	0.931	0.88	1.068	0.815	0.942	1.171	0.992	0.993	1.087	1.191	1.183	1.244	1.616	1.118	0.807	0.78	0.696	0.777	0.89	0.846	0.836	0.743	1.054
P07942	LAMB1	0.648	0.979	1.3	1.227	0.688	1.104	1.194	1.051	0.953	0.915	0.764	0.57	0.823	0.738	0.63	0.919	1.649	0.948	1.01	1.018	0.859	0.887	0.986	1	0.908	0.982	0.836	0.889	0.832	0.932	0.809	0.89	0.94	1.605	0.885	0.996	0.895	1.149	0.914	1.178	0.661	0.81	0.654	0.724	0.684	0.573	0.744	0.759
P07951	TPM2	0.228	0.312	2.082	0.284	0.46	0.229	0.267	0.329	0.227	0.513	0.237	0.273	0.265	0.246	0.222	0.43	2.215	0.825	0.809	0.419	0.858	0.537	0.452	0.461	0.403	0.382	0.413	0.432	0.409	0.375	0.261	0.939	0.924	1.23	0.181	0.29	0.275	0.326	0.312	0.265	0.15	0.14	0.254	0.224	0.164	0.719	0.818	0.793
P07988	SFTPB	1.11181	0.677486	1.17389	0.841467	0.677061	0.793893	0.7409	0.735318	1.07091	1.81714	1.00244	1.26405	1.21944	0.945051	1.11654	1.909	2.215	1.027	0.727	0.963	0.43	0.5	0.482	0.829	1.785	2.215	1.411	0.738	0.806	0.742	0.804235	0.927563	0.992408	1.89944	0.751747	0.890306	0.763346	0.835188	0.794287	1.52818	1.00519	0.96735	1.17962	1.15342	1.13393	2.208	0.995	2.215
P07996	THBS1	1.403	0.944	1.781	0.528	0.614	0.511	1.684	0.756	1.08	0.694	1.353	0.763	1.097	1.165	1.398	1.067	0.859	0.616	1.227	0.421	1.057	0.533	2.145	0.614	1.108	0.97	1.022	1.087	1.209	1.52	0.573	1.463	1.183	1.932	0.704	0.513	0.679	0.6	0.598	1.004	0.771	1.33	1.272	1.329	1.351	1.367	1.008	0.739
P08174	CD55	1.296	1.216	1.117	1.346	1.284	1.204	1.156	1.206	2.158	1.307	1.131	1.407	1.679	1.743	1.384	1.358	1.08	0.97	1.052	1.143	0.868	0.836	1.58	1.136	1.36	1.463	1.429	1.728	1.676	1.461	1.15445	1.03286	1.14049	1.01816	1.19788	1.17232	1.17822	1.19428	1.17053	1.3603	1.24959	1.31891	1.30812	1.34492	1.40431	1.335	1.347	1.167
P08185	SERPINA6	0.766	1.142	1.396	1.164	1.576	1.492	1.184	1.315	1.023	0.94	0.824	0.873	0.825	0.793	0.754	0.752	1.202	1.413	0.951	1.051	1.227	1.152	0.798	1.233	0.742	0.903	0.685	0.654	0.689	0.696	1.197	0.636	1.061	0.917	1.094	1.105	1.198	1.14	1.164	0.794	1.024	0.724	0.724	0.689	0.669	0.618	0.81	0.778
P08195	SLC3A2	0.859	1.234	0.994	1.606	1.136	1.279	1.373	1.313	0.846	0.893	0.847	0.774	0.8	0.798	0.841	0.842	1.44	1.221	1.062	1.197	1.173	0.959	1.102	1.356	0.864	0.73	0.689	0.761	0.71	0.897	1.189	1.067	1.18	1.244	1.24	1.252	1.367	1.254	1.208	0.725	0.788	0.822	0.804	0.8	0.787	0.786	0.801	0.874
P08238	HSP90AB1	0.987	0.699	2.215	0.689	1.091	0.696	0.862	0.866	0.933	0.824	1.003	0.8	0.791	0.856	0.775	0.923	2.215	1.13	1.04	0.735	1.017	0.893	0.849	0.727	0.838	0.805	0.783	0.771	0.759	0.6	0.784	1.252	1.22	1.076	1.058	0.814	0.75	0.774	0.755	1.316	1.14	1.307	1.147	0.977	1.17	0.654	0.887	0.807
P08246	ELANE	1.227	0.745	0.828	1.072	0.594	0.78	0.823	0.766	0.962	1.018	0.728	1.208	0.643	0.833	1.433	0.652	1.161	0.584	1.148	1.273	1.626	1.256	1.135	0.753	1.272	1.187	1.179	0.838	1.455	1.183	0.785	0.754	0.551	1.117	0.561	0.768	0.876	1.109	0.907	0.727	0.697	0.545	0.568	1.532	1.589	0.871	1.699	0.766
P08253	MMP2	1.168	1.243	1.168	1.145	0.93	1.173	1.101	1.098	1.631	1.321	1.092	1.055	1.247	1.149	1.18	0.904	1.042	0.882	0.934	1.272	1.025	0.847	0.987	1.126	0.961	1.114	0.992	1.049	1.121	1.049	0.982	1.044	1.264	1.233	1.17	1.094	1.152	0.989	1.087	1.36	1.146	1.122	1.091	0.989	1.086	1.283	1.506	1.289
P08294	SOD3	0.757	1.063	1.244	1.339	1.194	1.32	1.169	1.205	1.273	1.351	1.173	0.961	2.215	1.188	1.006	0.902	1.121	0.926	1.33	0.99	0.866	0.835	0.998	1.085	0.901	0.92	1.029	0.955	0.998	1.144	1.198	0.875	0.925	1.149	2.215	1.169	1.415	1.319	1.284	1.02	0.749	0.816	0.777	0.789	0.733	1.045	1.202	1.051
P08311	CTSG	0.764153	0.671431	1.4126	0.956411	0.727073	0.761453	0.852513	0.863175	0.768861	0.772624	0.724183	0.764762	0.705179	0.696892	0.788354	1.202	0.961	1.219	1.098	1.202	0.735	0.91	0.949	0.99	1.201	1.079	0.899	0.939	1.093	1.3	0.776	0.897	1.104	2.215	1.011	0.883	0.917	0.791	0.868	0.796	0.922	0.904	0.975	1.452	1.426	0.735	1.338	0.682
P08319	ADH4	1.09238	0.666728	1.46245	0.955799	0.808346	0.720126	0.847715	0.818165	0.805048	0.732239	0.694443	2.147	0.749837	0.853491	1.12979	0.806	1.645	2.215	0.819	0.831	0.519	0.709	0.844	0.805	0.929	0.929	0.88	1.111	1.056	1.156	0.69	2.162	1.071	1.43	0.451	0.801	0.632	0.674	0.842	0.554	2.215	0.998	1.765	1.225	1.107	0.785	1.063	0.732
P08493	MGP	0.97	1.198	1.321	1.101	1.056	1.06	1.21	1.013	1.038	1.175	0.899	1.052	0.983	1.224	1.038	0.83	1.181	1.13	1.284	1.202	1.131	1.406	1.079	1.282	0.897	1.109	1.213	0.982	0.999	0.987	1.251	1.088	0.941	0.705	1.173	1.132	1.272	1.171	1.42	0.881	0.814	1.017	0.976	0.925	0.885	1.187	0.755	0.959
P08514	ITGA2B	0.732	0.881	0.899	1.155	1.211	0.461	0.987	1.176	1.043	0.516	0.861	0.577	0.994	1.121	0.699	0.773	0.75	0.683	1.701	0.809	1.675	1.28	1.322	0.926	0.803	0.705	0.715	0.804	0.741	0.756	1.618	1.912	2.046	0.845	1.169	1.241	1.142	0.974	1.622	0.663	0.612	0.828	0.719	0.998	0.986	0.706	0.629	0.648
P08519	LPA	0.824	0.906	1.416	0.558	0.621	2.215	0.454	1.003	1.009	0.725	0.508	0.896	0.557	0.626	0.829	1.589	0.333	0.636	2.215	1.153	0.9	0.819	0.609	0.948	1.684	0.625	2.215	0.791	0.494	0.861	1.155	1.192	0.506	0.412	1.079	0.443	0.936	1.278	1.132	1.135	1.204	0.483	2.215	0.707	0.633	0.979	0.868	0.703
P08567	PLEK	0.707	0.994	1.928	0.915	1.147	0.792	0.953	1.089	0.873	0.74	0.687	0.697	0.686	0.754	0.769	0.391	1.308	0.67	0.783	0.471	2.215	1.066	0.657	0.671	0.436	0.431	0.437	0.444	0.491	0.44	0.842	2.215	2.174	0.872	0.865	0.702	0.895	0.883	0.873	0.669	0.652	0.675	0.671	0.646	0.709	0.384	0.365	0.342
P08571	CD14	0.601	0.849	1.124	1.107	1.209	1.025	1.034	1.137	0.715	0.729	0.717	0.528	0.706	0.643	0.585	0.682	0.836	0.731	0.671	0.841	1	1.186	0.709	0.757	0.685	0.637	0.514	0.54	0.572	0.516	0.882	0.542	0.784	1.058	0.971	0.947	0.88	1.075	0.888	0.559	0.554	0.586	0.695	0.61	0.579	0.573	0.644	0.666
P08581	MET	0.825197	1.28175	1.03678	1.40466	1.16278	1.37129	1.32828	1.30743	0.962072	0.900961	0.872259	0.800559	0.886698	0.923407	0.844338	1.37	1.247	1.191	0.991	1.005	0.863	1.143	0.901	1.075	1.11	0.885	0.759	2.215	0.847	0.872	1.261	1.005	1.038	1.428	0.92	1.349	1.249	1.279	1.256	0.689	0.648	0.768	0.677	0.665	0.557	0.951	0.655	0.941
P08590	MYL3	0.193497	0.108941	0.36596	0.134813	0.135422	0.113588	0.116298	0.142237	0.155369	0.457222	0.131167	0.238125	0.13481	0.193866	0.197664	0.668	2.215	0.884	1.198	0.659	0.553	0.816	0.912	0.735	0.708	0.66	0.663	0.862	0.718	0.621	0.207821	0.389936	0.293643	1.28363	0.210753	0.32341	0.226045	0.21605	0.229386	0.298758	0.199512	0.205941	0.250574	0.277503	0.268714	0.329	0.527	0.56
P08603	CFH	0.746	1.232	1.302	1.309	1.021	1.347	1.329	1.324	0.803	0.793	0.652	0.769	0.667	0.742	0.753	0.777	0.956	1.207	1.273	1.299	1.034	1.071	1.217	1.083	0.798	0.764	0.768	0.679	0.688	0.705	1.172	1.099	1.029	1.028	1.038	1.24	1.171	1.158	1.152	0.747	0.945	0.776	0.716	0.772	0.799	0.711	0.735	0.745
P08637	FCGR3A	1.039	1.198	0.912	1.283	1.058	1.211	1.284	1.115	0.993	1.104	0.99	1.175	1.001	0.886	1.056	0.652	1.311	1.315	1.384	0.63	1.047	0.813	0.551	0.948	0.66	1.159	0.673	0.654	0.594	0.65	1.31	0.939	1.319	1.299	0.857	1.386	1.061	0.972	1.223	0.824	1.04	0.69	0.745	0.69	0.668	0.979	0.733	1.056
P08648	ITGA5	2.021	0.96	1.074	1.44	1.25	1.183	1.248	1.086	2.026	1.168	1.852	1.972	1.541	1.713	2.215	1.08777	1.00105	0.91122	1.05172	1.0914	0.93433	0.856597	1.00268	1.09065	1.1199	1.16848	1.27254	1.16871	1.21295	1.22407	1.213	1.149	1.191	0.904	1.357	1.114	1.292	1.079	1.236	1.056	0.989	1.01	1.16	1.257	1.169	1.18465	1.39536	1.12385
P08670	VIM	1.026	0.252	0.44	0.328	0.309	0.203	0.226	0.205	0.705	0.536	0.467	0.836	0.282	0.303	0.966	0.949	2.215	0.947	1.567	0.708	0.649	0.664	0.73	0.751	0.972	1.098	0.893	0.95	1.089	0.958	0.523	0.906	1.505	1.492	0.603	0.509	0.437	0.455	0.558	0.754	0.882	0.645	0.616	1.028	0.969	0.764	1.11	0.747
P08697	SERPINF2	0.624	1.09	1.152	1.191	1.07	1.203	1.058	1.153	0.656	0.645	0.547	0.561	0.65	0.613	0.616	0.54	1.239	1.176	0.899	1.152	1.149	1.185	1.038	1.213	0.552	0.563	0.519	0.501	0.555	0.544	1.1	0.926	0.905	0.955	1.117	1.17	1.182	1.109	1.087	0.565	0.638	0.565	0.581	0.613	0.599	0.471	0.563	0.573
P08709	F7	0.537	0.955	0.57	0.919	0.973	0.809	0.965	0.84	0.488	0.57	0.509	0.477	0.527	0.514	0.542	0.771	0.895	1.176	1.035	1.089	0.989	0.921	0.837	1.072	0.757	1.068	0.874	0.763	0.735	0.75	1.153	1.364	1.079	1.35	1.357	1.301	1.256	1.284	1.185	1.074	1.001	0.911	0.901	0.825	0.777	0.771	0.659	0.819
P08758	ANXA5	1.367	0.906	1.608	0.937	1.287	0.859	0.671	0.676	1.086	0.937	1.227	1.182	1.295	1.496	1.429	0.797	1.719	0.867	0.969	0.72	1.353	0.823	0.806	0.899	0.552	0.709	0.732	0.659	0.913	0.919	0.856	1.824	1.397	0.827	0.999	0.909	0.962	0.959	1.036	1.117	0.887	0.991	1.02	0.937	1.073	0.69	0.891	0.781
P08779	KRT16	0.928	0.645	1.867	0.858	0.78	2.215	0.661	1.229	0.659	0.702	0.691	0.953	0.747	0.845	0.939	0.631	0.699	2.215	0.704	0.762	2.215	0.858	0.724	0.675	0.691	0.783	0.656	1.711	0.765	1.056	0.742	0.901	0.686	0.711	0.617	2.215	0.715	0.991	0.764	0.785	0.523	0.59	0.709	0.723	0.923	0.419	0.379	0.511
P08833	IGFBP1	0.796	0.978	1.241	0.977	0.968	1.154	0.889	1.141	1.085	0.986	1.514	0.931	1.567	1.176	0.879	1.354	0.653	0.843	0.855	1.036	0.54	0.703	0.784	1.746	1.456	1.052	1.489	0.969	1.726	1.177	1.176	0.742	1.035	1.254	1.177	1.252	0.959	0.905	1.242	1.746	0.976	1.097	1.401	0.982	1.148	1.335	0.987	0.916
P09104	ENO2	0.530075	0.892395	2.215	0.812326	1.10784	0.611711	0.803502	0.902658	0.575926	0.5227	0.515705	0.508645	0.508782	0.525368	0.499844	0.456	2.215	1.041	1.374	0.624	2.215	0.91	1.044	0.815	0.519	0.517	0.512	0.478	0.429	0.442	0.557	2.215	1.867	0.737	0.521	0.558	0.682	0.825	0.613	0.277	0.16	0.196	0.362	0.247	0.327	0.512	0.606	0.482
P09172	DBH	1.036	0.555	0.797	1.723	0.976	1.066	1.669	1.034	1.346	1.217	0.801	1.11	1.415	0.882	1.05	0.637	0.747	0.732	1.25	0.79	0.81	1.303	1.247	1.536	0.646	1.456	0.707	0.931	0.931	1.144	1.163	0.881	1.337	0.911	1.081	0.888	2.153	1.192	1.179	0.799	0.903	1.123	1.158	0.703	0.663	1.396	1.26	1.155
P09211	GSTP1	1.217	1.012	1.832	1.043	1.03	0.884	1.045	1.063	1.177	0.919	1.141	1.082	1.18	1.155	1.154	0.843	1.172	0.788	1.016	0.778	1.312	0.762	1.032	0.853	0.854	0.883	0.935	0.952	0.985	0.915	1.037	1.764	2.049	1.2	1.283	1.03	1.099	1.038	1.103	1.038	0.992	1.086	1.041	1.011	1.096	1.478	1.339	0.986
P09382	LGALS1	0.987525	1.08356	1.12631	1.26896	1.12624	1.16194	1.15947	1.17844	1.07128	1.00425	0.966093	0.992707	0.998207	0.928829	0.993988	0.931208	1.47343	1.19772	0.975101	1.16888	0.921161	0.969634	0.964812	1.05479	0.909601	1.03259	0.910808	0.886869	0.911981	0.881645	1.193	1.252	1.444	1.154	1.179	0.967	0.999	0.94	1.086	0.909	1.089	1.039	0.841	0.891	0.899	0.927208	0.940562	0.875756
P09417	QDPR	0.811716	1.02268	1.34654	1.09797	1.06735	1.03043	1.03919	1.0661	0.949845	0.916984	0.862478	0.78845	0.84839	0.817164	0.804067	0.951	1.283	1.173	1.121	1.034	0.921	0.848	0.969	0.849	1.024	1.035	0.975	0.766	0.957	0.999	1.1093	1.31962	1.3045	1.16657	1.08311	1.11567	1.06991	1.06997	1.09575	0.955225	0.946047	0.940637	0.859117	0.924355	0.954142	0.994706	0.995761	0.98404
P09467	FBP1	1.033	0.708	1.674	0.91	0.804	0.8	0.761	0.77	0.853	0.84	0.669	2.103	0.663	0.978	1.146	0.864	2.157	2.215	0.972	0.911	0.665	0.701	0.809	0.912	0.869	1.137	0.961	0.917	0.862	0.82	0.778	1.381	1.106	1.304	0.715	0.762	0.667	0.783	0.91	0.761	2.161	0.76	1.127	0.837	0.815	0.877	0.832	0.777
P09486	SPARC	2.215	0.859	1.823	0.591	0.646	0.498	1.157	0.796	2.131	1.753	1.688	1.736	2.184	1.898	2.215	1.912	0.944	0.743	0.974	0.554	0.915	0.621	1.068	0.708	1.823	1.508	1.486	1.368	1.417	2.052	0.443	1.355	0.734	1.054	0.448	0.398	0.51	0.478	0.56	1.642	2.215	1.551	1.642	1.927	1.924	1.993	1.793	2.215
P09493	TPM1	0.358	0.639	2.215	0.595	1.022	0.348	0.516	0.68	0.398	0.39	0.315	0.308	0.359	0.334	0.39	0.208	2.215	0.818	0.787	0.336	1.558	0.839	0.657	0.566	0.241	0.225	0.244	0.268	0.316	0.293	0.401	1.307	1.21	1.109	0.389	0.339	0.408	0.386	0.371	0.328	0.222	0.229	0.315	0.339	0.276	0.472	0.563	0.582
P09525	ANXA4	1.06543	1.27271	1.67254	1.58466	1.12131	1.19577	1.46599	1.27379	1.14806	1.05342	1.05479	1.20068	1.11772	1.06527	1.12406	0.999749	1.26277	0.975882	1.11357	1.12518	1.14906	1.03335	1.04157	1.11784	1.01308	0.955362	0.99431	1.13807	1.00604	0.946675	1.28069	1.20558	1.23941	1.07016	1.00465	1.19521	1.22458	1.18286	1.24443	0.899202	0.867795	0.894796	0.91419	0.857345	0.933884	1.01692	0.969466	0.92308
P09603	CSF1	0.96	0.682	1.174	1.112	0.985	0.881	1.101	0.828	0.923	1.018	0.882	0.846	1.003	0.98	0.831	1.034	1.287	1.005	0.898	1.265	0.851	0.954	1.115	1.019	1.039	1.452	1.042	0.998	1.201	1.024	1.092	0.795	0.933	1.732	1.441	1.206	1.18	1.269	1.096	1.989	0.83	0.916	1.247	0.94	0.941	1.131	1.171	1.165
P09619	PDGFRB	1.34	1.34	1.188	1.235	0.976	1.243	1.258	1.174	1.194	1.017	1.059	1.121	1.403	1.34	1.674	1.122	1.545	0.734	0.834	1.666	0.885	1.332	1.025	1.303	1.122	1.03	1.101	0.857	0.707	0.938	1.713	1.028	0.905	1.048	1.092	1.07	1.429	1.163	1.671	0.86	1.012	0.754	0.964	0.997	0.803	0.985514	1.11025	1.01068
P09622	DLD	0.565	0.761	0.739	0.78	0.55	0.615	0.662	0.62	0.75	0.622	0.485	0.726	0.708	0.686	0.566	1.05	2.215	1.572	0.998	0.801	0.774	0.74	0.848	0.892	1.029	1.035	1.074	1.22	1.069	0.935	0.680702	1.33132	1.15002	2.11007	0.646493	0.768901	0.719733	0.682907	0.70979	0.744548	0.767264	0.673778	0.855942	0.676994	0.681088	0.746213	0.848329	0.894433
P09871	C1S	0.523	0.908	1.184	1.294	1.172	1.173	1.127	1.193	0.58	0.558	0.626	0.543	0.546	0.628	0.533	0.64	0.997	1.119	1.046	1.044	1.116	1.251	0.97	1.223	0.656	0.654	0.584	0.619	0.633	0.551	1.331	0.793	0.85	1.359	1.343	1.266	1.226	1.161	1.292	0.666	0.616	0.71	0.712	0.745	0.732	0.69	0.537	0.541
P09960	LTA4H	0.332	0.569	0.692	0.784	0.501	0.69	0.615	0.75	0.328	0.432	0.354	0.341	0.297	0.37	0.304	0.941	2.215	1.476	1.045	0.773	0.686	0.747	0.924	0.817	0.907	0.827	0.855	0.842	0.721	0.742	0.679	0.985	0.819	2.215	0.612	0.783	0.624	0.674	0.683	0.484	0.509	0.527	0.486	0.52	0.51	0.635	0.753	0.696
P09972	ALDOC	0.52	1.019	2.09	1.017	0.673	0.973	0.79	0.879	0.576	0.489	0.487	0.651	0.502	0.633	0.574	0.511	2.215	1.215	1.06	0.623	1.049	0.825	0.824	0.895	0.538	0.502	0.448	0.559	0.493	0.523	0.765	1.459	1.404	1.218	0.813	0.893	0.848	1.006	0.862	0.953	0.929	0.856	0.714	0.797	1.02	0.773	1.021	0.788
P0C0L4	C4A	0.58	0.644	1.337	1.313	1.349	1.461	1.353	0.926	0.765	1.232	0.501	0.621	0.665	0.912	0.573	0.817	0.826	1.522	1.095	1.055	1.201	1.015	1.082	1.064	0.817	0.823	0.725	0.628	0.766	0.751	1.459	0.823	0.62	0.828	0.977	0.965	1.058	1.254	1.387	0.691	0.724	0.738	0.606	0.713	0.669	0.719	0.72	1.244
P0C0L5	C4B	0.629	0.706	0.876	1.107	1.514	1.463	1.026	0.895	0.893	1.05	0.68	0.669	0.643	0.881	0.626	0.666	0.8	1.854	0.954	1	1.173	1.005	1.303	0.816	0.671	0.805	0.629	0.613	0.622	0.6	1.094	1.039	0.637	0.944	1.045	0.93	0.944	0.941	1.128	0.826	0.717	0.848	0.711	0.787	0.865	0.624	0.796	0.968
P0DJI8	SAA1	0.158	0.065	1.961	0.271	0.225	0.156	0.205	0.537	0.143	0.875	0.141	0.141	0.261	0.236	0.147	0.481	0.835	1.797	1.731	2.215	0.253	0.333	0.263	0.298	0.445	1.4	0.433	0.39	0.379	0.268	0.138	0.194	0.115	2.133	0.675	0.304	0.182	0.144	0.151	0.25	0.17	0.14	0.533	0.323	0.28	0.287	0.302	0.858
P0DJI9	SAA2	0.169	0.154	1.615	0.222	0.22	0.172	0.208	0.291	0.194	0.478	0.158	0.167	0.203	0.253	0.198	0.473	2.215	1.013	2.215	1.79	0.36	0.367	0.345	0.398	0.446	0.944	0.446	0.474	0.54	0.442	0.164	0.231	0.162	1.836	0.502	0.265	0.196	0.177	0.177	0.269	0.158	0.171	0.293	0.288	0.199	0.305	0.309	0.79
P0DMN0	SULT1A4	0.389	1.903	2.215	1.142	1.652	0.461	1.235	1.19	0.267	0.254	0.202	0.374	0.176	0.257	0.362	0.280399	2.215	0.974955	1.15903	0.415212	1.93171	0.912429	0.769536	0.632231	0.304066	0.306868	0.290578	0.30783	0.344602	0.327222	1.072	2.215	2.215	1.03	0.545	0.545	0.593	0.853	0.954	0.586	0.388	0.348	0.44	0.68	0.675	0.343279	0.304829	0.268686
P0DMV9	HSPA1B	0.352	0.484	2.215	0.539	0.754	0.362	0.452	0.575	0.369	0.301	0.343	0.319	0.318	0.36	0.317	0.549	2.215	1.961	0.957	0.538	1.048	0.74	0.629	0.49	0.554	0.541	0.46	0.549	0.481	0.456	0.43	2.215	1.262	1.061	0.427	0.425	0.498	0.472	0.455	0.508	0.513	0.431	0.439	0.543	0.514	0.446	0.471	0.427
P0DOX2	NA	1.11	0.967	0.757	0.615	0.61	0.571	1.964	0.719	1.335	1.982	2.215	1.458	1.466	1.534	1.109	2.215	0.596	0.701	0.956	0.565	0.563	0.622	1.294	0.678	2.215	2.215	2.103	2.215	2.215	1.795	0.764	0.688	0.821	0.532	0.832	0.63	0.729	0.931	0.78	2.215	1.596	2.215	2.215	2.215	2.215	2.215	1.378	2.215
P0DOX3	NA	2.02334	0.755314	0.949973	0.643643	0.590239	0.605909	0.777809	0.689633	1.89342	1.76089	2.215	2.20464	2.05191	2.215	2.04813	1.449	0.679	0.718	0.933	0.774	0.741	0.819	0.849	0.968	1.458	2.215	1.715	2.215	1.95	1.087	0.797	0.85	0.883	0.81	1.403	1.468	0.814	1.022	1.093	2.215	2.215	2.215	2.215	1.164	1.396	2.013	2.131	1.115
P0DOX6	NA	2.215	1.493	0.46	0.781	0.157	0.54	0.462	0.527	2.215	1.904	2.215	2.215	2.215	2.215	2.067	2.215	0.553	0.733	0.86	0.316	0.174	0.26	1.264	1.458	2.215	2.215	2.215	2.215	2.215	2.215	0.227	0.685	0.476	0.397	0.332	0.274	0.259	0.291	0.418	2.215	2.215	2.215	2.215	2.215	2.215	2.215	2.215	1.38
P0DOX7	NA	1.813	0.881	0.742	0.649	0.732	0.657	0.989	0.771	1.555	1.917	2.215	1.191	2.215	2.124	1.752	1.788	0.554	0.586	0.812	0.556	0.737	0.738	0.83	0.758	1.73	1.923	1.839	2.13	2.215	1.537	0.721	0.746	0.905	0.717	1.212	0.669	0.706	0.762	0.794	2.215	1.616	2.215	2.215	2.215	2.215	2.215	1.282	1.596
P0DOX8	NA	1.771	0.764	0.555	0.529	0.431	0.506	0.794	0.504	2.215	1.467	2.215	2.215	2.215	2.215	1.942	2.215	0.477	0.543	0.677	0.355	0.392	0.42	0.657	0.661	2.215	2.215	2.215	2.215	2.215	2.215	0.437	0.557	0.853	0.495	1.044	0.433	0.502	0.544	0.536	2.215	1.858	2.215	2.215	2.215	2.215	2.215	2.092	1.585
P0DOY2	IGLC2	1.459	0.7	0.533	0.487	0.509	0.515	0.684	0.53	1.69	1.551	2.215	2.215	2.215	2.101	1.611	2.215	0.517	0.663	0.732	0.556	0.505	0.591	0.803	0.7	2.215	2.215	2.215	2.215	2.215	2.215	0.522	0.622	0.7	0.584	0.872	0.546	0.524	0.604	0.617	2.046	1.577	2.215	2.215	2.215	2.215	2.215	1.268	1.359
P0DP01	IGHV1-8	1.77216	0.908394	0.680734	0.689784	0.49001	0.61837	0.67812	0.599539	2.215	1.38569	2.215	2.215	2.215	2.215	1.75433	1.315	0.815	0.815	0.903	0.801	0.574	0.689	1.409	0.96	1.029	0.999	1.196	1.304	1.181	1.207	0.466	0.01	1.583	0.01	0.305	0.01	0.643	0.01	0.656	2.215	2.215	2.215	2.215	2.215	2.215	1.535	1.836	1.459
P0DP04	IGHV3-43D	2.215	1.313	0.858	0.859	0.588	0.71	1.156	0.801	2.215	2.215	2.215	2.215	2.215	2.215	2.215	2.215	0.66	0.838	0.964	0.674	0.563	0.615	1.623	0.949	2.215	2.215	2.215	2.215	2.215	2.215	0.695	0.844	0.93	0.601	1.387	0.627	0.579	0.669	0.768	2.122	1.758	2.215	2.215	2.215	2.215	2.215	1.812	1.824
P0DP25	CALM3	0.424	1.11	2.215	0.808	1.234	0.401	0.831	1.046	0.406	0.325	0.361	0.457	0.372	0.301	0.392	0.308	2.059	0.815	1.17	0.397	2.184	0.843	0.936	0.664	0.347	0.329	0.311	0.344	0.41	0.392	0.677	2.215	2.215	0.836	0.521	0.533	0.711	0.693	0.626	0.379	0.299	0.298	0.297	0.539	0.492	0.495	0.48	0.379
P10124	SRGN	1.583	0.748	1.261	0.584	0.593	0.615	0.904	0.563	1.385	1.222	1.154	0.99	1.383	1.248	1.611	1.516	1.356	0.682	1.029	0.747	0.994	0.577	0.992	0.617	1.634	1.577	1.51	1.337	1.612	1.682	0.541	1.412	0.709	1.36	0.758	0.689	0.77	0.535	0.702	1.595	1.965	1.316	1.389	1.681	1.724	1.311	1.524	1.343
P10153	RNASE2	1.426	1.148	0.976	1.203	0.897	1.079	1.134	1.024	1.807	1.594	1.972	1.357	1.631	1.538	1.484	1.72839	0.899543	0.940203	1.12052	0.972101	0.804908	0.841594	1.27222	1.04973	1.73537	1.73941	1.82494	2.10641	2.01805	1.69167	0.805	0.805	1.138	0.933	1.121	0.934	0.942	0.883	1.01	2.215	1.926	1.795	1.49	1.978	2.215	2.20573	1.63924	1.40201
P10321	HLA-C	1.15533	0.943231	1.12637	1.34814	1.06562	1.02572	1.12852	1.01192	1.26816	1.25711	1.11507	1.09563	1.24141	1.08454	1.17283	1.077	1.748	1.247	1.167	1.19	0.809	0.774	1.157	1.034	1.165	1.155	1.111	1.096	1.158	1.088	1.034	1.207	2.215	1.205	1.847	1.131	1.168	1.567	1.218	1.836	1.685	1.899	1.341	1.533	1.919	1.082	0.914	0.919
P10451	SPP1	1.201	0.784	1.998	0.975	0.777	0.93	0.792	0.847	2.146	1.233	0.972	1.589	1.188	0.939	1.302	0.652	1.124	1.006	0.808	1.026	0.784	0.651	0.693	0.686	0.671	0.928	0.803	0.869	0.841	0.815	0.85	0.693	0.77	0.946	0.825	0.906	0.858	0.998	0.873	0.858	0.808	0.748	0.854	0.908	1.041	1.047	1.208	1.049
P10586	PTPRF	0.745	0.924	1.178	1.384	1.022	1.124	1.156	1.09	0.861	1.063	0.791	0.679	0.815	0.797	0.785	1.03	1.924	1.329	1.1	1.148	1.029	0.884	1.003	0.996	0.978	0.774	0.779	0.817	0.875	0.787	1.286	1.157	0.955	1.699	0.89	1.274	1.162	1.019	1.266	0.973	0.884	0.78	0.753	0.812	0.804	0.988	0.885	0.985
P10599	TXN	0.439	0.691	1.587	1.021	0.985	0.676	0.943	1.015	0.526	0.567	0.53	0.673	0.578	0.503	0.583	0.681512	1.714	0.950177	1.13679	0.642412	1.59058	0.938098	0.976608	0.787361	0.697952	0.637056	0.683497	0.728366	0.74116	0.705267	0.705	2.001	1.525	1.354	0.829	0.849	1.234	1.243	0.859	0.775	0.599	0.504	0.529	0.745	0.638	0.906	0.81	0.764
P10619	CTSA	0.851	0.892	2.215	0.787	0.918	0.668	0.945	0.735	0.597	0.653	0.892	0.716	0.751	0.726	0.993	0.807609	1.74585	1.06043	1.10945	0.750703	1.36661	0.855545	1.0179	0.823694	0.875259	0.823056	0.764741	0.758345	0.865121	0.807078	0.666	1.303	1.16	1.52	0.616	0.832	1.022	0.832	0.983	0.882	0.674	0.903	0.713	0.857	0.876	0.792765	0.837517	0.73223
P10643	C7	0.423	1.114	1.406	1.057	1.419	0.989	1.253	1.115	0.597	0.983	0.673	0.537	0.757	0.631	0.413	0.578	1.157	0.899	1.021	1.011	0.991	1.159	1	1.051	0.591	0.717	0.708	0.595	0.61	0.495	0.879	0.818	1.001	0.778	0.834	1.205	0.984	0.932	0.871	0.67	0.589	0.569	0.562	0.582	0.592	0.667	0.558	0.899
P10644	PRKAR1A	0.502296	0.943241	2.215	0.841802	1.22587	0.512476	0.767169	0.994947	0.540757	0.475928	0.50812	0.437222	0.490153	0.481113	0.477523	0.349	1.149	1.096	1.5	0.705	2.194	1.314	0.921	0.812	0.485	0.517	0.353	0.405	0.555	0.488	1.025	2.215	2.215	1.06	1.21	0.985	1.053	1.086	1.11	0.892	0.79	0.855	0.873	0.907	0.937	0.5	0.536	0.5
P10645	CHGA	0.935	0.656	0.926	1.053	0.926	0.627	0.679	0.646	0.994	2.074	0.833	1.429	1.128	0.89	0.932	0.941	1.157	0.704	1.16	2.215	0.871	0.662	1.04	0.688	0.985	1.127	0.889	1.041	1.122	0.717	1.034	1.443	1.317	0.832	0.639	0.882	1.14	0.996	1.138	1.639	0.787	0.788	1.215	1.137	1.016	1.081	1.232	2.162
P10720	PF4V1	1.916	0.888	1.077	1.043	0.988	0.986	1.147	0.98	1.043	1.075	1.267	1.175	1.401	1.526	1.876	1.11666	1.03364	0.846123	1.08812	0.985058	0.992224	0.860438	1.22019	1.04496	1.16307	1.13477	1.20934	1.2271	1.18776	1.32218	0.797	1.342	0.913	1.455	0.969	0.843	0.904	0.942	0.997	1.204	1.535	1.256	1.13	1.269	1.363	1.29565	1.45722	1.35876
P10721	KIT	1.252	1.272	0.969	2.024	1.031	1.297	1.248	1.386	1.314	1.087	1.037	1.311	1.426	1.161	1.211	1.023	0.602	0.629	0.825	1.283	1.091	0.87	1.009	1.188	0.943	0.941	1.266	1.396	1.485	1.305	2.215	0.841	1.154	0.942	1.001	1.355	1.893	1.117	2.186	0.863	1.033	0.946	1.101	0.958	0.903	0.879	1.026	0.992
P10909	CLU	0.956	1.361	0.786	1.258	1.061	1.24	1.04	1.078	1.013	1.051	0.912	0.959	1.005	0.901	0.961	0.917	1.057	1.094	1.036	1.133	0.954	0.931	1.026	1.182	0.926	0.894	0.938	0.851	0.854	0.865	1.271	1.423	1.098	1.09	1.007	1.116	1.089	1.103	1.216	1.003	1.174	0.934	0.935	0.823	0.8	0.898	0.985	1.027
P11021	HSPA5	0.486	1.153	1.3	0.876	0.885	0.815	0.82	0.97	0.56	0.453	0.536	0.473	0.509	0.513	0.476	0.622	1.487	1.619	0.95	0.709	1.361	0.913	0.885	0.857	0.611	0.669	0.632	0.715	0.622	0.646	0.891	2.086	1.509	1.072	0.739	0.813	0.905	0.862	0.88	0.643	0.656	0.613	0.561	0.612	0.617	0.666	0.642	0.563
P11047	LAMC1	0.615	0.773	2.1	1.002	0.685	0.893	1.032	0.878	0.629	0.874	0.955	0.386	0.843	0.604	0.542	1.241	2.215	0.964	0.87	1.046	0.721	0.809	0.73	0.768	1.25	1.202	0.901	0.933	0.713	0.894	0.927	0.964	0.962	1.728	0.909	0.937	0.825	1.03	0.865	1.018	0.722	0.936	0.954	0.886	0.916	0.661	0.646	0.725
P11142	HSPA8	0.419	0.753	2.215	0.659	0.929	0.465	0.662	0.745	0.442	0.363	0.385	0.393	0.401	0.396	0.398	0.391	2.215	1.181	1.011	0.453	1.343	0.769	0.818	0.621	0.413	0.426	0.396	0.49	0.473	0.434	0.602	2.215	2.073	0.973	0.65	0.559	0.702	0.693	0.603	0.496	0.486	0.514	0.447	0.534	0.532	0.344	0.367	0.314
P11150	LIPC	0.844642	1.16342	1.02546	1.22622	1.08722	1.0743	1.20997	1.12082	0.924901	0.784136	0.811136	0.816052	0.878309	0.794844	0.908495	0.611	1.04	1.045	1.45	1.252	1.039	1.151	0.87	1.366	0.815	0.739	0.936	0.593	1.015	1.511	1.577	2.032	1.222	1.733	1.644	1.564	1.369	1.959	1.586	1.177	0.834	1.637	0.995	0.978	0.83	0.799	0.811	0.87
P11169	SLC2A3	0.52923	1.0033	2.215	0.996105	1.25394	0.602163	0.923807	1.21577	0.628167	0.479092	0.523048	0.463952	0.56589	0.561959	0.520357	0.535	0.875	0.582	1.584	0.369	2.215	1.198	2.215	0.719	0.429	0.01	0.5	0.335	0.463	0.582	0.945459	2.215	2.215	0.955319	0.81579	0.799819	1.00405	0.88619	0.959133	0.570893	0.478551	0.570207	0.519444	0.758673	0.698476	0.563337	0.521087	0.456046
P11171	EPB41	0.895879	1.04357	1.67911	1.17182	1.1466	0.990429	1.15568	1.09894	1.10184	0.822744	0.959873	0.832062	0.938667	0.899225	0.962087	0.852395	1.30342	0.928862	1.2354	0.926121	1.11462	0.953638	1.16055	0.97185	0.892868	0.869445	0.901264	0.880677	0.900709	0.923579	0.86	1.295	1.554	1.932	0.945	1.018	1.399	0.957	1.237	0.828	0.742	1.141	0.603	1.306	0.915	0.900307	1.02613	0.750845
P11216	PYGB	0.819	1.629	2.215	1.504	2.215	1.209	1.461	1.603	1.68	0.571	0.793	0.974	1.024	1.25	1.369	0.398	2.124	1.218	0.924	0.481	1.653	0.922	0.787	0.813	0.413	0.534	0.996	0.595	0.471	0.665	0.726	2.178	2.215	0.935	0.873	0.565	0.852	0.783	0.858	0.396	0.436	0.453	0.477	0.495	0.582	0.471134	0.504577	0.436761
P11226	MBL2	0.361	1.512	0.973	0.737	0.484	1.297	0.829	1.554	0.542	1.006	0.307	0.45	0.266	0.509	0.373	1.149	2.049	1.345	1.725	1.234	1.252	0.793	0.83	0.424	1.107	0.614	0.436	0.419	0.453	0.418	1.779	1.126	0.907	1.689	1.22	1.525	0.647	1.412	1.706	0.71	0.684	0.62	0.644	0.455	0.409	0.604	0.522	1.007
P11277	SPTB	0.155	0.517	1.112	1.131	1.434	0.941	0.988	1.431	0.305	0.197	0.221	0.395	0.239	0.207	0.202	0.484	0.824	0.672	1.543	0.767	0.99	1.267	2.215	0.77	0.471	0.503	0.501	0.62	0.505	0.595	1.089	1.563	1.87	1.017	1.068	1.212	1.652	1.149	1.099	0.752	0.671	0.679	0.604	0.689	0.622	0.339	0.414	0.339
P11279	LAMP1	1.212	1.183	0.979	1.325	1.07	1.341	1.259	1.385	1.286	1.155	1.143	1.478	1.191	0.915	1.252	0.873	1.204	0.989	1.089	0.987	1.006	1.113	0.937	1.133	0.879	0.854	0.847	0.768	0.879	1.029	1	0.969	0.898	0.995	0.996	1.151	1.165	1.078	1.015	0.697	0.854	0.739	0.846	0.712	0.734	0.941	1.127	1.012
P11362	FGFR1	0.941	0.969	0.91	1.136	0.836	1.099	1.029	0.916	1.117	0.946	1.047	0.892	1.234	0.987	0.972	0.951	1.086	0.848	1.196	1.12	1.077	1.05	1.265	1.294	1.039	1.029	1.12	0.922	1.116	1.089	1.134	0.974	1.132	0.923	1.085	1.3	1.305	1.385	1.119	1.17	0.872	0.993	1.032	1	0.949	1.217	1.232	0.99
P11413	G6PD	0.547	1.102	2.215	1.039	1.194	0.618	0.914	1.161	0.645	0.476	0.501	0.437	0.527	0.478	0.573	0.493	2.215	1.154	1.51	0.65	1.747	0.781	0.893	0.731	0.411	0.413	0.393	0.391	0.486	0.421	0.753	2.215	2.215	0.813	0.727	0.679	0.896	0.753	0.722	0.587	0.562	0.556	0.586	0.625	0.714	0.328	0.361	0.261
P11597	CETP	1.247	2.049	0.613	0.807	0.836	0.702	0.853	0.705	1.689	1.646	1.925	2.04	2.215	2.153	1.284	1.548	0.507	0.729	1.267	0.924	0.783	0.727	0.775	1.039	1.574	1.391	2.184	2.215	1.597	2.053	0.931	0.838	1.423	0.586	0.938	0.655	1.355	0.739	0.928	1.619	1.427	2.077	2.014	1.543	1.549	2.215	1.542	1.238
P11684	SCGB1A1	1.004	0.581	0.795	1.415	0.87	0.902	1.299	1.174	0.861	0.804	0.653	1.022	1.054	1.035	1.018	1.02814	1.01781	0.909362	1.11473	1.07683	0.977864	1.08355	1.01825	1.11535	1.00236	1.12094	1.03288	1.00975	1.01159	0.925049	1.864	0.944	1.398	1.152	1.359	1.606	1.565	1.743	1.892	0.759	1.288	0.772	1.006	1.231	1.124	1.30098	1.1983	1.17991
P11717	IGF2R	0.684	1.001	1.151	1.266	0.925	0.959	1.187	0.909	0.692	0.76	0.649	0.671	0.638	0.601	0.671	0.771	1.413	1.193	1.263	1.232	0.889	0.91	1.185	1.033	0.775	0.906	0.767	0.85	0.734	0.807	1.124	1.188	0.841	1.424	0.954	1.031	1.092	1.05	1.152	0.86	0.82	0.871	0.933	0.842	0.847	0.912	0.963	0.967
P11766	ADH5	0.617286	1.02449	2.215	0.911046	1.12246	0.680286	0.894759	1.02172	0.682441	0.636581	0.682068	0.647498	0.665708	0.636335	0.649832	0.772311	1.5254	0.948394	1.126	0.760962	1.38829	0.936531	1.02015	0.850901	0.822975	0.768786	0.69904	0.687752	0.756113	0.726887	0.81	2.215	2.215	1.123	0.797	0.722	0.908	0.87	0.82	0.534	0.761	0.455	0.485	0.51	0.519	0.7064	0.743817	0.704
P12109	COL6A1	1.023	0.814	0.982	1.112	1.377	1.083	1.182	1.017	1.367	0.895	1.1	1.007	1.166	1.112	0.999	0.798	1.519	0.78	0.879	0.964	0.882	1.579	0.935	1.078	0.765	1.031	0.834	0.933	0.984	0.993	1.226	0.79	1.027	1.092	1.218	1.133	1.048	1.059	1.222	0.957	0.948	1.056	0.95	0.837	0.986	0.817	0.917	0.719
P12110	COL6A2	1.03407	1.11819	1.01637	1.31566	1.0572	1.15644	1.29673	1.11898	1.17355	0.983927	0.953634	0.997323	1.0273	1.03159	1.03147	1.136	1.357	1.011	1.016	1.208	0.847	0.992	0.964	1.129	0.8	1.07	0.808	0.559	1.028	0.754	1.512	0.627	1.1	0.87	0.804	1.162	1.093	1.141	1.432	0.898	0.867	0.877	0.816	0.999	0.814	1.007	0.881	0.92
P12111	COL6A3	0.935	1.166	1.178	1.259	0.837	1.117	1.109	0.939	1.236	0.947	0.805	0.767	0.899	0.937	0.926	0.865	1.428	0.944	1.089	1.144	0.875	0.78	0.867	1.209	0.875	0.982	0.803	0.86	0.86	0.818	1.185	0.895	1.237	1.112	0.98	1.13	1.098	1.203	1.133	1.04	0.846	0.839	0.728	0.766	0.775	0.925	1.117	0.972
P12259	F5	0.839	1.086	0.989	1.186	1.076	1.219	1.171	1.07	0.87	0.785	0.814	0.742	0.952	0.823	0.835	0.838	1.122	1.262	1.127	1.447	0.927	1.092	1.107	1.15	0.838	0.995	0.785	0.877	0.792	0.737	1.337	1.006	1.068	0.976	1.18	1.042	1.077	1.025	1.279	0.829	0.805	0.73	0.798	0.733	0.779	0.754	0.768	0.727
P12429	ANXA3	0.752635	0.910206	1.98258	0.996856	1.12887	0.815944	0.93004	1.02128	0.841478	0.700699	0.695387	0.70761	0.700119	0.723947	0.77452	0.724642	1.90913	1.17661	1.10862	0.810283	1.31054	0.964369	0.959739	0.815739	0.746086	0.818989	0.662653	0.73147	0.715217	0.788872	0.837	1.854	1.229	0.809	0.888	0.945	0.86	0.941	0.921	0.826	0.851	0.792	0.833	0.927	0.944	0.738001	0.686672	0.658052
P12814	ACTN1	0.323	0.63	2.215	0.587	1.195	0.38	0.596	0.709	0.41	0.332	0.345	0.312	0.337	0.41	0.338	0.453	2.111	0.814	0.845	0.52	1.879	0.967	0.682	0.668	0.469	0.447	0.399	0.417	0.406	0.394	0.588	2.165	1.987	0.54	0.507	0.468	0.711	0.674	0.591	0.407	0.378	0.373	0.394	0.451	0.414	0.313	0.356	0.314
P12821	ACE	0.597	1.036	1.151	1.148	1.138	1.308	1.1	1.341	0.719	0.633	0.635	0.535	0.668	0.562	0.64	0.827	1.037	0.696	1.014	1.007	1.235	1.294	1.144	1.412	0.863	0.689	0.883	0.74	1.055	0.836	0.979	1.154	1.445	1.017	1.22	1.122	1.229	1.362	0.987	0.785	0.723	0.869	0.755	0.701	0.703	0.835	0.711	0.586
P12830	CDH1	0.673	0.682	0.879	1.11	0.962	1.05	0.695	0.961	0.764	0.916	0.777	0.935	0.738	0.798	0.736	1.367	1.221	0.681	0.869	1.069	1.039	0.995	0.845	0.854	1.372	1.114	1.199	0.899	1.182	1.175	0.962	0.879	1.499	1.203	0.911	1.267	1.136	0.847	0.934	1.05	0.921	0.855	0.731	0.891	0.997	1.067	1.368	1.255
P12882	MYH1	0.38195	0.464144	1.34092	0.457791	0.545406	0.37169	0.458125	0.503931	0.414378	0.614583	0.396222	0.412599	0.380651	0.395325	0.379322	0.319	2.215	1.346	0.539	0.344	0.228	0.245	0.288	0.278	0.341	0.332	0.329	0.38	0.39	0.333	0.369989	0.715314	0.569729	1.04759	0.358481	0.423508	0.433097	0.411306	0.371164	0.378477	0.32584	0.30105	0.41371	0.378665	0.350808	0.827	1.02	1.13
P12883	MYH7	0.077	0.067	0.156	0.084	0.077	0.077	0.074	0.093	0.083	0.458	0.082	0.145	0.09	0.149	0.081	0.623	2.215	0.72	1.212	0.523	0.469	0.509	0.525	0.528	0.631	0.618	0.628	0.716	0.626	0.59	0.186	0.267	0.213	1.17	0.191	0.311	0.209	0.198	0.211	0.27	0.148	0.179	0.221	0.203	0.211	0.42	0.496	0.58
P12955	PEPD	0.503	1.015	1.243	1.336	1.104	1.184	1.299	1.259	0.592	0.803	0.566	0.769	0.63	0.803	0.509	0.569	0.757	1.104	0.997	1.092	1.131	0.905	0.984	1.241	0.587	0.67	0.59	0.563	0.783	0.719	1.341	1.227	1.224	1.1	1.13	1.229	1.115	1.018	1.283	0.816	0.8	0.765	0.825	0.842	0.862	0.832	0.837	0.923
P13224	GP1BB	0.425	0.439	0.671	1.293	1.112	0.464	0.514	0.81	0.432	0.585	0.542	0.403	0.45	0.416	0.46	0.36	0.661	0.487	2.215	0.519	1.758	1.901	1.544	0.581	0.353	0.234	0.342	0.306	0.475	0.557	1.699	1.677	2.215	1.152	1.447	1.983	1.107	1.347	1.7	1.337	1.026	1.024	1.038	0.992	1.234	0.803	0.419	0.422
P13489	RNH1	0.506	0.884	1.596	1.162	0.733	0.788	0.995	1.124	0.684	0.574	0.533	0.534	0.521	0.549	0.555	0.762	1.466	1.387	1.232	0.986	1.021	0.936	1.178	0.992	0.78	0.687	0.7	0.66	0.673	0.701	0.98	1.476	1.884	1.618	1.04	0.995	1.039	1.046	0.962	0.955	0.791	0.79	0.735	0.889	0.906	0.809	0.784	0.672
P13497	BMP1	0.588	1.143	0.809	1.054	1.455	1.06	1.365	1.562	0.56	0.51	0.591	0.62	0.534	0.521	0.554	0.718083	1.04329	1.05301	1.05218	1.08756	1.08342	1.02114	1.05162	1.15601	0.720585	0.736799	0.680102	0.67413	0.672334	0.681262	2.055	2.197	1.367	2.215	1.691	1.877	1.339	1.335	1.332	0.585	0.724	0.93	0.793	1.038	0.662	0.706538	0.698723	0.698117
P13501	CCL5	0.795123	1.01541	2.215	0.953514	1.19906	0.779368	0.951415	1.12031	0.795777	0.612281	0.664295	0.727628	0.695328	0.716687	0.761502	0.848802	1.90829	1.05881	1.14585	0.755945	1.3139	0.923479	1.02489	0.878825	0.841394	0.809415	0.725352	0.810123	0.789025	0.740929	0.878	2.122	1.827	1.073	0.864	0.67	0.923	0.68	0.872	0.85	0.806	0.759	0.758	0.608	0.659	0.684929	0.626252	0.577837
P13591	NCAM1	0.952	1.058	0.914	1.486	1.079	1.359	1.384	1.296	1.072	0.888	0.926	0.827	0.921	0.927	0.991	0.853	1.06	0.928	1.166	1.509	0.988	1.306	1.028	1.278	0.841	0.913	0.754	0.836	0.715	0.801	1.154	1.134	1.204	1.014	1.118	1.388	1.149	1.442	1.193	1.072	0.805	0.83	0.863	0.979	0.919	0.751	1.034	0.778
P13598	ICAM2	1.14	0.954	0.948	1.059	1.004	1.115	0.968	0.861	1.042	0.86	1.082	0.998	1.437	1.109	1.174	0.914	0.994	0.512	0.683	0.937	1.173	0.937	0.779	0.845	0.9	0.901	1.291	0.822	1.007	0.969	1.193	0.801	1.062	1.083	1.017	0.945	0.939	1.046	1.137	1.079	1.224	1.033	0.982	1.363	1.022	0.868	1.135	0.94
P13611	VCAN	1.024	0.691	0.875	0.803	0.634	0.721	0.847	0.645	1.365	1.508	1.144	1.337	1.255	1.004	1.328	0.876	2.215	1.382	0.733	0.949	0.535	0.603	0.656	0.684	0.968	1.151	0.884	1.105	1.005	1.237	0.972	0.886	0.837	1.469	1.048	1.038	0.948	0.781	0.919	0.936	0.916	0.892	0.952	0.865	0.94	1.131	1.127	1.206
P13639	EEF2	0.599226	0.580572	1.97873	0.669053	0.730267	0.538195	0.608497	0.647649	0.629041	0.643858	0.568255	0.722641	0.573448	0.605777	0.582153	0.611	2.215	2.143	1.079	0.694	0.585	0.519	0.587	0.619	0.526	0.571	0.524	0.679	0.567	0.541	0.675395	1.62064	1.34206	1.56402	0.71782	0.67269	0.681304	0.648534	0.709919	0.70553	0.767771	0.648756	0.805444	0.679492	0.644538	0.655585	0.690053	0.692739
P13645	KRT10	1.505	0.783	1.143	0.598	0.703	1.233	1.105	2.215	0.545	0.925	0.703	1.799	0.787	0.966	1.598	0.388	1.277	1.431	0.425	0.924	0.904	1.158	0.418	0.626	0.53	0.983	0.427	0.633	0.636	0.476	0.907	0.424	1.192	0.697	0.517	1.347	0.927	2.215	1.03	0.597	0.431	0.504	0.711	0.557	1.344	0.334	0.351	1.245
P13647	KRT5	1.512	0.599	1.284	0.584	0.923	1.802	0.755	1.711	0.508	0.753	0.878	1.553	0.797	1.077	1.512	0.578	1.206	2.215	0.603	0.875	1.111	1.372	0.604	0.688	0.831	0.901	0.621	1.241	0.688	0.734	0.847	0.584	0.936	0.723	0.475	2.215	1.057	1.801	0.931	0.65	0.397	0.566	0.756	0.654	1.04	0.607	0.514	1.12
P13667	PDIA4	0.494	1.067	2.215	1.139	1.624	0.906	1.132	1.227	0.497	0.597	0.456	0.556	0.459	0.501	0.469	0.617	2.215	1.387	0.921	0.718	1.142	0.81	0.686	0.726	0.602	0.642	0.609	0.593	0.606	0.596	0.602	1.983	1.16	0.844	0.47	0.546	0.562	0.656	0.595	0.441	0.377	0.353	0.355	0.354	0.311	0.374	0.341	0.422
P13671	C6	0.371	0.9	0.831	0.935	1.22	1.059	1.05	0.871	0.498	0.506	0.535	0.388	0.545	0.499	0.384	0.498	0.831	0.744	0.899	0.875	1.266	1.299	0.785	0.887	0.502	0.482	0.517	0.456	0.497	0.507	0.839	0.763	0.543	1.019	0.818	0.821	0.832	0.885	0.843	0.507	0.424	0.507	0.52	0.58	0.543	0.432	0.413	0.47
P13693	TPT1	0.392	1.018	2.215	0.763	1.148	0.367	0.728	0.926	0.406	0.312	0.396	0.299	0.38	0.408	0.399	0.305	1.196	0.67	0.81	0.464	1.959	0.855	0.705	0.564	0.321	0.391	0.3	0.273	0.315	0.39	0.709	1.963	1.69	1.152	0.873	0.736	0.884	0.814	0.909	0.873	0.851	0.849	0.77	0.795	0.879	0.236	0.194	0.205
P13716	ALAD	0.242	0.371	0.678	0.523	0.682	0.44	0.573	0.582	0.397	0.222	0.267	0.412	0.395	0.164	0.24	0.252	1.117	0.517	1.295	0.675	1.303	1.019	2.215	0.713	0.351	0.38	0.456	0.556	0.518	0.651	0.797	1.197	1.614	1.072	1.071	0.928	1.278	0.944	0.852	0.377	0.576	0.571	0.469	0.67	0.553	1.004	0.96	0.594
P13727	PRG2	1.152	0.755	0.724	0.68	0.788	0.814	0.81	0.644	0.624	0.598	0.676	0.798	1.113	0.58	1.262	1.26931	1.17539	1.04311	1.14983	1.05877	0.958579	1.0517	1.07113	1.16058	1.25372	1.33977	1.2905	1.19668	1.22838	1.25803	1.0449	1.11598	1.19797	1.20137	1.05673	1.10851	1.09619	1.12634	1.15205	1.23651	1.14429	1.2113	1.13722	1.18727	1.19058	1.577	0.787	0.862
P13796	LCP1	0.822	0.638	0.692	0.774	0.712	0.672	0.612	0.619	0.885	1.257	0.638	0.831	0.789	0.854	0.806	0.727	2.215	1.488	0.855	0.707	0.651	0.607	0.594	0.611	0.714	1.208	0.739	0.613	0.681	0.703	0.708	0.87	0.595	2.215	0.527	0.703	0.554	0.589	0.71	0.825	0.611	0.565	0.696	0.738	0.716	0.656	0.823	1.177
P13798	APEH	0.487864	0.819424	1.88843	0.916839	0.999683	0.695496	0.941855	0.968262	0.618683	0.492274	0.500618	0.566678	0.543241	0.497903	0.48527	0.35	1.314	0.642	1.272	0.548	0.752	0.902	1.343	0.816	0.43	0.524	0.616	0.469	0.537	0.711	0.905	1.43	1.774	1.417	0.812	0.797	1.266	1.148	1.256	0.37	0.409	0.416	0.321	0.584	0.5	0.566868	0.612203	0.516975
P13929	ENO3	0.149	0.126	0.171	0.195	0.131	0.14	0.152	0.234	0.176	0.333	0.133	0.164	0.144	0.2	0.17	0.145	0.762	0.647	0.184	0.187	0.136	0.154	0.176	0.15	0.149	0.131	0.136	0.14	0.188	0.137	0.248	0.289	0.287	0.705	0.303	0.275	0.29	0.251	0.263	0.229	0.339	0.283	0.34	0.316	0.284	0.721	1.049	0.772
P13987	CD59	1.386	1.311	1.693	1.596	0.977	1.124	1.414	1.273	1.1	1.319	1.104	1.746	1.22	1.21	1.512	0.984	1.372	1.249	0.98	1.191	0.745	0.924	0.943	1.073	1.057	1.379	1.506	0.965	1.35	1.126	1.277	0.936	0.956	1.133	0.962	1.244	1.226	1.043	1.236	1.229	1.183	0.933	1.151	1.464	1.271	1.20477	1.31425	1.24785
P14151	SELL	1.352	0.996	0.7	1.156	1.082	1.188	1.122	1.025	1.267	1.139	1.009	1.21	1.542	1.208	1.296	0.905	0.811	0.843	0.831	0.647	0.936	0.938	0.797	1.187	0.909	1.29	1.051	0.926	0.988	0.95	1.168	0.79	1.025	0.793	0.824	1.243	1.119	0.904	1.116	0.702	1.067	0.669	0.943	0.938	1.023	0.9	1.131	1.053
P14209	CD99	0.643	0.486	0.495	0.801	1.161	0.539	0.713	0.68	0.905	0.831	0.49	0.556	0.559	1.221	0.789	0.93941	1.08357	1.10769	1.08379	1.09893	1.12234	1.0973	0.983931	1.06965	0.930228	1.0312	0.934817	0.893828	0.94501	0.950309	1.374	0.907	0.947	0.879	0.446	1.143	1.529	1.048	1.683	0.758	0.92	1.145	1.191	1.055	0.968	0.925841	1.0344	0.893164
P14314	PRKCSH	1.067	0.799	1.096	0.989	0.894	0.745	0.903	0.877	1.322	0.951	1.032	1.016	1.249	1.166	1.345	0.922	1.581	0.944	0.83	0.751	1.144	0.848	0.978	0.824	0.945	1.094	0.96	1.1	1.062	0.835	0.974	1.45	1.526	1.17	2.215	0.929	1.267	1.013	1.435	1.351	0.949	1.187	1.058	1.314	1.188	0.772	0.862	0.868
P14324	FDPS	0.892823	1.13426	1.3138	1.26809	1.13807	1.08628	1.12303	1.10745	1.06507	0.856291	0.905738	0.861981	0.92239	0.978161	0.913085	0.911	1.074	1.109	0.919	0.818	1.268	1.06	0.948	0.975	1.018	1.106	0.907	0.986	1.216	1.363	1.22731	1.34059	1.3926	1.11597	1.05263	1.1872	1.29528	1.21429	1.26927	0.925351	0.963735	1.08007	0.976791	1.01057	1.05302	0.944	1.051	0.93
P14384	CPM	1.193	1.505	1.491	2.215	1.911	1.587	1.992	1.556	1.548	1.129	1.421	1.125	1.508	1.378	1.367	1.063	1.391	1.086	1.372	1.135	1.21	1.126	1.051	1.198	1.171	1.101	1.184	1.385	1.199	1.167	1.498	1.63	1.651	1.201	0.913	1.536	1.277	1.272	1.318	1.053	1.194	1.074	1.255	1.084	1.085	0.933	0.772	0.622
P14543	NID1	0.899	0.854	1.568	1.184	1.257	0.932	1.154	1.095	0.998	0.932	1.01	0.871	0.955	0.979	0.908	0.933	1.693	1.037	0.802	1.374	0.829	0.948	1.087	0.865	0.954	0.949	0.748	0.866	0.78	0.808	1.066	0.911	0.868	1.608	0.957	1.092	0.962	1.083	1.073	0.939	0.817	0.855	0.892	0.804	0.875	0.991	0.844	0.849
P14618	PKM	0.587	0.801	1.724	0.738	0.954	0.482	0.715	0.886	0.708	0.512	0.585	0.523	0.585	0.672	0.619	0.424	2.035	1.354	1.124	0.522	1.612	0.744	0.829	0.639	0.431	0.442	0.4	0.442	0.454	0.441	0.708	1.933	2	0.728	0.599	0.639	0.763	0.705	0.703	0.664	0.725	0.794	0.649	0.923	0.896	0.512	0.641	0.553
P14625	HSP90B1	0.626	0.881	1.423	0.886	0.92	0.839	1.277	0.851	0.782	0.763	0.744	0.552	0.658	0.682	0.65	0.833	2.012	1.427	1.044	1.165	1.01	0.977	0.948	0.947	0.822	0.827	0.84	0.852	0.799	0.744	1.075	1.683	1.319	1.161	0.876	0.916	0.936	0.892	1.054	0.959	0.653	0.798	0.771	0.856	0.885	0.785	0.681	0.687
P14780	MMP9	2.215	0.806	1.184	0.81	0.719	0.722	1.098	0.886	1.818	1.149	1.178	2.193	1.196	1.914	2.215	1.172	0.633	0.545	1.704	0.54	0.619	0.679	0.973	0.57	1.172	0.701	0.833	0.819	1.045	1.623	0.73	1.61	0.875	1.782	1.117	0.777	1.158	0.876	0.848	1.099	1.978	1.292	0.965	1.779	1.729	0.711	1.364	0.866
P14868	DARS1	0.566	0.921	1.703	0.937	1.029	0.666	1.017	1.025	0.818	0.495	0.555	0.617	0.661	0.691	0.726	0.777	2.048	1.066	1.412	0.873	1.568	0.843	1.054	0.718	0.765	0.597	0.665	0.566	0.711	0.531	0.935	1.95	2.215	0.844	0.797	0.879	1.15	0.912	0.958	0.539	0.653	0.793	0.632	0.674	0.668	0.711	0.6	0.458
P14923	JUP	1.437	0.587	0.986	0.629	0.797	1.36	0.766	1.429	1.662	1.599	0.874	1.253	1.118	1.13	2.142	0.662438	1.50221	1.64728	0.798456	0.930025	1.14056	1.21957	0.759656	0.778747	0.832853	0.962414	0.693655	1.03788	0.798239	0.731621	0.919408	0.827035	1.23723	1.04385	0.710161	1.49543	0.923115	1.70083	1.0394	0.780292	0.596521	0.756821	0.743243	0.700733	1.25602	0.593511	0.564833	0.856498
P15085	CPA1	0.769531	0.564895	1.64852	0.734777	0.608025	0.547697	0.583602	0.621185	0.722102	0.78332	0.62202	1.15945	0.671246	0.737882	0.789872	0.61	2.215	2.215	1.108	0.633	0.696	0.653	0.759	0.927	0.559	0.628	0.6	0.706	0.777	0.696	0.746	2.124	0.878	1.545	1.202	0.984	0.839	1.244	0.791	0.845	1.352	1.089	1.073	0.884	1.058	0.705843	0.778725	0.812931
P15086	CPB1	0.729993	0.90191	1.40372	1.0735	0.842474	0.883423	0.954953	1.00238	0.902739	0.796865	0.765623	0.773323	0.826678	0.836448	0.794756	0.85	2.215	1.756	1.301	1.238	0.921	1.065	1.19	1.031	0.79	0.84	0.799	1.053	0.977	1.021	0.98542	1.3189	1.36839	1.69774	1.0166	1.00441	0.940156	0.971685	0.982943	0.93879	0.880019	0.816998	0.894971	0.787314	0.7481	0.843404	0.805246	0.784526
P15144	ANPEP	1.457	0.931	1.112	1.191	0.971	1.242	1.114	1.097	1.502	1.115	1.202	1.738	1.383	1.3	1.462	0.975	1.171	0.981	0.998	1.092	0.836	0.948	1.051	1.104	1	1.194	1.274	1.326	1.094	1.176	1.109	1.095	1.016	0.911	1.023	1.077	0.986	0.938	1.105	1.042	1.249	1.031	1.039	1.114	1.035	1.222	1.291	0.989
P15151	PVR	1.01	0.848	1.021	1.118	0.804	1.069	1.125	1.269	0.829	1.141	0.698	1.083	0.737	0.774	1.023	0.846	2.215	1.357	0.944	1.14	0.777	0.984	0.712	1.155	0.849	0.851	0.874	0.716	0.913	0.693	0.921	1.257	1.095	1.275	1.007	1.047	0.949	1.12	0.902	0.816	1.152	0.836	1.043	0.777	0.751	0.618	0.768	1.138
P15169	CPN1	0.584	1.102	1.051	1.169	0.881	1.235	0.885	1.282	0.711	0.646	0.82	0.581	0.696	0.658	0.613	0.781	0.861	1.324	1.139	1.21	0.94	0.976	1.143	1.146	0.792	0.698	0.734	0.672	0.594	0.754	1.088	1.286	0.921	1.38	1.192	1.095	1.205	0.855	1.085	0.792	0.663	0.739	0.732	0.768	0.747	0.741	0.662	0.63
P15289	ARSA	0.851633	1.04771	1.41481	1.10205	1.02896	0.935539	1.1047	1.05939	0.994911	0.795749	0.819325	0.806089	0.887442	0.882364	0.831257	0.722	1.622	1.354	1.096	1.325	1.042	0.937	0.975	1.083	0.761	0.774	0.625	0.936	0.559	1.16	1.11	1.998	1.782	1.605	1.698	2.215	1.534	2.162	1.018	1.155	0.63	1.34	0.673	1.343	1.507	1.1604	1.14207	1.05181
P15291	B4GALT1	1.05701	1.26818	1.43668	1.35362	1.03662	1.12301	1.23283	1.15316	1.45325	1.00524	1.16088	0.97592	1.21898	1.20783	1.1165	1.312	1.1	1.151	1.1	1.123	0.802	0.782	1.446	1.109	1.384	1.26	1.15	1.322	1.189	1.371	0.892	1.01	0.907	2.215	0.524	0.899	0.671	0.603	0.868	0.529	0.508	0.37	0.577	0.371	0.369	1.269	2.101	1.104
P15311	EZR	0.348	0.505	0.91	0.697	0.579	0.556	0.518	0.648	0.374	0.397	0.301	0.321	0.306	0.368	0.345	0.673	2.215	1.347	1.192	0.789	0.692	0.806	0.79	0.771	0.614	0.826	0.717	0.627	0.612	0.568	0.72	1.08	1.623	2.215	0.498	0.756	0.68	0.613	0.73	0.389	0.414	0.385	0.451	0.404	0.365	0.674	0.684	0.688
P15814	IGLL1	2.215	1.392	0.996	1.224	0.742	0.886	2.215	0.786	2.215	2.215	2.215	2.215	2.215	2.215	2.215	2.215	0.77	0.498	1.063	0.422	0.412	0.451	1.009	0.982	2.215	2.215	2.215	2.215	2.215	2.215	0.333	0.728	0.624	0.418	1.669	0.453	0.531	0.897	0.473	2.215	1.911	2.215	2.215	2.215	2.215	2.215	2.215	2.215
P15907	ST6GAL1	1.187	1.072	1.719	1.072	1.078	1.109	1.445	1.326	1.559	1.263	1.123	1.165	1.3	1.398	1.319	1.119	1.051	1.339	1.091	1.121	0.807	0.884	0.889	1.105	1.055	1.035	0.926	0.955	0.975	0.929	0.83	1.163	0.938	1.555	0.85	0.754	0.842	0.849	0.921	1.103	1.226	1.147	1.117	1.025	1.086	0.938	1.107	1.182
P15924	DSP	2.215	0.526	1.138	0.587	0.741	2.215	0.545	2.215	0.507	0.772	0.629	1.272	0.939	1.331	2.215	0.723	1.652	1.963	0.733	1.051	1.174	1.579	0.735	0.706	0.893	1.022	0.818	1.591	0.943	0.738	1.007	0.66	1.179	0.912	0.71	2.215	0.989	1.499	1.177	0.942	0.614	0.976	0.841	0.742	1.721	0.59693	0.578333	0.960487
P15941	MUC1	1.283	1.584	0.873	1.409	0.977	1.188	1.308	1.17	2.13	0.947	1.433	1.463	1.763	1.208	1.079	0.842944	1.01944	0.819638	0.995768	0.920295	1.10374	1.09458	1.01227	1.06689	0.840763	0.871616	0.919452	0.80836	0.898187	0.914397	1.0069	0.921416	1.05142	0.96854	1.05005	1.09556	1.12805	1.1267	1.03352	0.952343	1.04357	0.952417	0.865883	0.881361	0.903032	0.753	0.546	0.631
P16035	TIMP2	1.578	1.25	1.347	1.256	1.024	1.273	1.185	1.164	1.852	1.522	1.262	1.503	1.604	1.537	1.603	0.921	1.328	0.912	1.077	1.111	0.933	0.688	0.857	1.069	0.93	1.205	1.072	1.123	1.12	1.035	1.093	0.968	1.307	1.1	0.998	1.121	1.134	0.994	1.012	1.412	1.173	1.241	1.17	1.159	1.187	1.244	1.555	1.435
P16070	CD44	1.782	1.259	1.586	1.638	1.089	1.238	1.5	1.18	1.639	1.459	1.609	1.74	2.014	1.438	1.764	1.099	1.213	0.92	1.154	1.054	0.829	0.835	0.986	1.173	1.073	1.183	1.233	1.09	1.177	1.122	1.402	0.945	1.268	0.832	0.927	1.186	1.013	1.155	1.279	0.971	1.099	0.855	1.01	1.25	0.933	1.49	1.387	1.236
P16109	SELP	0.953	1.074	2.215	0.813	0.96	0.595	0.675	0.894	1.036	1.167	1.244	0.764	1.019	0.799	0.924	0.737	1.139	0.845	0.923	0.501	1.316	0.724	1.135	0.708	0.708	0.639	0.736	0.761	0.785	1.032	0.755	2.201	1.467	2.215	0.7	0.716	0.935	0.729	0.763	1.063	1.233	0.719	0.809	1.021	0.935	0.822	1.025	0.628
P16150	SPN	1.329	0.802	1.525	0.812	1.464	0.857	1.183	0.973	1.374	1.028	1.207	1.516	0.833	2.092	1.202	1.0783	1.3929	1.10826	1.01117	1.11796	0.934851	0.923271	1.04252	1.02309	1.10091	1.16498	1.14077	1.0457	1.1611	1.05282	0.982961	1.11776	1.13646	1.19631	1.00124	1.02369	1.02529	1.07097	0.970973	1.11162	1.09191	1.10973	1.08568	1.08651	1.11832	1.13211	1.26847	1.0848
P16152	CBR1	0.391	0.858	2.215	0.874	0.948	0.491	0.801	0.986	0.538	0.377	0.362	0.375	0.399	0.432	0.496	0.506414	1.75786	0.834554	1.12318	0.586079	1.64242	0.856305	1.13408	0.702088	0.527146	0.490338	0.486451	0.578662	0.543229	0.570326	0.898	1.64	2.024	1.219	0.904	0.977	1.027	0.996	1.117	0.588	0.651	0.694	0.503	0.773	0.685	0.502957	0.595671	0.494948
P16157	ANK1	0.766907	1.24262	1.94441	1.36847	1.27958	1.10824	1.23377	1.28647	0.836555	0.688453	0.761972	0.746725	0.738139	0.729117	0.80364	0.678614	1.25586	0.948564	1.13126	0.985033	1.13448	1.02491	1.14926	1.03307	0.708928	0.748324	0.685767	0.691434	0.749459	0.760418	1.286	1.571	2.142	0.622	1.144	1.279	2.064	1.063	1.178	0.325	0.319	0.342	0.264	0.231	0.22	0.794894	0.79311	0.684572
P16284	PECAM1	0.992	1.181	1.151	1.255	1.27	1.198	1.255	1.203	1.103	1.044	1.001	0.977	0.996	0.945	1.036	0.95	1.39	0.892	1.157	0.986	1.299	1.171	1.156	1.02	0.916	0.842	1.047	0.716	0.995	0.802	1.252	1.528	1.457	1.21	1.167	1.278	1.277	1.244	1.251	1.022	0.975	0.933	0.946	1.018	0.938	0.811	0.957	0.803
P16402	H1-3	2.215	0.804	0.95	0.822	0.649	0.649	0.784	0.781	1.547	0.731	1.889	1.711	1.118	1.157	2.215	0.810706	1.36667	0.931258	1.1854	0.808906	1.41683	1.0199	1.39722	0.962562	0.867454	0.757751	0.796897	0.807821	0.834148	0.770724	1.025	1.025	2.215	1.609	1.647	0.908	0.933	0.869	0.924	1.018	1.155	1.128	1.018	1.314	1.516	0.987	1.15	0.798
P16581	SELE	0.860416	1.02697	1.02909	1.25955	1.08693	1.14474	1.10201	1.15155	0.909857	0.847298	0.899843	0.852088	0.851458	0.809063	0.872687	0.76197	1.15856	1.10286	0.967801	1.09615	1.08385	1.09385	0.972883	1.06161	0.769844	0.838751	0.803822	0.733425	0.760621	0.74592	1.449	1.421	1.407	1.345	1.193	1.268	1.033	0.963	1.429	1.031	1.507	1.038	0.974	1.373	1.248	0.714	1.164	0.632
P16930	FAH	1.191	0.81	1.511	0.977	0.983	0.887	0.949	0.874	0.853	1.004	0.688	2.215	0.761	0.968	1.199	0.694	2.009	1.829	0.809	0.92	0.82	0.795	0.995	0.784	0.725	0.908	0.732	0.925	0.73	0.805	0.789	2.032	1.554	1.167	0.834	0.801	0.833	0.864	0.848	0.829	2.215	0.667	1.068	0.784	0.706	0.829	0.777	0.81
P16949	STMN1	1.007	0.821	1.672	0.678	0.832	0.476	0.755	0.748	1.051	0.829	0.824	1.108	0.946	1.055	1.107	0.633	1.991	0.635	0.994	0.517	1.017	0.488	0.837	0.575	0.493	0.686	0.708	0.717	0.783	0.839	0.691	1.931	2.1	1.189	0.397	0.56	0.646	0.642	0.732	0.946	0.85	0.886	0.655	1.467	1.322	0.633528	0.762353	0.6739
P17174	GOT1	0.862	0.652	1.254	0.771	0.643	0.694	0.797	0.701	0.769	0.805	0.807	1.132	0.819	0.845	0.868	0.704	2.215	1.53	0.819	0.629	0.673	0.657	0.805	0.73	0.69	0.704	0.682	0.814	0.691	0.656	0.713	1.257	1.382	1.429	0.706	0.892	0.769	0.765	0.745	0.663	0.979	0.71	0.97	0.805	0.754	0.843	0.759	0.794
P17301	ITGA2	1.235	1.291	0.92	1.501	1.238	2.003	1.432	1.13	1.315	1.043	1.326	1.273	1.128	1.269	1.187	0.981899	0.877692	0.848657	1.10576	1.0587	0.961032	1.01212	1.16274	1.16815	0.995132	1.0587	1.05028	1.0483	1.0567	1.04631	1.822	1.079	1.165	1.265	1.386	1.263	1.495	1.356	1.819	0.948	0.916	0.745	0.912	1.128	0.976	0.993	1.713	0.783
P17813	ENG	0.9	1.109	0.848	1.462	0.838	1.081	1.358	1.121	0.766	1.101	0.772	0.905	0.905	0.82	0.915	1.01	1.12	0.889	1.092	0.945	0.996	0.99	1.031	1.199	1.027	1.027	0.972	0.866	0.989	0.868	1.315	1.126	1.29	0.979	1.146	1.467	1.504	1.244	1.303	0.926	1.028	0.836	0.937	0.9	0.82	1.056	1.167	1.213
P17936	IGFBP3	1.652	1.582	0.701	1.523	1.202	1.176	1.602	1.739	1.613	0.659	1.119	1.918	1.671	1.355	1.613	0.904	0.674	0.515	0.773	0.927	0.959	0.834	1.228	1.176	0.913	0.618	1.28	0.955	1.341	0.834	1.484	1.098	0.818	0.867	1.126	1.482	1.503	1.123	1.437	0.476	1.332	1.033	0.939	1.187	1.27	1.218	1.677	0.69
P17987	TCP1	0.685	1.063	2.215	1.03	1.314	0.96	1.184	1.447	0.356	0.646	0.605	0.639	0.61	0.671	0.474	0.953	1.562	1.086	1.161	1.302	1.23	1.241	1.693	1.034	0.951	0.773	1.046	0.889	1.13	0.76	0.757	1.835	2.197	0.681	0.763	0.583	0.982	0.73	0.741	0.817	0.712	0.765	0.623	0.977	0.817	0.660851	0.650192	0.576076
P18054	ALOX12	0.706029	0.81526	1.76292	0.89174	0.970307	0.782622	0.957259	0.895755	0.725178	0.704331	0.698886	0.844147	0.65539	0.683374	0.747381	0.662469	1.7746	1.19039	1.03847	0.887166	1.28011	0.925142	0.877464	0.791701	0.675556	0.754431	0.696092	0.691835	0.716633	0.720045	0.841809	1.46264	1.27476	1.32248	0.899177	0.844518	0.924793	0.860482	0.885778	0.662999	0.701471	0.681464	0.784648	0.826027	0.763799	0.748271	0.764409	0.724537
P18065	IGFBP2	1.243	0.977	1.927	1.078	0.639	1.566	1.06	0.988	0.835	2.215	1.26	1.237	2.215	1.153	1.163	1.21	1.815	1.055	0.924	0.805	0.729	0.734	0.789	1.133	1.15	1.391	0.942	1.163	1.258	1.149	1.003	0.555	1.58	1.682	0.518	1.014	1.031	1.75	0.966	2.215	1.09	1.325	1.326	0.691	0.576	1.124	0.657	2.215
P18085	ARF4	0.524163	0.95155	2.215	0.860103	0.954531	0.619466	0.862825	0.950116	0.639131	0.499652	0.527694	0.540546	0.541248	0.540158	0.53585	0.492421	2.215	0.982328	1.0618	0.513881	1.29245	0.742543	0.889	0.6245	0.50547	0.488027	0.512182	0.559904	0.53127	0.560931	0.557	2.215	1.357	1.24	0.476	0.421	0.417	0.506	0.567	0.489	0.461	0.367	0.335	0.505	0.592	0.657977	0.802156	0.661726
P18206	VCL	0.533	0.845	2.215	0.772	1.044	0.56	0.705	0.913	0.579	0.586	0.529	0.526	0.545	0.572	0.526	0.418	1.722	0.794	0.815	0.51	2.09	1	0.63	0.72	0.428	0.474	0.432	0.436	0.464	0.45	0.665	1.929	1.787	0.738	0.675	0.603	0.779	0.824	0.713	0.576	0.491	0.53	0.547	0.542	0.569	0.418	0.44	0.464
P18428	LBP	0.949	0.646	1.44	0.746	0.803	0.618	0.855	0.744	0.925	1.206	0.701	0.685	0.632	0.674	0.565	1.2	1.723	2.215	1.138	1.679	0.388	0.839	0.948	0.784	1.138	1.511	0.672	0.786	0.986	0.805	0.678	0.544	0.542	2.215	1.349	0.609	0.779	0.511	0.758	1.085	0.612	0.741	1.285	0.711	0.6	0.514	0.888	1.321
P18669	PGAM1	0.640553	0.864882	1.85437	0.932868	0.950616	0.703711	0.866675	0.943434	0.746701	0.689299	0.654288	0.702319	0.686966	0.693692	0.685198	0.643521	2.215	1.14818	1.04802	0.789206	1.03613	0.759447	0.910684	0.766926	0.67757	0.694965	0.615597	0.627212	0.715565	0.639968	0.888	1.44	1.513	1.467	1.001	0.789	0.84	0.859	0.877	0.742	0.859	0.835	0.821	0.828	0.898	0.891	1.185	1.095
P18850	ATF6	0.742	0.629	1.275	0.985	0.689	0.734	0.991	0.912	0.901	0.806	0.737	0.797	0.783	0.811	0.783	0.905	1.559	1.597	1.146	1.26	0.974	0.973	0.969	1.029	0.916	1.002	0.951	0.869	0.887	0.891	1.08205	0.987193	1.10858	1.41759	1.06418	1.13156	1.08447	1.10694	1.1062	1.04962	0.89412	0.881439	0.945865	0.856417	0.906114	0.947	1.203	0.872
P19021	PAM	0.919	0.757	0.46	0.804	0.682	0.703	0.672	0.745	1.154	0.783	0.795	1.145	0.923	1.096	1.117	1.039	0.928	0.9	0.973	1.041	0.788	0.814	0.918	1.104	1.099	1.307	1.126	1.013	1.18	1.118	1.319	0.851	1.059	1.126	1.432	1.247	1.34	1.187	1.386	1.127	0.996	1.01	1.182	0.964	0.941	1.404	1.595	1.028
P19022	CDH2	1.195	0.782	1.149	0.93	0.673	0.859	0.885	0.887	0.982	1.498	0.987	1.663	1.004	0.894	1.219	1.167	1.501	1.198	0.956	1.072	0.812	0.894	1.003	0.957	1.209	1.654	1.115	1.108	1.023	0.993	0.946	1.305	1.325	2.215	0.912	1.158	0.799	0.952	0.977	1.507	1.419	0.935	1.259	1.261	1.36	0.952	0.897	1.004
P19256	CD58	1.427	0.892	0.828	1.291	0.937	1.175	1.238	1.053	1.602	1.198	1.566	1.417	1.791	1.327	1.487	1.473	1.002	0.889	1.032	1.201	1.04	0.889	1.159	1.136	1.456	1.425	1.603	1.568	1.734	1.437	1.202	0.919	1.141	0.839	1.007	1.279	1.24	1.202	1.196	1.468	1.231	1.225	1.437	1.428	1.438	1.272	1.686	1.313
P19320	VCAM1	0.764	0.804	0.849	1.223	0.918	1.056	0.958	0.887	0.901	0.977	0.644	0.777	0.82	0.708	0.774	0.966	2.215	1.349	0.94	1.161	0.704	0.893	0.931	0.964	0.951	1.143	0.931	0.857	0.839	0.762	1.184	0.911	1.358	1.389	0.839	1.276	0.959	0.998	1.169	1.139	0.925	0.714	0.837	0.834	0.803	0.725	0.78	1.049
P19367	HK1	0.356	0.651	2.215	0.887	1.212	0.863	1.013	0.952	0.483	0.569	0.479	0.579	0.657	0.438	0.5	0.587	2.019	1.241	0.975	0.604	1.213	1.004	0.835	0.979	0.497	0.802	0.487	0.531	0.513	0.603	0.903	2.215	1.727	0.98	0.996	0.987	1.162	1.058	1.179	0.874	0.902	0.884	0.718	0.818	0.823	0.54361	0.54811	0.488426
P19652	ORM2	1.074	0.573	0.789	0.667	0.642	0.705	0.578	0.672	1.425	2.15	1.201	1.605	1.344	1.04	1.055	2.109	1.695	1.558	0.762	1.293	0.587	0.953	0.698	0.701	2.032	2.215	1.625	1.156	1.391	0.988	0.661	0.789	0.565	1.063	0.701	0.735	0.587	0.552	0.665	1.86	1.196	1.034	1.306	1.796	1.822	1.376	1.554	2.215
P19823	ITIH2	0.562	1.476	0.669	1.158	1.055	1.191	1.248	1.193	0.575	0.521	0.674	0.545	0.602	0.594	0.566	0.544	0.468	0.847	1.274	1.223	1.182	1.287	1.312	1.281	0.575	0.516	0.624	0.592	0.624	0.679	1.218	1.103	1.061	0.699	1.079	1.1	1.337	1.238	1.203	0.563	0.741	0.768	0.671	0.793	0.748	0.735	0.568	0.555
P19827	ITIH1	0.614	1.42	0.752	1.224	1.016	1.187	1.29	1.208	0.67	0.58	0.754	0.606	0.653	0.665	0.616	0.69	0.645	0.997	1.348	1.362	1.134	1.226	1.512	1.307	0.724	0.622	0.708	0.699	0.726	0.768	1.193	1.076	0.934	0.778	1.139	1.116	1.332	1.265	1.178	0.651	0.734	0.787	0.693	0.827	0.819	0.748	0.672	0.617
P19971	TYMP	0.861	0.861	1.139	0.981	0.961	0.923	0.805	0.999	0.87	0.783	0.795	0.75	0.78	0.863	0.865	1.053	2.215	1.45	1.151	1.02	1.112	0.979	1.054	1.052	0.987	1.065	0.981	0.983	1.011	0.911	0.946	1.589	2.215	1.911	1.105	0.977	0.968	0.846	1.017	0.885	0.987	1.008	0.885	0.845	0.947	0.796	0.802	0.804
P20023	CR2	0.75	1.906	0.686	1.988	1.576	1.579	1.021	2.004	0.823	0.591	0.54	0.988	0.826	0.869	0.776	0.541	0.633	0.609	0.935	0.533	0.564	0.796	1.375	1.191	0.588	0.541	0.725	0.636	0.538	0.589	1.947	0.911	1.575	0.732	0.814	1.361	2.215	1.037	1.855	0.514	0.829	0.473	0.46	0.718	0.576	0.818702	0.798639	0.722267
P20036	HLA-DPA1	1.116	1.325	1.08	2.04	1.584	0.679	1.057	0.84	1.006	0.669	0.576	0.812	1.336	1.452	1.318	1.20357	1.05004	0.955055	1.12626	1.08238	1.10542	1.09527	1.10682	1.13619	1.18895	1.19686	1.0703	1.13738	1.04176	1.04439	1.235	1.086	1.735	1.394	0.657	1.536	1.173	1.911	1.202	1.306	0.812	0.639	0.74	1.296	1.336	1.25105	1.26813	1.12302
P20062	TCN2	0.408	0.691	0.817	0.842	0.967	1.095	0.872	0.881	0.667	0.662	0.54	0.609	0.571	0.627	0.479	0.7281	1.36126	1.18233	1.0739	1.13605	1.11366	1.12317	0.902266	1.03506	0.731491	0.749778	0.66131	0.635884	0.629259	0.665228	1.3	0.825	0.975	1.489	0.838	1.28	1.296	1.107	1.351	0.624	0.674	0.674	0.902	0.853	0.737	0.592237	0.616929	0.724566
P20160	AZU1	0.877	0.952	0.947	0.983	0.774	0.876	0.957	0.95	1.031	0.88	0.838	0.809	0.804	0.847	1.003	0.98	1.597	1.329	1.607	1.19	1.049	1.209	1.191	1.272	1.106	1.051	1.294	0.86	1.056	1.1	0.53	0.712	0.988	2.209	0.69	0.75	0.853	1.107	0.985	1.096	0.809	1.372	0.674	1.131	1.239	1.053	1.279	1.116
P20618	PSMB1	0.802	0.661	1.316	0.745	0.766	0.612	0.711	0.679	0.941	0.922	0.989	0.857	0.989	0.837	0.875	0.487	2.215	2.183	0.886	0.624	0.427	0.396	0.62	0.455	0.495	0.744	0.386	0.524	0.382	0.467	0.712	1.22	1.101	1.91	0.718	0.812	0.857	0.708	0.782	0.794	0.84	0.734	0.896	0.763	0.776	0.68	0.79	0.829
P20742	PZP	0.504	2.215	0.782	0.625	0.72	2.187	0.791	0.599	0.614	0.688	0.884	0.477	1.241	0.825	0.506	0.912	0.384	0.666	2.215	0.562	0.964	2.215	1.034	0.954	0.916	1.663	1.235	0.867	0.604	1.304	0.895	0.301	0.328	0.367	0.699	0.455	0.382	1.684	0.859	0.42	0.436	0.387	0.404	0.599	0.634	0.411	0.42	0.638
P20774	OGN	1.193	1.323	1.111	1.354	0.791	1.128	1.416	0.941	1.957	1.049	1.243	1.145	1.423	1.686	1.118	0.846	0.427	0.537	0.773	0.755	1.072	1.058	0.696	0.838	0.816	1.05	0.858	0.971	0.828	0.663	1.159	1.18	1.327	1.126	1.144	1.296	1.5	1.285	1.254	1.449	1.327	1.57	1.278	1.63	1.86	1.739	2.106	0.954
P20851	C4BPB	0.504	1.258	0.952	1.276	1.089	1.485	1.204	1.319	0.621	0.694	0.648	0.514	0.535	0.571	0.521	0.759	0.756	0.971	1.103	1.238	1.139	1.293	1.152	1.048	0.764	0.706	0.705	0.591	0.571	0.589	1.103	1.171	0.846	1.115	1.092	1.27	1.182	1.205	1.072	0.804	0.82	0.775	0.699	0.734	0.815	0.666	0.612	0.694
P20908	COL5A1	0.828	1.46	2.215	1.256	1.194	0.758	1.413	0.913	1.663	0.697	0.756	0.736	0.77	0.988	1.273	0.54	0.739	0.76	1.04	0.748	0.844	0.732	1.047	0.944	0.488	0.526	0.616	0.576	0.581	0.675	1.398	1.141	1.321	1.089	1.238	1.473	1.67	1.287	1.686	1.171	0.978	1.061	0.862	0.978	1.129	0.828563	0.857358	0.768013
P20933	AGA	1.321	1.099	1.033	1.124	1.069	1.106	1.328	1.188	1.544	1.324	1.345	1.429	1.246	1.176	1.321	1.131	1.1	1.014	1.002	1.031	1.019	1.11	1.222	1.174	1.162	1.255	1.141	1.175	1.243	1.171	1.099	1.129	1.173	1.262	1.413	1.121	1.146	1.191	1.163	1.303	1.287	1.405	1.374	1.275	1.482	1.115	1.422	1.32
P21291	CSRP1	0.663	0.617	1.022	0.552	0.727	0.517	0.641	0.705	0.731	0.583	0.565	0.567	0.68	0.638	0.521	0.903187	1.58226	1.07083	1.05053	1.09523	0.975178	0.96599	0.975119	1.07047	0.910163	0.970507	0.897733	0.855583	0.869889	0.887958	1.054	1.192	1.458	1.179	1.114	1.266	1.098	1.092	0.983	0.975	0.772	0.934	0.808	0.934	1.037	0.845	1.169	1.043
P21333	FLNA	0.649	0.556	1.067	0.761	1.178	0.537	0.711	0.822	0.653	0.565	0.731	0.577	0.652	0.6	0.644	0.509	1.174	0.642	1.346	0.543	2.215	1.176	0.813	0.854	0.526	0.469	0.514	0.497	0.594	0.557	0.825	1.752	2.215	1.15	0.914	0.758	0.824	0.841	0.81	0.79	0.647	0.743	0.719	0.803	0.836	0.549	0.533	0.492
P21399	ACO1	0.656822	0.653512	1.57664	0.752249	0.905399	0.65324	0.749184	0.783784	0.636756	0.686989	0.601371	0.855188	0.615193	0.643552	0.639653	0.629361	2.215	1.43273	0.94354	0.717221	1.07378	0.789861	0.782969	0.72763	0.651737	0.72743	0.610937	0.669222	0.6347	0.628625	0.711	1.685	1.195	0.948	0.577	0.722	0.761	0.695	0.832	0.793	1.078	0.737	0.828	0.77	0.649	0.672814	0.682223	0.728076
P21709	EPHA1	1.122	1.356	1.153	1.737	0.988	1.339	1.407	1.072	1.328	0.925	0.758	1.347	1.016	0.903	1.849	0.795	0.969	1.158	1.07	0.841	1.065	0.671	0.921	0.696	0.623	0.846	0.669	0.902	1.064	0.881	1.293	1.326	1.824	1.484	0.889	1.5	1.099	0.857	1.411	0.745	1.127	0.86	0.727	0.79	0.743	0.967154	1.04406	0.852077
P21926	CD9	0.379	0.795	0.637	1.024	1.42	0.451	0.875	1.787	0.357	0.339	0.402	0.296	0.372	0.438	0.4	0.36	0.669	0.315	1.808	0.47	2.215	1.256	1.646	0.992	0.431	0.305	0.431	0.422	0.471	0.595	1.336	1.593	2.028	0.836	1.13	1.196	1.194	1.159	1.26	0.59	0.382	0.533	0.579	0.816	0.795	0.629	0.394	0.38
P21980	TGM2	0.739798	1.07664	1.26778	1.2685	1.22062	1.22645	1.35645	1.26513	0.892817	0.812431	0.735249	0.756993	0.77529	0.782394	0.760392	0.763122	0.997591	1.05297	1.08401	1.04687	1.02035	1.1416	1.00796	1.25583	0.783344	0.787111	0.754093	0.704745	0.752349	0.6999	0.915	0.758	1.172	0.694	1.086	1.066	1.37	0.842	0.845	0.43	0.547	0.599	0.613	0.775	0.559	0.722	0.848	0.708
P22105	TNXB	0.862	1.27	1.047	1.299	0.854	1.173	1.14	1.427	0.989	0.869	0.927	0.88	0.999	0.941	0.874	0.729	0.988	0.914	1.047	0.96	1.098	0.973	1.105	1.377	0.727	0.729	0.775	0.783	0.838	0.779	1.387	1.155	1.106	1.092	1.119	1.563	1.419	1.523	1.397	0.758	0.877	0.818	0.758	0.83	0.843	0.78	0.893	0.792
P22304	IDS	1.0693	1.32693	1.06282	1.43017	1.04646	1.31064	1.49377	1.24603	1.31553	0.892941	1.00071	0.971065	1.09372	1.09634	1.07151	0.880024	0.935412	0.749002	1.18236	1.06776	1.10214	0.995501	1.1879	1.21357	0.889428	0.860634	0.921584	0.886306	0.998479	0.873499	1.25666	1.05489	1.37931	0.938255	1.12771	1.25024	1.42181	1.42046	1.2284	0.911429	0.845398	0.946751	0.86744	0.857172	0.841557	1.00613	1.17504	0.839299
P22314	UBA1	0.775	1.636	2.215	2.215	1.091	1.229	2.008	1.249	1.22	0.974	0.518	0.638	0.881	0.528	0.855	0.647	1.952	1.057	1.357	0.728	1.321	0.831	1.058	0.856	0.539	0.685	0.662	0.72	0.725	0.672	0.8	2.18	2.097	1.095	0.974	0.794	1.041	0.925	0.887	0.704	0.67	0.732	0.737	0.763	0.914	0.353	0.681	0.514
P22352	GPX3	0.582	0.981	0.964	0.995	0.939	0.938	1.082	0.939	0.55	0.844	0.687	0.657	0.763	0.622	0.587	0.926	1.864	1.005	0.986	1.126	1.132	1.114	0.923	1.088	0.934	0.873	0.595	0.612	0.677	0.664	0.741	0.937	0.709	0.953	0.902	0.773	0.84	0.824	0.843	0.66	0.648	0.561	0.587	0.601	0.56	0.76	0.452	0.767
P22392	NME2	0.587	0.935	1.957	0.792	0.919	0.643	0.846	0.994	0.662	0.607	0.993	0.527	0.687	0.538	0.555	0.37	2.215	1.024	1.246	0.48	1.635	0.816	1.309	0.65	0.374	0.427	0.369	0.435	0.454	0.444	0.843	2.215	2.215	1.107	0.997	0.765	1.063	0.942	0.868	0.785	0.61	0.66	0.649	0.938	0.888	0.492	0.542	0.446
P22455	FGFR4	0.739	1.128	1.07	1.165	0.83	1.173	1.102	1.032	0.827	0.689	0.752	0.675	0.791	0.657	0.863	1.069	1.991	1.154	1.049	1.323	1.105	1.284	0.892	1.302	0.967	1.287	1.088	0.975	1.108	1.02	1.559	1.211	0.844	2.032	1.236	1.458	1.602	1.721	1.596	0.805	1.015	0.735	0.944	1.169	0.985	1.0687	0.987993	1.06854
P22692	IGFBP4	1.166	0.941	1.438	1.274	0.867	1.063	1.221	1.081	1.543	1.22	1.191	1.248	1.077	1.323	1.137	1.116	1.069	0.806	0.852	1.454	0.733	0.921	0.954	1.1	1.163	1.219	1.271	0.855	1.198	1.025	1.056	0.796	0.783	1.118	0.851	1.032	1.062	1.08	1.002	1.126	1.025	1.054	1.264	0.901	0.92	1.103	1.54	1.227
P22694	PRKACB	0.412283	1.00459	2.215	0.856082	1.209	0.44422	0.802083	1.09929	0.488052	0.343834	0.387336	0.359151	0.424661	0.430201	0.382844	0.466	1.504	0.926	1.107	0.728	1.225	0.91	0.794	0.789	0.425	0.514	0.446	0.358	0.48	0.458	0.981	2.215	2.215	0.898	0.736	0.744	0.813	0.81	0.825	0.669	0.447	0.528	0.509	0.56	0.708	0.364579	0.348233	0.297471
P22792	CPN2	0.656	0.941	0.964	1.017	0.933	1.178	0.881	1.232	0.748	0.656	0.793	0.624	0.783	0.705	0.663	0.749	0.882	1.299	0.921	1.157	1.472	1.111	1.025	1.049	0.7	0.652	0.698	0.659	0.557	0.636	1.11	1.165	0.867	1.299	1.149	1.037	1.162	0.839	1.085	0.713	0.695	0.771	0.804	0.702	0.763	0.66	0.668	0.678
P22891	PROZ	0.482	1.21	0.967	1.132	1.161	0.739	1.267	1.591	0.634	0.687	0.802	0.499	0.589	0.64	0.485	0.508	1.091	0.442	0.657	0.77	1.262	1.277	1.289	1.092	0.54	0.813	0.621	0.713	0.436	0.393	1.065	0.943	0.76	1.062	1.695	1.301	1.29	1.222	1.039	0.922	0.867	0.579	0.86	0.592	0.599	0.613	0.581	0.654
P22897	MRC1	0.734	1.089	2.126	1.211	0.916	1.066	1.199	1.143	0.681	0.767	0.889	0.62	0.773	0.725	0.674	0.744	2.215	1.185	1.113	1.213	0.762	0.839	1.008	0.916	0.779	0.721	0.716	0.659	0.722	0.688	1.027	1.311	0.989	1.98	1.051	1.176	0.906	1.098	0.951	0.868	0.761	0.707	0.843	0.81	0.875	0.812	0.724	0.761
P23083	IGHV1-2	2.121	0.97	0.81	0.862	0.847	1.093	0.963	0.864	1.781	1.438	1.506	1.3	2.215	2.215	2.049	2.215	0.567	0.945	0.968	0.703	0.546	0.572	0.906	0.971	2.215	2.215	2.163	1.372	1.504	1.643	0.806	1.293	1.183	0.841	0.955	0.846	0.781	0.772	0.883	1.398	1.291	1.501	2.215	1.634	1.844	1.477	1.329	1.688
P23141	CES1	1.084	0.939	0.757	0.893	0.819	1.021	0.966	1.281	1.366	1.015	1.157	1.263	0.975	1.047	1.165	1.077	1.063	1.477	1.085	0.981	0.695	0.863	1.19	1.069	1.098	1.03	0.994	1.169	0.957	1.036	1.011	1.608	1.278	1.277	1.155	1.046	1.039	0.806	1.025	0.665	0.759	0.819	0.936	1.037	1.192	0.996	1.477	0.955
P23142	FBLN1	0.974	1.193	1.51	1.42	1.045	1.264	1.42	1.256	1.38	1.28	1.071	0.871	1.159	1.04	0.981	0.962	1.271	0.936	1.084	1.156	0.925	1.041	1.053	0.951	0.97	1.016	0.862	0.973	0.914	0.833	0.978	0.919	1.303	1.025	1.005	0.97	1.052	1.071	0.954	1.119	0.701	0.86	0.808	0.733	0.769	1.033	1.129	1.046
P23229	ITGA6	0.654156	0.970094	2.215	0.981433	1.15213	0.68569	0.886159	1.02405	0.77604	0.62652	0.689633	0.694681	0.68908	0.65916	0.686948	0.45	0.586	0.473	1.188	0.709	1.701	1.004	1.001	0.974	0.661	0.582	0.737	0.594	0.482	0.795	0.937856	2.07688	1.91594	1.02412	1.00419	0.853509	1.01676	0.928703	0.999644	0.764862	0.68774	0.766668	0.772954	0.828481	0.867546	0.731999	0.710441	0.623725
P23284	PPIB	0.646	0.964	1.448	0.841	1.271	0.624	0.968	0.792	0.726	0.529	0.623	0.6	0.628	0.667	0.594	0.604	1.576	0.759	0.839	0.594	2.06	1.002	0.894	0.681	0.564	0.618	0.591	0.541	0.66	0.607	0.792	1.793	1.329	1.248	0.817	0.725	0.785	0.841	0.767	0.649	0.725	0.776	0.714	0.785	0.736	0.526	0.574	0.5
P23381	WARS1	0.235	0.488	0.55	0.855	0.519	0.592	0.441	0.639	0.287	0.529	0.303	0.302	0.337	0.358	0.291	0.432	2.215	2.215	0.685	0.563	0.458	0.438	0.417	0.447	0.392	0.589	0.333	0.396	0.346	0.32	0.517	1.237	0.644	2.215	0.514	0.761	0.432	0.407	0.501	0.529	0.402	0.334	0.343	0.409	0.349	0.442	0.439	0.621
P23467	PTPRB	0.597	0.752	0.798	1.088	0.908	1.063	1.122	1.131	0.778	0.679	0.774	0.866	0.845	0.742	0.932	2.135	1.031	0.846	0.846	0.934	0.715	0.787	1	0.963	1.935	2.194	1.655	1.728	1.554	1.596	1.144	1.327	1.36	1.339	1.479	1.471	1.498	1.374	1.327	0.97	0.906	1.032	0.949	1.031	0.995	1.6	1.525	1.564
P23470	PTPRG	1.082	0.89	0.831	1.197	1.112	1.054	1.139	1.058	1.115	0.941	0.955	1.145	1.044	1.059	1.115	0.8	1.27	0.893	0.89	1.534	0.872	0.844	0.923	1.156	0.804	0.79	0.756	0.781	0.828	0.757	1.187	0.895	1.025	0.884	1.236	1.266	1.205	1.244	1.234	0.903	0.903	0.878	0.769	0.725	0.848	0.988	0.996	0.923
P23528	CFL1	0.456	0.996	2.215	0.933	1.145	0.51	0.924	1.217	0.473	0.42	0.437	0.427	0.43	0.43	0.452	0.224	2.202	1.005	1.328	0.431	2.165	0.866	0.903	0.664	0.263	0.226	0.246	0.244	0.292	0.262	0.778	2.215	2.215	0.965	0.729	0.64	0.846	0.829	0.712	0.494	0.479	0.441	0.468	0.528	0.498	0.264	0.259	0.229
P24043	LAMA2	0.534	0.765	1.584	1.021	0.786	0.877	0.891	0.976	0.712	0.56	0.65	0.497	0.706	0.593	0.558	0.718	2.215	1.068	1.106	1.253	0.793	0.856	0.83	0.947	0.692	0.794	0.719	0.654	0.698	0.807	0.867	0.938	0.796	1.39	0.705	1.042	1.003	1.105	0.867	0.737	0.497	0.724	0.64	0.605	0.524	0.93	0.81	0.624
P24298	GPT	0.939	0.706	1.44	0.983	0.677	0.718	0.866	0.78	1.014	0.731	0.79	1.289	0.83	0.975	0.908	0.725	2.215	1.621	0.913	0.89	0.682	0.781	0.784	0.757	0.629	0.743	0.713	0.979	0.76	0.757	0.877	2.024	1.999	1.419	0.923	1.061	0.811	0.811	0.9	0.816	1.438	0.721	0.995	0.749	0.782	1.037	0.762	0.716
P24387	CRHBP	0.561	1.376	1.986	1.645	1.076	1.159	1.017	1.206	0.784	0.63	0.506	0.55	0.595	0.542	0.582	0.619	1.005	1.649	1.337	0.956	0.7	0.824	0.695	0.955	0.619	0.667	0.674	0.651	0.57	0.428	1.24	1.213	1.052	2.068	0.854	1.378	1.22	0.884	1.13	0.693	0.771	0.55	0.603	0.673	0.639	0.689	0.865	0.518
P24592	IGFBP6	0.83	0.749	0.608	1.201	1.434	1.15	1.19	0.905	0.86	1.744	0.557	2.215	0.998	1.091	2.073	0.901	2.215	0.868	1.096	1.23	1.02	1.115	1.102	1.074	0.928	0.783	1.243	0.68	0.969	0.732	1.19246	1.02547	1.09763	0.998896	1.09013	1.10421	1.18435	1.05535	1.21107	0.93095	0.973242	0.858609	0.892016	0.89178	0.907643	1.151	1.086	0.798
P24593	IGFBP5	1.358	1.165	0.647	1.32	0.95	0.987	1.382	1.324	1.682	0.828	1.031	1.346	1.306	1.348	1.44	1.094	0.639	0.509	0.652	0.95	0.727	0.668	1.113	1.021	1.092	0.845	1.235	1.1	1.415	0.83	0.964	0.927	0.697	0.564	0.859	1.223	1.206	0.756	1.018	0.665	0.924	0.995	0.903	1.024	1.234	0.983	1.738	0.749
P24666	ACP1	0.685651	0.854528	2.09525	0.922904	1.04624	0.72564	0.960826	1.0123	0.775459	0.579718	0.621433	0.651123	0.64284	0.640796	0.732924	0.659498	1.87178	1.05871	1.1865	0.710308	1.1987	0.822436	1.05947	0.754563	0.675117	0.633532	0.61444	0.631126	0.607309	0.608657	0.909	1.507	2.215	1.153	1.062	0.984	1.163	0.989	1.132	0.65	0.803	0.605	0.369	0.972	0.864	0.666888	0.665502	0.595632
P24821	TNC	0.916	0.924	1.375	1.074	1.003	0.957	1.514	1.049	0.971	0.822	1.047	0.884	1.034	0.871	0.819	0.957	1.796	1.311	0.981	0.907	0.762	0.839	0.818	0.865	0.926	0.784	0.731	0.726	0.854	0.689	1.015	0.941	0.798	1.063	1.046	1.143	0.871	1.129	1.046	0.839	0.803	0.962	0.899	0.813	0.798	0.839	0.852	0.649
P24844	MYL9	0.587	0.63	1.966	0.762	1.561	0.598	0.614	0.854	0.647	0.478	0.661	0.528	0.553	0.555	0.519	0.674	1.014	0.73	1.191	0.812	1.669	1.019	1.379	0.911	0.683	0.728	0.839	0.738	0.893	0.846	0.829332	2.215	2.215	1.14648	0.852557	0.690472	0.846255	0.817371	0.822578	0.741572	0.645311	0.664736	0.640834	0.789538	0.838047	0.570221	0.579057	0.485583
P25311	AZGP1	1.642	1.023	1.165	1.091	0.931	0.909	1.096	0.841	1.403	1.292	1.145	1.777	1.493	1.083	1.651	1.076	1.255	0.887	0.81	1.18	0.956	0.769	0.87	0.778	1.069	0.89	1.109	0.97	1.308	0.912	0.997	1.065	0.711	0.711	0.843	0.991	0.992	1.018	1.04	0.927	1.124	0.898	1.063	1.111	1.104	1.177	1.25	1.194
P25325	MPST	0.855	1.182	2.215	1.037	1.353	0.753	1.167	1.255	1.046	0.785	0.954	0.953	0.965	0.905	0.945	1.035	1.266	0.891	1.288	1.225	1.097	1.048	1.898	1.061	1.045	1.087	1.173	1.045	1.076	1.145	0.965	1.893	2.102	1.243	1.18	0.911	1.221	1.127	1.005	1.244	0.913	0.992	0.813	0.972	1.044	0.85075	0.883366	0.728058
P25774	CTSS	1.741	1.207	0.946	1.601	1.19	1.096	1.501	1.006	1.56	1.036	1.29	2.215	1.461	1.522	1.544	1.192	0.726	1.098	0.987	1.163	0.86	0.825	1.024	0.841	1.161	1.069	1.273	1.184	1.266	1.295	0.987	0.955	1.257	0.916	0.826	1.098	0.839	0.958	0.972	0.738	1.51	1.008	0.789	0.854	0.786	1.247	1.174	0.827
P25786	PSMA1	0.662	0.336	1.346	0.434	0.42	0.347	0.315	0.438	0.524	0.818	0.482	0.81	0.582	0.598	0.619	1.933	2.215	1.907	0.871	0.761	0.617	0.572	0.791	0.686	1.905	1.525	1.107	1.164	0.719	0.733	0.61	1.326	1.187	2.215	0.476	0.793	0.707	0.648	0.717	0.972	1.041	0.835	1.165	0.877	0.873	0.546	0.734	1.361
P25787	PSMA2	0.642	0.514	1.178	0.592	0.514	0.476	0.509	0.581	0.614	0.811	0.503	0.885	0.531	0.526	0.642	0.776	2.215	2.115	0.961	0.65	0.503	0.478	0.716	0.553	0.777	0.997	0.657	0.859	0.671	0.564	0.622	1.33	1.205	2.215	0.688	0.757	0.731	0.718	0.679	0.801	0.816	0.716	1.069	0.731	0.73	1.294	1.325	1.275
P25788	PSMA3	0.567	0.4	1.567	0.545	0.539	0.432	0.421	0.504	0.479	0.784	0.397	0.846	0.416	0.473	0.557	0.609	2.215	2.204	0.909	0.7	0.493	0.421	0.684	0.569	0.562	0.917	0.521	0.678	0.508	0.629	0.384	1.452	1.127	2.215	0.265	0.533	0.405	0.42	0.344	0.581	0.616	0.411	0.855	0.443	0.392	0.554	0.777	1.025
P25789	PSMA4	0.522	0.369	1.003	0.471	0.588	0.468	0.366	0.44	0.493	0.649	0.428	0.834	0.427	0.544	0.492	0.587	2.215	1.665	0.795	0.687	0.571	0.457	0.572	0.48	0.537	0.802	0.532	0.641	0.514	0.583	0.441	0.962	0.858	1.818	0.443	0.553	0.437	0.416	0.388	0.555	0.594	0.507	0.924	0.524	0.539	0.774	0.857	0.822
P25815	S100P	0.792567	0.960823	2.14271	0.866519	0.98524	0.680142	0.839706	0.963381	0.781883	0.658654	0.768246	0.754342	0.775998	0.746737	0.75243	0.725	2.215	0.631	1.779	0.68	0.86	0.705	0.843	0.733	0.816	0.803	0.954	1.091	1.023	0.981	0.698	2.215	1.521	1.608	0.992	0.88	0.729	0.682	0.603	0.872	1.407	0.924	0.71	0.926	1.086	0.717976	0.752286	0.713538
P26022	PTX3	0.552236	0.683458	1.43732	0.945769	0.774076	0.730891	0.783379	0.821683	0.583227	0.723952	0.557253	0.535246	0.590025	0.55272	0.547756	0.305	1.707	1.048	0.409	0.537	0.241	0.255	0.357	0.242	0.351	0.384	0.241	0.269	0.361	0.342	0.411	0.489	0.264	1.173	0.371	0.434	0.274	0.382	0.288	0.308	0.305	0.281	0.352	0.337	0.329	0.589	0.607	0.656
P26038	MSN	0.401	0.728	2.215	0.701	0.803	0.477	0.594	0.785	0.454	0.381	0.38	0.357	0.355	0.395	0.386	0.423	2.215	1.329	1.122	0.547	1.178	0.711	0.716	0.7	0.417	0.478	0.395	0.457	0.448	0.433	0.776	2.121	1.576	1.722	0.659	0.727	0.771	0.747	0.77	0.54	0.528	0.5	0.528	0.553	0.559	0.461	0.48	0.483
P26447	S100A4	0.316	0.778	2.215	0.854	1.124	0.541	1.115	1.03	0.497	0.365	0.385	0.43	0.474	0.335	0.359	0.278	1.829	1.014	1.695	0.611	1.379	0.777	1.778	0.814	0.286	0.345	0.286	0.274	0.364	0.394	0.969	2.215	2.215	1.042	0.852	0.744	1.221	1.142	0.92	0.566	0.481	0.48	0.456	0.558	0.512	0.49276	0.512427	0.44799
P26572	MGAT1	1.144	1.054	0.973	1.727	1.249	1.113	1.358	1.268	1.365	1.547	1.13	0.837	1.407	1.113	1.08	1.163	1.169	1.725	0.963	1.224	0.638	0.744	0.746	0.985	1.154	1.502	1.121	0.983	1.264	0.694	1.056	1.14	1.128	1.763	1.037	1.166	0.967	0.856	1.054	1.279	1.075	1.199	1.21	1.209	1.169	1.38	0.888	1.14
P26641	EEF1G	0.43	0.707	2.215	0.757	1.039	0.577	0.689	0.863	0.412	0.386	0.309	0.533	0.333	0.412	0.37	0.573	1.378	0.997	1.481	1.015	1.205	1.191	0.543	0.672	0.513	0.798	0.503	0.559	0.539	0.643	0.659	2.215	2.215	1.779	0.788	0.687	0.728	0.667	0.643	0.579	0.559	0.529	0.562	0.667	0.676	0.470068	0.502245	0.411856
P26927	MST1	0.464	1.055	0.885	1.225	1.229	1.108	1.164	1.062	0.574	0.543	0.638	0.507	0.655	0.59	0.515	0.641	0.811	1.114	1.187	1.037	1.121	1.154	1.052	1.205	0.663	0.736	0.655	0.806	0.685	0.713	1.355	1.064	1.18	1.031	1.588	1.171	1.323	1.266	1.408	0.768	0.671	0.623	0.505	0.667	0.659	0.751	0.641	0.664
P26992	CNTFR	0.807	1.1	0.627	1.265	1.024	1.477	1.958	2.027	1.774	2.215	2.215	2.215	1.251	0.834	1.771	2.215	0.606514	0.726635	0.817683	0.620942	0.540577	0.632636	0.96147	0.847243	2.19207	1.97955	2.14797	2.215	2.215	2.215	0.734059	0.799054	0.951334	0.709397	1.03229	0.707932	0.713835	0.778629	0.799387	1.94739	1.51867	2.215	2.215	2.215	2.215	2.215	1.76814	1.98105
P27105	STOM	0.813	0.785	1.279	0.946	1.124	0.766	1.144	1.256	0.72	0.675	0.697	0.645	0.654	0.675	0.816	0.994	0.786	0.805	1.881	0.621	1.662	0.843	1.75	0.668	0.902	1.161	0.855	1.037	1.139	1.049	0.852	1.182	1.197	1.107	1.085	0.926	1.024	1.004	1.018	0.984	0.75	1.016	0.946	0.946	1.015	1.081	1.181	1.07
P27169	PON1	0.996	1.109	0.697	1.261	1.235	1.084	1.359	1.187	1.11	0.804	1.185	0.913	1.166	1.058	1.044	0.867	0.74	0.659	1.16	1.293	0.513	1.034	1.346	1.209	0.88	0.769	0.967	0.882	1.021	0.964	1.088	1.136	0.962	0.79	1.153	1.081	1.233	1.037	1.062	0.706	0.88	0.884	0.737	0.778	0.731	0.884	0.973	0.709
P27348	YWHAQ	0.615	0.883	2.215	0.767	0.885	0.553	0.788	0.845	0.571	0.619	0.504	0.629	0.587	0.697	0.649	2.215	2.215	2.215	1.487	0.936	1.515	1.119	0.908	1.307	2.215	2.215	2.215	2.215	2.215	2.215	0.663	1.928	2.215	0.853	0.411	0.57	0.732	0.67	0.736	0.286	0.263	0.236	0.252	0.306	0.221	2.215	2.215	2.215
P27487	DPP4	1.963	1.037	0.807	1.472	1.166	1.332	1.339	1.259	1.947	1.362	1.795	2.108	1.645	1.703	1.918	0.9	0.861	0.885	1.022	0.815	1.054	1.084	0.969	1.118	0.913	1.081	1.382	1.306	1.175	1.318	0.83	0.84	0.918	0.718	0.793	1.071	1.133	1.178	0.834	0.925	1.238	0.93	0.958	1.171	1.203	1.13	1.561	1.096
P27797	CALR	0.365	1.057	2.215	0.977	1.124	0.635	0.92	0.983	0.437	0.369	0.333	0.321	0.336	0.379	0.324	0.555	2.215	1.24	0.998	0.658	1.16	0.675	0.752	0.734	0.525	0.519	0.446	0.593	0.495	0.437	0.829	2.215	1.566	0.959	0.568	0.675	0.697	0.792	0.713	0.486	0.408	0.433	0.463	0.495	0.464	0.526	0.558	0.533
P27918	CFP	0.906623	1.04671	0.955047	1.18963	1.04421	1.11321	1.18316	1.04721	1.00177	0.872616	0.934845	0.967467	0.981565	0.985078	0.920999	0.875	0.845	0.74	0.995	0.95	0.79	1.39	0.925	1.004	1.349	0.866	1.128	1.122	1.026	1.06	1.193	1.151	1.336	0.698	0.764	1.383	1.619	1.441	1.293	0.68	1.378	0.669	0.859	0.717	0.72	1.042	0.85	0.8
P27930	IL1R2	0.565	0.861	0.928	0.971	0.75	0.822	0.897	0.978	0.629	0.619	0.593	0.638	0.562	0.598	0.584	0.959	2.215	1.659	1.485	1.95	1.176	1.253	1.165	1.263	0.982	0.819	1.017	0.985	0.896	1.168	0.991	1.324	1.035	1.09	1.005	1.032	1.128	1.09	0.981	0.601	0.812	0.531	0.567	0.512	0.488	0.561	0.538	0.679
P28065	PSMB9	0.42	0.338	1.47	0.47	0.38	0.3	0.286	0.444	0.393	0.83	0.302	0.439	0.283	0.372	0.393	0.952	2.215	1.621	0.922	0.897	0.688	0.693	0.832	0.889	1.026	1.119	0.956	0.97	0.993	0.943	0.49	1.38	1.383	2.215	0.296	0.592	0.465	0.532	0.432	0.594	0.494	0.375	0.586	0.612	0.418	1.036	1.01	1.112
P28066	PSMA5	0.584	0.397	0.853	0.495	0.685	0.465	0.455	0.505	0.582	0.769	0.464	0.741	0.526	0.591	0.632	0.499	2.215	1.553	0.686	0.768	0.59	0.578	0.517	0.499	0.465	0.839	0.478	0.608	0.574	0.57	0.701	0.98	0.903	2.07	0.597	0.699	0.654	0.635	0.694	0.904	0.794	0.716	0.897	0.751	0.688	0.585	0.745	0.754
P28070	PSMB4	0.852	0.517	1.228	0.662	0.534	0.558	0.602	0.661	0.801	0.921	0.693	0.975	0.742	0.788	0.819	0.969	2.215	1.804	0.917	0.741	0.545	0.553	1.013	0.71	0.953	0.97	0.774	0.957	0.679	0.678	0.538	1.406	1.098	2.215	0.519	0.679	0.591	0.58	0.556	0.771	0.771	0.71	1.005	0.63	0.647	0.755	0.935	1.014
P28072	PSMB6	1.092	0.688	1.158	0.829	0.748	0.713	0.814	0.776	1.201	1.036	1.081	1.259	1.004	1.015	1.088	0.608	2.215	1.828	1.07	0.804	0.663	0.661	0.779	0.58	0.563	0.828	0.589	0.716	0.531	0.641	0.798	1.227	1.05	1.416	0.904	0.855	0.889	0.796	0.85	1.004	1.083	1.003	1.206	0.945	1.037	0.779	0.87	0.917
P28074	PSMB5	0.942935	0.936081	1.39787	1.0809	0.940882	0.932059	1.05202	1.02715	1.08119	1.01788	0.911413	0.939354	0.986021	0.953503	0.99579	0.951	1.519	1.276	1.078	1.307	0.827	0.938	0.963	1.169	1.022	1.022	1.32	0.992	0.912	0.768	0.890413	1.20749	1.26759	1.45194	0.94321	0.898016	0.945273	0.975779	0.996478	1.17817	1.2048	1.16917	1.03573	1.09292	1.1864	1.016	0.929	0.985
P28482	MAPK1	0.387916	0.974269	2.215	0.804555	1.25765	0.43084	0.737254	1.04351	0.410156	0.340619	0.344915	0.331836	0.357129	0.372918	0.362891	0.346423	2.215	0.958832	1.10908	0.434866	1.81411	0.869973	0.800441	0.650218	0.375908	0.37969	0.341034	0.388246	0.398979	0.377275	0.654	2.215	2.215	1.056	0.599	0.534	0.754	0.739	0.633	0.179	0.265	0.248	0.241	0.37	0.25	0.350428	0.323241	0.285189
P28799	GRN	0.669	0.679	0.709	1.081	0.791	1.058	1.001	1.008	0.98	0.596	0.904	0.793	1.024	1.043	0.875	1.02082	1.08281	1.00527	1.04294	1.06634	1.02542	1.15288	1.07898	1.14023	1.0607	1.09492	1.03678	1.04169	1.01139	1.02048	1.214	0.964	1.02	1.203	0.986	1.593	1.113	1.233	1.298	0.911	0.853	1.038	1.246	1.024	0.969	1.05181	1.01933	0.912706
P28827	PTPRM	0.806	1.013	0.848	0.994	0.776	1.025	1.063	0.942	0.895	0.926	0.969	0.803	0.842	0.898	0.81	0.665	0.811	0.668	0.901	0.813	1.685	1.352	1.254	1.072	0.945	0.789	1.013	0.818	0.884	0.822	1.029	1.103	1.221	1.042	1.18	1.276	1.262	1.362	1.056	1.117	1.112	1.129	0.991	1.067	1.126	0.939915	0.953842	0.834668
P28838	LAP3	0.234	0.258	0.843	0.391	0.408	0.316	0.266	0.357	0.228	0.339	0.193	0.225	0.207	0.217	0.266	0.629	2.215	2.215	0.736	0.637	0.569	0.489	0.486	0.548	0.584	0.798	0.505	0.505	0.505	0.499	0.606	1.198	1.264	2.215	0.468	0.752	0.582	0.586	0.637	0.485	0.599	0.523	0.553	0.557	0.598	0.772	0.462	0.556
P29122	PCSK6	0.845	0.884	1.37	0.871	0.729	0.708	1.368	0.814	1.006	0.784	0.799	0.651	0.753	0.923	0.982	0.968799	1.72875	1.13389	1.17334	0.944085	1.09679	0.95441	1.19032	0.955164	0.985682	0.973267	0.956195	0.907585	0.986548	0.977127	0.925548	1.48748	1.67915	1.44026	1.06981	0.924949	0.976559	0.984212	0.976966	0.989572	1.12363	1.0701	1.09316	1.10543	1.12266	0.928909	0.979443	0.888278
P29144	TPP2	1.291	0.603	1.59	0.82	0.733	0.73	0.488	0.632	1.205	1.621	1.131	1.167	1.344	1.326	1.206	1.05266	1.63241	0.978693	1.02763	0.801427	0.982872	0.777785	1.01079	0.850698	1.03199	1.10919	1.02838	0.976673	1.07112	1.17055	0.993	1.897	1.763	1.234	1.266	1.332	0.922	1.108	0.909	1.188	2.119	1.27	1.366	1.296	1.269	1.09686	1.12334	1.09784
P29350	PTPN6	0.508	1.582	2.215	0.99	1.248	0.846	1.022	1.308	0.766	0.501	0.421	0.476	0.559	0.461	0.799	0.697	1.794	0.838	1.189	0.58	1.422	0.785	0.816	0.781	0.657	0.622	0.57	0.56	0.725	0.729	0.86	2.215	2.215	1.112	0.807	0.819	0.904	0.878	0.889	0.605	0.644	0.617	0.643	0.797	0.868	0.536	0.894	0.489
P29401	TKT	0.513	0.541	1.273	0.612	0.606	0.505	0.563	0.571	0.581	0.626	0.456	0.485	0.456	0.546	0.521	0.589	2.215	1.403	1.111	0.625	0.612	0.424	0.619	0.546	0.569	0.694	0.469	0.512	0.495	0.496	0.631	1.287	1.069	2.215	0.585	0.695	0.571	0.571	0.644	0.525	0.65	0.531	0.545	0.596	0.595	0.632	0.74	0.726
P29622	SERPINA4	0.895	1.46	0.649	1.419	1.237	1.079	1.376	1.141	0.86	0.631	0.803	0.915	0.843	0.841	0.906	0.66	0.949	0.781	0.833	1.069	1.352	1.064	1.162	1.178	0.688	0.608	0.851	0.806	0.874	0.84	1.463	1.469	1.531	0.609	1.243	1.304	1.39	1.348	1.409	0.742	0.957	0.988	0.841	0.765	0.768	0.774	0.736	0.531
P29966	MARCKS	0.797	0.384	0.662	0.624	0.902	0.76	0.531	0.699	0.757	1.641	0.63	0.914	0.668	0.77	0.877	0.969	2.215	1.475	0.828	0.779	0.778	0.732	0.584	0.911	1.06	1.97	0.937	1.025	0.767	0.776	0.609	0.654	0.535	2.215	0.458	0.768	0.523	0.464	0.621	0.728	0.684	0.551	0.785	0.588	0.583	0.976	0.976	2.026
P30040	ERP29	0.728307	0.984865	2.215	0.894248	1.15248	0.776237	0.921462	1.02682	0.792721	0.681442	0.803073	0.722639	0.808006	0.722747	0.729947	1.004	1.636	0.894	0.721	0.702	1.019	0.756	1.072	0.822	1.025	0.755	0.85	0.843	0.863	0.711	0.954	2.215	1.658	1.279	1.413	0.926	1.06	1.078	1.141	1.31	1.076	1.092	1.012	1.023	1.203	0.685693	0.695182	0.640849
P30041	PRDX6	0.942	1.432	1.69	1.201	1.337	1.134	1.082	1.202	0.998	0.693	0.936	0.96	1.248	0.957	0.933	0.722917	1.85997	1.00422	1.22618	0.719754	1.35826	0.877408	1.05183	0.743433	0.70397	0.673743	0.67117	0.653498	0.660536	0.65008	1.133	2.215	2.155	1.044	0.981	0.959	1.395	1.013	1.079	0.798	1.04	1.337	1.287	1.343	1.014	0.584	0.496	0.504
P30043	BLVRB	0.259	0.418	0.469	0.758	0.933	0.59	0.878	0.724	0.526	0.361	0.339	0.494	0.47	0.328	0.347	0.415	0.887	0.512	1.448	0.754	0.788	1.084	2.215	0.835	0.46	0.421	0.45	0.497	0.54	0.645	1.041	1.047	2.215	1.475	1.193	1.323	2.028	1.552	1.02	0.599	0.793	0.945	0.686	0.83	0.89	0.536	0.632	0.499
P30044	PRDX5	0.774617	1.13817	2.17095	0.978977	1.12185	0.825359	1.0454	1.06501	0.87668	0.722468	0.817377	0.761662	0.833022	0.76116	0.76886	0.979523	1.38854	0.929731	1.03804	0.821511	1.11506	0.863167	1.08234	0.872774	0.994172	0.987449	1.00255	0.924276	0.998625	1.05535	1.102	2.215	2.12	1.138	1.401	0.934	1.128	0.95	1.208	0.928	1.065	1.53	0.953	1.222	1.183	0.88246	0.888201	0.841638
P30046	DDT	0.513	0.532	1.916	0.678	0.712	0.586	0.664	0.587	0.594	0.596	0.589	0.983	0.568	0.528	0.524	0.676	2.215	1.488	0.994	0.717	0.756	0.723	1.041	0.79	0.73	0.755	0.59	0.705	0.655	0.737	0.676	1.51	1.259	1.374	0.93	0.785	0.9	0.851	0.819	0.76	1.147	0.895	1.204	0.932	0.859	0.773	0.672	0.804
P30085	CMPK1	0.495	1.366	2.215	1.135	1.172	0.535	1.061	1.479	0.689	0.41	0.478	0.417	0.518	0.592	0.467	1.076	0.897	0.967	1.211	0.582	1.683	0.769	0.82	0.579	0.879	0.595	0.648	0.73	0.596	0.526	0.747	2.215	2.215	1.408	0.651	0.651	0.956	0.611	0.656	0.452	0.456	0.415	0.429	0.497	0.637	0.521514	0.577991	0.448749
P30086	PEBP1	0.607375	0.912065	1.40182	1.03005	1.08559	0.975876	1.11077	1.02933	0.716152	0.657391	0.63251	0.676206	0.66301	0.60947	0.617072	0.531	1.241	0.721	0.938	0.552	1.512	0.836	0.952	0.606	0.566	0.516	0.505	0.613	0.627	0.502	0.692	1.453	1.533	1.065	0.866	0.751	0.873	0.812	0.706	0.588	0.572	0.572	0.555	0.619	0.661	0.711	0.768	0.643
P30101	PDIA3	0.395	1.097	1.967	0.879	1.113	0.603	0.889	1.039	0.473	0.404	0.455	0.381	0.45	0.45	0.402	0.567	2.215	1.129	0.922	0.556	1.611	0.861	0.748	0.761	0.577	0.517	0.553	0.528	0.508	0.476	0.795	2.215	1.879	0.826	0.642	0.629	0.774	0.84	0.748	0.489	0.51	0.543	0.545	0.523	0.578	0.473	0.539	0.558
P30530	AXL	0.417	0.737	0.9	0.963	0.864	0.824	0.959	0.918	0.639	0.629	0.473	0.371	0.483	0.508	0.471	0.781227	1.05012	1.1617	1.0912	1.11289	1.10763	1.14592	1.05283	1.22603	0.79993	0.809505	0.771178	0.739029	0.736409	0.725432	1.14261	1.14887	1.0737	1.14593	1.09633	1.20493	1.15926	1.1527	1.13522	0.79362	0.80612	0.766645	0.767961	0.743512	0.72853	0.576	0.72	0.629
P30626	SRI	0.643	0.846	1.244	0.902	1.174	0.432	1.035	0.825	0.967	1.322	1.287	0.752	1.132	0.97	0.816	1.01711	1.43818	1.08761	1.16146	0.938279	0.948395	0.964217	1.04687	0.9925	0.988657	1.19758	1.09833	1.00853	1.0045	1.04896	0.65	0.964	1.165	0.932	0.559	0.518	0.712	0.755	0.676	1.712	0.582	0.813	0.721	1.084	1.305	1.06815	1.07177	1.05326
P30740	SERPINB1	0.806	0.823	2.03	0.825	1.003	0.586	0.861	1.027	0.875	0.646	0.801	0.705	0.65	0.677	0.795	0.799	2.215	0.938	1.357	0.678	1.463	0.745	1.001	0.761	0.79	0.729	0.699	0.691	0.706	0.686	0.757	2.195	2.118	1.269	0.884	0.708	0.783	0.809	0.763	0.762	0.739	0.75	0.678	0.799	0.885	0.678	0.793	0.706
P31146	CORO1A	0.525	0.888	2.215	0.665	0.927	0.491	0.688	0.769	0.552	0.439	0.469	0.476	0.475	0.466	0.609	0.631	2.138	1.138	1.406	0.598	1.633	0.96	0.815	0.843	0.644	0.58	0.57	0.634	0.654	0.515	0.703	2.215	2.215	1.192	0.73	0.681	0.814	0.787	0.755	0.623	0.599	0.587	0.597	0.701	0.669	0.685	0.738	0.693
P31150	GDI1	0.472	1.23	2.215	1.255	1.199	0.654	1.047	1.168	0.673	0.529	0.615	0.649	0.672	0.643	0.597	0.859	0.619	0.77	0.89	0.935	1.219	1.196	1.241	1.144	0.697	0.694	0.666	0.929	1.088	1.005	0.945	2.215	1.849	1.083	0.781	0.894	0.983	0.972	0.979	0.496	0.467	0.551	0.565	0.543	0.602	0.639967	0.608525	0.507498
P31151	S100A7	0.957	1.287	0.659	0.897	0.641	0.797	0.938	1.236	0.656	0.817	0.79	1.785	0.994	1.4	1.161	0.456	0.582	1.687	0.564	1.612	1.223	1.332	0.719	1.009	0.646	0.79	0.922	0.825	0.956	0.866	0.409	0.385	0.54	0.627	0.508	2.215	1.565	0.453	0.495	0.434	0.391	0.762	0.414	2.215	0.444	0.819	0.903	0.876
P31323	PRKAR2B	0.692987	1.10551	2.215	0.890713	1.05499	0.668984	0.898845	1.02628	0.731656	0.594329	0.706371	0.637778	0.664158	0.646796	0.662105	0.742986	1.64534	0.882081	1.07089	0.687298	1.1966	0.851825	1.0017	0.825783	0.77654	0.70578	0.776952	0.784476	0.82031	0.735285	0.994	2.215	2.215	1.107	1.038	0.912	1	0.926	0.907	0.894	0.983	0.798	1.056	0.969	0.958	0.656001	0.552233	0.551941
P31431	SDC4	2.14003	0.930605	1.34981	0.753977	0.746622	0.638576	1.10854	0.812781	1.75332	1.36542	1.57202	1.46436	1.77542	1.65152	2.1847	1.362	1.008	0.545	0.885	0.471	0.962	0.683	1.241	0.773	1.403	1.305	1.244	1.443	1.441	2.215	0.928	1.266	0.873	0.789	0.637	0.598	0.911	0.812	0.907	1.074	1.748	1.669	1.466	2.101	2.202	1.84	1.756	1.42
P31939	ATIC	0.674	0.797	1.284	0.713	0.755	0.692	0.737	0.985	1.294	1.243	0.768	0.687	0.856	0.561	0.792	0.822	1.142	0.946	1.272	1.175	1.041	1.035	1.157	1.089	0.914	0.903	0.855	0.878	0.848	0.846	1.005	1.502	1.227	0.938	1.087	1.062	1.241	1.165	1.094	0.983	0.86	1.022	1.025	1.048	1.171	0.74427	0.750867	0.754426
P31944	CASP14	1.748	0.991	0.817	0.841	0.995	0.895	1.175	2.114	0.664	0.706	1.034	2.044	1.148	1.474	1.93	0.699	1.59	1.711	0.868	1.328	1.133	1.782	1.045	1.415	0.965	2.215	0.919	0.963	1.179	0.954	1.523	0.933	1.151	1.572	0.823	1.919	1.431	2.215	1.729	0.913	0.853	0.91	0.889	1.19	1.082	0.745	0.744	1.014
P31946	YWHAB	0.192	0.487	1.687	0.465	0.571	0.259	0.402	0.517	0.242	0.21	0.162	0.187	0.173	0.229	0.216	0.491704	2.132	1.1564	1.0648	0.604493	1.47504	0.904707	0.889728	0.701703	0.494032	0.501642	0.467868	0.504137	0.499723	0.495055	0.683	1.503	1.604	0.824	0.762	0.697	0.763	0.768	0.698	0.706	0.659	0.62	0.616	0.576	0.676	0.598445	0.634515	0.597023
P31948	STIP1	0.303	0.486	2.215	0.488	0.91	0.4	0.456	0.587	0.38	0.303	0.297	0.515	0.336	0.376	0.274	0.489006	2.13044	1.11962	0.891596	0.527534	1.63135	0.900565	0.750955	0.584282	0.529085	0.516816	0.493525	0.536915	0.526432	0.508092	0.673	2.215	1.657	1.061	0.716	0.731	0.951	0.747	0.794	0.524	0.505	0.454	0.431	0.575	0.535	0.435553	0.471985	0.467654
P31949	S100A11	0.529122	0.612821	1.9543	0.671273	0.753949	0.506257	0.589841	0.695395	0.557201	0.583522	0.477644	0.586181	0.495644	0.507642	0.515491	0.506	2.215	1.214	2.215	0.406	0.475	0.389	0.292	0.481	0.487	0.83	0.398	0.353	0.445	0.549	0.637	2.215	1.937	2.163	0.488	0.702	0.565	0.587	0.845	0.698	0.822	0.476	0.557	0.883	0.75	0.627619	0.689863	0.706279
P31995	FCGR2C	0.959	1.062	0.974	1.196	0.965	1.136	1.062	1.02	0.855	1.028	1.084	0.854	1.181	1	0.947	1.022	1.581	1.116	1.206	1.024	1.02	1.065	0.915	1.226	1	1.192	0.987	0.947	1.142	1.098	1.13654	1.10034	1.13476	1.2204	0.939906	1.15082	1.10174	1.05923	1.13028	0.965558	1.05049	0.970314	0.897113	0.917171	0.964654	0.969236	1.0745	1.02766
P32004	L1CAM	0.932	1.199	0.915	1.48	1.182	1.217	1.433	1.257	0.88	1.038	0.933	0.887	1.012	0.825	1.021	0.453	0.693	1.114	1.257	1.758	0.792	1.475	0.403	0.559	0.47	1.04	0.507	0.497	0.548	0.485	1.599	1.065	1.478	1.236	1.506	2.081	1.55	1.988	1.407	0.797	0.97	0.956	0.742	0.797	0.68	0.796792	0.827522	0.760305
P32119	PRDX2	0.481	0.547	0.677	0.993	1.01	0.868	1.233	0.951	0.939	0.592	0.621	1.068	0.893	0.467	0.474	0.411	0.829	0.555	1.498	0.703	0.629	0.967	2.215	0.726	0.485	0.501	0.482	0.592	0.658	0.861	1.014	1.167	2.215	1.668	1.285	1.211	1.67	1.211	1.006	0.621	0.812	1.001	0.645	0.984	0.993	0.736	0.908	0.555
P32754	HPD	0.76	0.531	2.215	0.952	0.504	0.562	0.723	0.557	0.477	0.367	0.5	1.42	0.478	0.569	0.732	0.648	2.215	2.215	0.835	0.736	0.569	0.665	0.897	0.719	0.597	0.59	0.557	0.812	0.572	0.642	1.016	2.215	1.356	1.671	0.94	1.108	0.932	0.864	1.081	0.962	1.951	1.032	1.661	1.286	1.258	0.537	0.574	0.395
P32942	ICAM3	1.985	1.769	1.206	1.695	1.247	1.668	1.694	1.351	1.644	1.865	1.786	1.721	2.166	1.553	2.075	0.956	1.047	0.988	1.009	0.861	1.036	0.973	0.856	1.232	0.97	1.305	1.141	0.888	1.035	1	1.0564	0.94962	0.969932	1.08994	0.89075	1.14218	1.03589	1.0459	1.02083	0.996575	1.10233	0.950217	1.07771	1.03758	1.00951	1.192	1.2	1.225
P33151	CDH5	0.782	1.168	1.003	1.389	1.009	1.638	1.408	1.466	0.922	0.799	0.722	0.645	0.737	0.781	0.798	0.927	1.119	0.779	1.084	0.967	1.221	0.989	1.204	1.085	0.961	0.736	0.966	0.738	0.742	0.693	1.207	0.982	1.622	0.872	1.271	1.301	1.524	1.617	1.182	0.846	0.83	0.755	0.705	0.776	0.735	0.798	0.964	0.843
P33908	MAN1A1	0.623	0.882	1.326	1.2	1.088	1.094	1.095	1.089	0.736	0.746	0.732	0.619	0.652	0.682	0.625	0.886	1.325	1.054	1.129	1.207	0.855	0.989	1.032	1.093	0.899	0.864	0.726	0.769	0.734	0.734	1.08	0.75	0.76	1.767	0.911	1.098	1.036	1.07	1.065	0.665	0.604	0.698	0.69	0.699	0.705	0.714	0.679	0.844
P34932	HSPA4	0.423	0.798	2.126	0.884	0.957	0.67	0.755	0.778	0.685	0.595	0.494	0.528	0.592	0.495	0.355	0.842	2.165	1.449	1.183	1.041	1.086	0.967	0.94	0.92	0.903	0.981	0.852	0.829	0.828	0.826	0.774	1.276	0.985	1.594	0.679	0.841	0.811	0.772	0.794	0.544	0.57	0.518	0.622	0.642	0.589	0.659	0.594	0.605
P35237	SERPINB6	0.547	0.851	2.215	0.94	1.207	0.531	0.819	1.101	0.621	0.482	0.499	0.595	0.517	0.505	0.525	0.443977	2.16502	0.957069	1.10333	0.524333	1.72818	0.864724	0.864855	0.697371	0.444665	0.43868	0.429256	0.460257	0.472221	0.44376	0.724836	2.215	2.12879	0.880552	0.739489	0.642193	0.822457	0.78707	0.719619	0.642259	0.542822	0.577777	0.554313	0.591387	0.646393	0.379658	0.407564	0.351202
P35241	RDX	0.694	1.336	2.215	1.19	0.936	1.006	1.033	1.236	0.725	0.789	0.6	0.584	0.706	0.715	0.599	0.640725	1.83497	0.969331	1.12142	0.691541	1.30394	0.831561	1.03313	0.798597	0.639783	0.600853	0.617506	0.649453	0.714361	0.64605	0.807792	2.215	2.215	1.11689	0.754353	0.736414	0.876754	0.844516	0.793331	0.581185	0.560797	0.596985	0.570923	0.666667	0.647892	0.591506	0.551666	0.516301
P35443	THBS4	1.267	1.033	0.834	1.122	0.937	0.99	1.248	1.346	1.569	0.884	1.141	1.157	1.188	1.301	1.275	0.856	0.659	0.696	2.173	0.768	0.971	1.355	1.391	1.115	0.868	0.871	1.048	0.935	0.986	0.944	1.108	0.943	1.217	1.118	1.326	1.18	1.226	1.25	1.084	1.313	1.079	1.471	1.17	1.136	1.274	1.299	1.386	0.73
P35527	KRT9	1.92	0.527	0.795	0.462	1.464	1.278	0.665	1.587	0.477	0.738	0.656	1.358	0.789	1.202	1.866	0.374	1.268	1.587	0.448	0.703	1.209	1.4	0.506	0.491	0.706	0.724	0.514	1.631	0.573	0.643	0.886	0.451	1.012	0.659	0.522	2.077	0.972	1.029	0.926	0.692	0.4	0.573	0.661	0.403	1.303	0.495	0.349	0.662
P35542	SAA4	1.083	1.185	0.409	1.237	0.832	0.944	0.932	1.06	0.83	1.291	0.851	0.666	0.744	0.797	1.107	1.445	1.12	1.648	1.263	1.133	0.91	0.934	1.005	0.982	1.413	1.218	1.048	0.801	0.82	0.911	0.977	0.965	0.527	0.961	0.981	1.031	1.007	0.879	0.981	0.917	0.792	0.836	0.814	0.867	0.888	1.031	0.894	1.456
P35555	FBN1	1.126	1.157	1.68	1.632	0.99	1.218	1.302	1.234	1.616	1.984	1.745	1.094	1.514	1.278	1.189	0.996	1.302	1.376	1.068	1.011	0.812	0.824	0.826	1.018	0.904	1.116	0.917	0.903	0.873	0.791	1.041	0.958	1.026	1.44	0.926	1.099	1.086	1.035	0.987	1.147	0.935	0.844	0.919	0.929	0.81	1.065	1.291	1.114
P35579	MYH9	0.584	0.518	2.215	0.803	1.166	0.498	0.589	0.911	0.641	0.466	0.545	0.498	0.479	0.493	0.588	0.618	1.099	0.719	1.675	0.654	2.211	1.176	1.364	0.722	0.656	0.663	0.629	0.662	0.695	0.731	0.962	2.019	2.215	1.004	0.908	0.739	0.814	0.815	0.901	0.759	0.766	0.757	0.73	0.928	0.953	0.598	0.652	0.497
P35590	TIE1	0.997	1.219	0.898	1.381	1.097	1.455	1.208	1.208	1.127	1.064	1.142	0.906	1.043	1.043	0.979	1.414	0.9	0.858	1.059	0.829	0.843	0.779	1.3	1.053	1.36	1.079	1.072	1.116	0.899	0.871	1.201	0.838	1.334	1.024	1.192	1.185	1.202	1.22	1.21	1.429	1.076	1.258	1.066	1.128	1.37	0.867	0.914	0.773
P35813	PPM1A	0.654211	1.04912	2.215	0.840735	1.06353	0.622551	0.870154	0.997681	0.695958	0.532408	0.655325	0.61366	0.620086	0.605514	0.643742	0.874581	1.52657	0.92373	1.05012	0.742835	1.20736	0.845511	0.993768	0.789757	0.871728	0.866727	0.880418	0.844631	0.894014	0.864974	0.915	2.215	2.215	1.562	1.249	1.583	1.505	1.282	1.052	1.452	1.456	1.186	1.056	1.822	1.59	0.727344	0.727081	0.649729
P35858	IGFALS	0.633	1.274	0.581	1.356	1.323	1.326	1.222	1.334	0.912	0.633	0.751	0.634	0.765	0.696	0.657	0.655	0.608	0.587	1.021	1.04	1.094	1.134	1.36	1.405	0.7	0.628	0.843	0.789	0.79	0.692	1.247	1.116	0.858	1.16	1.28	1.462	1.342	1.23	1.244	0.624	0.811	0.873	0.789	0.861	0.9	0.644	0.849	0.598
P35900	KRT20	0.676932	1.03065	0.875098	1.1027	1.26645	1.12991	1.18315	1.08949	0.751208	0.736709	0.683593	0.671512	0.689601	0.711581	0.690602	0.794282	1.00635	0.994219	1.10755	1.17586	1.13969	1.40229	1.06511	1.22684	0.784963	0.849545	0.743591	0.742073	0.757618	0.825404	1.26	1.14	0.887	1.327	2.027	1.338	1.859	1.292	1.879	0.563	0.545	0.522	0.498	0.7	0.492	0.5	0.513	0.665
P35908	KRT2	1.398	0.775	1.367	0.661	0.705	0.724	1.036	2.215	0.624	0.875	0.671	1.854	0.805	1.001	1.41	0.472	1.553	1.543	0.486	1.061	1.088	1.163	0.463	0.63	0.589	0.968	0.471	0.626	0.698	0.583	0.951	0.483	1.352	0.843	0.625	1.545	0.984	2.215	1.054	0.803	0.532	0.596	0.821	0.628	1.38	0.397	0.414	0.945
P35916	FLT4	0.934	1.024	1.022	1.242	1.138	1.228	1.234	1.082	1.182	1.091	0.961	0.798	1.004	0.923	0.951	1.014	1.007	0.791	1.135	1.119	0.849	1.038	1.012	1.05	1.026	0.928	0.995	0.824	0.81	0.951	1.233	0.798	0.943	1.211	0.933	0.937	0.972	1.055	1.239	1.045	1.17	0.936	0.829	0.894	0.916	0.911	1.218	1.03
P36222	CHI3L1	0.866	0.878	1.419	0.869	0.682	0.933	0.873	0.848	1.08	1.526	1.587	1.008	0.971	0.84	1.094	1.468	1.199	0.923	0.908	0.634	0.605	0.66	0.627	0.855	1.264	1.393	1.203	1.749	1.593	1.16	0.946	1.064	0.801	1.672	0.806	1.009	1.179	0.926	1.24	2.215	0.806	0.926	1.393	1.278	1.407	1.429	1.102	2.084
P36269	GGT5	0.746	1.279	1.231	1.326	0.883	1.19	1.264	1.048	1.226	0.815	0.885	0.875	0.984	0.813	0.831	1.02627	1.13538	1.05154	1.01855	1.09771	0.979155	1.04386	0.967022	1.05237	0.996945	1.0503	0.946522	1.13514	0.941316	0.974242	1.19924	1.05979	1.11503	1.27141	1.18269	1.24318	1.21065	1.23279	1.21021	0.925553	0.959883	0.973072	0.904746	0.918956	0.954692	0.940564	1.00159	0.92173
P36871	PGM1	0.431	0.814	0.916	0.657	0.756	0.374	0.535	0.618	0.362	0.379	0.335	0.518	0.337	0.408	0.455	0.405	1.15	1.775	0.726	0.57	1.077	0.559	0.565	0.518	0.392	0.408	0.401	0.439	0.46	0.463	0.547	1.231	1.274	1.058	0.514	0.535	0.459	0.511	0.598	0.305	0.617	0.338	0.436	0.466	0.406	0.531	0.535	0.53
P36955	SERPINF1	0.719	1.211	1.471	1.609	1.049	1.012	1.473	1.2	0.691	0.628	0.568	0.598	0.525	0.554	0.709	0.609	1.297	0.946	1.049	1.127	0.842	0.886	1.137	1.004	0.623	0.572	0.534	0.49	0.585	0.441	1.288	1.139	1.212	1.351	1.109	1.448	1.372	1.146	1.217	0.726	0.741	0.669	0.652	0.748	0.721	0.679	0.599	0.594
P36980	CFHR2	0.564	0.774	0.748	0.889	0.72	1.619	1.706	0.667	0.584	0.517	0.28	0.646	0.295	0.313	0.577	0.51	1.726	2.215	2.215	1.637	1.061	0.634	1.294	1.544	0.496	0.863	0.441	0.336	0.889	0.341	1.002	1.48	1.206	0.924	1.471	1.901	0.834	2.215	0.821	0.443	0.567	0.607	0.641	0.598	0.516	0.377	0.586	0.488
P37802	TAGLN2	0.405	0.89	2.215	0.722	1.31	0.469	0.707	0.909	0.451	0.39	0.427	0.424	0.421	0.432	0.387	0.394	1.471	0.704	0.906	0.446	2.215	0.947	0.755	0.62	0.441	0.418	0.421	0.424	0.443	0.454	0.633	2.15	1.467	0.943	0.557	0.533	0.699	0.774	0.689	0.408	0.379	0.384	0.483	0.497	0.438	0.361	0.348	0.297
P37837	TALDO1	0.404	0.691	2.164	0.699	0.734	0.545	0.655	0.773	0.461	0.38	0.347	0.449	0.313	0.36	0.363	0.41	2.215	1.378	1.167	0.562	1.008	0.713	0.775	0.625	0.451	0.493	0.37	0.398	0.425	0.41	0.543	1.787	1.724	2.043	0.549	0.597	0.628	0.613	0.611	0.434	0.461	0.351	0.41	0.453	0.412	0.522	0.608	0.765
P37840	SNCA	0.837	1.016	1.699	0.829	0.92	0.719	0.822	1.137	0.94	0.773	1.032	1.016	1.165	0.844	0.782	0.825	1.238	0.976	1.132	0.688	1.082	0.819	1.22	0.79	0.869	0.667	0.726	0.777	0.831	0.877	0.799	2.215	1.437	1.64	0.865	0.777	0.921	0.845	0.856	0.847	0.756	0.937	0.782	1.017	1.019	0.939	0.98	0.84
P38606	ATP6V1A	0.777915	1.07728	2.215	1.04872	1.14422	0.783026	1.05334	1.07014	0.901365	0.715862	0.759641	0.753393	0.756109	0.735164	0.798886	0.865215	1.69186	0.978043	1.19025	0.839309	1.21192	0.939911	1.14543	0.908165	0.885506	0.81961	0.909322	0.899843	0.902317	0.811887	0.935	2.215	2.215	0.955	0.986	0.811	1.065	0.977	1.047	0.743	0.77	0.898	0.544	0.849	0.659	0.639348	0.650253	0.6043
P39060	COL18A1	1.018	1.079	1.256	1.384	1.19	1.04	1.419	1.168	0.937	0.744	0.843	0.975	0.795	0.769	1.07	0.807	0.968	1.24	1.136	1.344	0.861	1.163	1.108	1.287	0.805	0.817	0.817	0.748	0.794	0.809	1.258	1.272	1.061	1.324	1.161	1.121	0.887	0.953	1.229	0.893	1.216	0.749	0.876	0.823	0.77	0.979	0.764	0.641
P40189	IL6ST	0.909	1.052	1.196	1.386	1.293	1.289	1.326	1.189	1.078	0.998	0.921	0.849	1.079	0.871	0.891	0.527	1.056	0.66	0.947	0.969	1.163	1.276	0.742	1.096	0.585	0.627	0.642	0.512	0.552	0.501	1.057	0.956	1.102	1.129	0.966	1.191	1.19	1.17	1.084	0.82	0.793	0.688	0.745	0.873	0.698	0.795	0.786	0.869
P40197	GP5	1.222	0.95	0.868	0.867	0.941	0.649	1.084	0.906	1.166	1.022	1.147	0.969	1.184	1.193	1.266	1.204	0.872	0.721	1.019	0.634	1.4	0.916	0.917	0.796	1.256	0.996	1.158	1.157	1.134	1.599	0.939	1.754	1.511	1.609	0.839	0.812	0.852	0.919	0.985	1.199	1.815	1.617	1.343	1.548	1.52	1.535	1.168	1.159
P40227	CCT6A	0.18	0.602	2.215	0.702	1.024	0.332	0.633	0.987	0.295	0.296	0.212	0.254	0.163	0.187	0.18	0.622	2.171	0.96	1.176	0.587	1.635	0.777	1.242	0.821	0.573	0.695	0.674	0.711	0.723	0.769	0.563	2.215	2.215	0.703	0.606	0.465	0.861	0.661	0.601	0.478	0.295	0.277	0.297	0.554	0.384	0.274	0.402	0.432
P40306	PSMB10	0.39	0.257	1.439	0.4	0.358	0.252	0.238	0.362	0.284	0.681	0.229	0.389	0.294	0.354	0.318	0.339	2.215	2.215	0.836	0.453	0.385	0.337	0.363	0.372	0.332	0.972	0.317	0.479	0.313	0.24	0.495	1.236	1.214	2.215	0.451	0.613	0.422	0.403	0.505	0.548	0.458	0.36	0.566	0.526	0.399	0.449	0.363	0.819
P40925	MDH1	0.403	0.751	1.726	0.823	0.857	0.621	0.757	0.892	0.453	0.447	0.407	0.411	0.412	0.393	0.354	0.55	1.856	0.944	1	0.697	0.81	0.677	1.133	0.812	0.571	0.573	0.556	0.585	0.583	0.568	0.74	1.396	1.554	1.299	0.755	0.78	0.87	0.812	0.699	0.491	0.608	0.618	0.613	0.654	0.659	0.694	0.641	0.567
P40926	MDH2	0.545157	0.824106	2.215	0.750242	1.11817	0.545376	0.759251	0.879367	0.630545	0.485408	0.583439	0.49253	0.577906	0.535058	0.514995	0.577965	1.85126	0.883262	1.02764	0.556743	1.7048	0.945599	0.824391	0.710023	0.596712	0.568966	0.582432	0.57429	0.623335	0.623868	0.909	2.215	2.215	2.154	0.78	0.702	1.041	1.019	0.915	0.533	0.494	0.663	0.816	0.774	0.691	0.621837	0.568682	0.480438
P40967	PMEL	0.68	1.926	0.753	2.215	1.464	1.888	2.215	2.215	0.946	0.844	0.499	0.473	0.524	0.821	0.682	0.715	0.651	0.493	0.817	1.178	0.684	0.908	1.204	1.432	0.702	0.77	0.387	1.365	0.473	0.846	1.18768	0.984666	1.09326	0.881089	1.15759	1.21729	1.21831	1.34146	1.1543	0.718959	0.78817	0.793372	0.727287	0.737599	0.738644	0.992	0.955	0.6
P41222	PTGDS	1.063	1.071	1.152	1.449	1.301	1.172	1.424	0.937	1.137	0.894	0.858	1.296	0.823	0.971	1.102	0.951	0.82	0.677	0.942	1.264	0.989	1.054	0.892	1.031	1.001	1.023	0.962	0.805	0.98	0.784	1.27	0.667	1.093	0.675	1.008	1.281	1.408	1.052	1.273	0.919	0.899	0.793	0.807	0.988	0.932	1.218	1.263	0.877
P41226	UBA7	0.769378	1.08416	1.49484	1.2183	1.18722	0.900537	1.12581	1.12642	0.935935	0.72609	0.787193	0.754905	0.794109	0.790173	0.8342	0.8437	1.1079	0.836734	1.37097	0.896413	1.19913	1.10953	1.32978	1.03446	0.83893	0.76672	0.836495	0.824245	0.840303	0.82568	1.469	1.4	1.69	1.022	1.485	1.063	1.284	1.243	1.436	1.107	1.107	1.29	0.953	1.038	1.147	0.838447	0.848541	0.738436
P41240	CSK	0.801	1.197	2.215	1.219	0.788	0.963	0.996	1.026	1.074	0.883	0.801	1.032	0.737	0.681	0.711	0.655903	1.73505	0.996103	1.257	0.764906	1.42785	0.900746	1.05968	0.816517	0.646713	0.631744	0.650964	0.686227	0.714896	0.68456	0.636	2.215	2.215	2.01	0.909	0.635	0.943	0.749	0.756	1.487	1.328	1.027	1.355	1.356	1.543	0.662969	0.774947	0.601698
P41250	GARS1	0.773313	0.945664	2.084	0.868546	1.05101	0.722934	0.872261	0.992862	0.831166	0.603626	0.728522	0.647673	0.724945	0.71618	0.785844	1.236	2.215	1.596	1.505	0.638	1.226	0.708	1.11	0.954	1.161	1.045	0.854	0.989	0.744	0.949	0.878979	2.18345	2.05929	1.14654	0.89203	0.852994	0.941705	0.903531	0.900766	0.745514	0.741929	0.762668	0.740475	0.815506	0.806928	0.779	0.89	0.707
P42574	CASP3	0.39404	0.88236	2.215	0.787207	1.16705	0.423265	0.708108	0.982885	0.421101	0.345996	0.3468	0.343677	0.356311	0.348042	0.368963	0.311474	2.215	0.965205	1.14545	0.426742	1.7983	0.819993	0.792474	0.602663	0.327198	0.340656	0.307274	0.354835	0.385076	0.367719	0.635	2.215	2.215	0.572	0.367	0.47	0.663	0.906	0.703	0.336	0.26	0.218	0.277	0.363	0.325	0.364749	0.343939	0.286405
P42785	PRCP	0.567	0.833	0.812	0.911	0.781	1.012	0.856	0.709	0.625	0.544	0.549	0.543	0.55	0.515	0.66	1.253	0.969	1.643	1.18	1.068	1.07	1.046	0.956	1.131	1.402	1.229	1.117	1.271	1.071	1.014	1.274	1.199	1.435	1.575	1.096	1.324	1.206	1.024	1.244	1.176	1.029	0.903	1.025	0.929	0.963	0.946	1.023	0.821
P43034	PAFAH1B1	0.722823	0.798583	1.68531	0.895725	0.919102	0.742125	0.840988	0.819901	0.74346	0.718942	0.702567	0.83621	0.735115	0.729362	0.728174	0.746227	2.215	1.28504	1.07945	0.816129	0.987506	0.782977	0.899918	0.831503	0.709405	0.800088	0.675176	0.722902	0.676977	0.730737	0.877	2.144	1.98	1.153	0.946	0.843	0.995	1.022	0.959	1.372	0.698	0.54	1.238	0.622	0.558	0.725936	0.711336	0.728892
P43121	MCAM	1.15	1.113	0.983	1.452	1.076	1.281	1.546	1.169	1.325	1.032	1.199	1.1	1.313	1.264	1.087	1.036	1.078	0.777	1.043	1.282	1.048	1.147	1.204	1.249	1.034	1.026	1.132	1.21	1.095	1.063	1.056	0.801	0.968	0.84	1.091	1.197	1.257	1.307	1.052	0.937	0.824	0.951	0.95	0.827	0.862	1.075	1.37	0.987
P43251	BTD	0.953	1.131	0.878	1.206	1.124	1.175	1.269	1.213	1.193	0.862	0.953	0.984	1.028	0.967	1.199	0.77	0.913	0.964	0.915	1.195	1.075	1.143	1.264	1.218	0.769	0.755	0.773	0.749	0.76	0.86	1.106	1.036	1.166	0.985	1.431	1.371	1.221	1.331	1.182	0.844	0.955	1.042	0.927	0.965	1.216	0.776	0.945	0.786
P43487	RANBP1	0.433	1.204	2.215	1.143	0.863	0.573	1.13	1.366	0.736	0.457	0.497	0.476	0.603	0.476	0.487	0.487	1.673	0.764	1.011	0.588	1.945	1.021	1.319	0.897	0.427	0.667	0.423	0.367	0.478	0.404	0.717	2.215	2.215	0.967	0.792	0.749	1.067	0.957	0.807	0.527	0.407	0.466	0.383	0.583	0.534	0.43	0.565	0.425
P43652	AFM	1.041	1.532	0.483	1.201	1.157	1.064	1.289	1.295	1.414	0.798	0.741	1.156	0.794	0.815	1.033	0.644	0.586	0.627	1.139	0.776	0.978	1.132	1.268	1.165	0.664	0.71	0.732	0.483	0.65	0.786	0.878	1.481	1.108	0.709	1.01	1.131	1.181	1.218	0.897	0.718	1.147	0.644	0.72	0.703	0.658	0.7	1.281	0.679
P43686	PSMC4	0.500051	0.915065	2.215	0.761978	1.17647	0.637774	0.758698	0.891754	0.612909	0.458289	0.478827	0.479138	0.501461	0.462086	0.611227	0.551384	1.99271	0.912525	1.19936	0.604683	1.71454	0.964151	0.911421	0.747066	0.531071	0.552227	0.525196	0.576918	0.573021	0.557163	0.881	1.942	2.215	0.71	0.886	0.739	1.058	0.886	0.799	0.638	0.757	0.751	0.725	0.867	0.747	0.505276	0.469898	0.443715
P45378	TNNT3	0.448919	0.267211	1.20938	0.317437	0.329718	0.245441	0.277422	0.317457	0.37226	0.401976	0.286944	0.430654	0.268058	0.313302	0.453631	0.136	2.215	1.026	0.72	0.253	0.177	0.213	0.108	0.119	0.17	0.146	0.181	0.225	0.226	0.191	0.288411	0.790495	0.561169	1.64432	0.292994	0.35546	0.293594	0.286517	0.297556	0.343371	0.358977	0.267699	0.332499	0.460782	0.393798	0.758	1.009	0.842
P45974	USP5	0.885044	1.10121	1.68643	1.13759	1.15695	0.908338	1.08258	1.14601	0.998452	0.785399	0.922402	0.842583	0.929083	0.88675	0.891387	0.896832	1.21842	0.837093	1.12505	0.883858	1.20082	0.974877	1.23836	0.96751	0.946184	0.882555	0.95877	0.924272	0.981838	0.992232	1.111	1.562	2.029	1.165	1.193	1.09	1.175	1.212	1.205	1.016	0.923	1.167	1.046	1.255	1.259	0.9414	0.927461	0.807257
P46531	NOTCH1	1.063	0.916	1.66	1.122	0.787	0.89	1.014	0.927	1.663	1.449	1.14	0.865	1.232	1.219	1.128	2.081	1.109	1.478	1.343	1.151	1.116	1.1	1.059	1.406	2.147	2.096	1.737	1.534	1.5	1.502	0.904	0.824	1.309	1.019	2.215	0.992	0.821	1	0.948	2.215	1.532	1.637	1.446	2.211	2.048	1.32071	1.40918	1.21028
P46782	RPS5	1.235	0.884	2.178	1.86	1.01	1.31	1.474	1.362	0.882	1.416	1.102	2.105	1.361	1.133	1.177	0.891	1.351	1.027	1.039	0.92	0.844	1.006	0.587	1.194	0.924	1.058	1.317	1.17	1.289	1.129	0.903	1.008	1.096	0.972	0.812	1.203	0.93	1.322	0.862	0.804	0.906	0.819	0.973	1.013	0.922	1.115	0.833	1.366
P46926	GNPDA1	0.577622	0.572458	1.06653	0.696714	0.621451	0.600594	0.584476	0.669734	0.61241	0.740514	0.494837	0.62857	0.537459	0.577719	0.577495	0.841915	2.215	1.43746	0.957978	0.845729	0.73626	0.715942	0.828813	0.804426	0.829236	0.950206	0.788571	0.810649	0.756418	0.731604	0.662	0.747	0.902	2.215	0.708	0.989	0.696	0.672	0.854	0.742	0.462	0.474	0.536	0.495	0.589	0.768	0.802	0.834
P47755	CAPZA2	1.053	1.408	2.182	1.074	1.037	1.003	1.194	1.012	1.666	1.239	1.171	0.83	1.298	1.218	1.127	0.701	2.117	1.222	1.625	0.739	1.526	1.046	1.061	1.083	0.718	0.621	0.715	0.792	0.719	0.762	0.834	2.215	2.215	1.001	1.052	0.757	0.975	0.764	0.9	0.757	0.741	1.088	0.67	0.79	0.951	0.967	1.236	1.188
P47756	CAPZB	0.469	0.713	2.215	0.773	0.837	0.605	0.618	0.777	0.526	0.434	0.452	0.463	0.472	0.565	0.474	0.285	2.215	1.122	1.446	0.476	1.625	0.837	0.854	0.629	0.3	0.33	0.364	0.335	0.353	0.507	0.875	1.773	2.016	0.948	1.105	0.852	1.011	0.894	0.893	1.18	0.99	1.055	0.913	0.911	1.19	0.575	0.569	0.476
P48059	LIMS1	0.181	0.696	2.215	0.846	1.148	0.377	0.668	0.891	0.344	0.25	0.211	0.215	0.257	0.235	0.236	0.244	1.911	0.862	1.379	0.543	2.215	1.244	0.922	0.831	0.316	0.268	0.338	0.306	0.338	0.36	0.868	2.215	2.215	0.638	0.835	0.697	0.883	0.979	1.031	0.308	0.353	0.258	0.327	0.341	0.432	0.19	0.196	0.198
P48061	CXCL12	0.943	0.813	0.862	0.996	0.962	0.853	1.254	0.93	0.832	0.943	1.233	0.992	1.341	1.061	1.237	1.591	1.193	1.287	1.19	0.837	0.482	0.758	1.356	1.021	1.447	1.463	1.295	1.504	1.161	1.46	0.846	1.096	1.432	1.198	0.998	0.835	0.809	0.995	0.974	1.219	1.137	1.4	1.003	0.962	0.878	1.159	0.894	0.893
P48426	PIP4K2A	0.490943	1.00201	2.215	0.817194	1.21746	0.55266	0.813907	1.01315	0.569091	0.502214	0.499481	0.46422	0.501431	0.496922	0.52507	0.657	2.215	0.89	1.3	0.515	1.285	0.851	1.346	0.929	0.736	0.641	0.534	0.699	0.559	0.606	0.908	2.215	2.215	0.815	1.014	0.954	0.866	0.889	0.785	0.481	0.519	0.581	0.461	0.512	0.605	0.534	0.458	0.493
P48637	GSS	0.43	0.824	1.522	1.047	0.875	0.853	0.824	0.93	0.503	0.434	0.469	0.489	0.429	0.443	0.436	0.74	2.215	1.488	1.084	0.962	0.849	0.853	0.915	0.93	0.702	0.747	0.681	0.727	0.692	0.695	0.895	1.732	1.532	1.629	0.944	1.035	0.932	0.959	0.884	0.715	0.752	0.721	0.714	0.674	0.745	0.661	0.66	0.569
P48643	CCT5	0.387	0.726	2.1	0.596	0.815	0.415	0.554	0.841	0.337	0.281	0.308	0.443	0.257	0.286	0.417	0.352818	2.215	1.00987	1.18577	0.484397	1.82259	0.90945	0.887906	0.663088	0.369645	0.385879	0.36527	0.401945	0.438867	0.426445	0.726	2.215	2.215	0.999	0.878	0.496	0.955	0.708	0.735	0.401	0.301	0.401	0.468	0.457	0.513	0.410077	0.420947	0.365572
P48668	KRT6C	1.262	0.51	2.057	0.888	0.682	2.178	0.673	1.617	0.85	0.776	0.898	0.987	0.784	0.998	1.222	0.691	0.547	2.215	0.556	0.636	2.215	0.694	0.734	0.584	0.702	0.758	0.636	1.784	0.685	1.066	0.747	0.54	0.65	0.569	0.655	2.215	0.525	0.711	0.739	0.73	0.466	0.645	0.749	0.79	0.781	0.483418	0.432544	0.697734
P48723	HSPA13	0.744717	0.851962	1.07319	1.10127	0.83606	0.912052	1.00824	0.945753	0.852977	0.770916	0.728181	0.762855	0.762507	0.760595	0.775952	1.07	1.989	1.252	1.579	1.214	0.901	0.975	1.266	1.237	0.899	1.343	0.895	0.892	1.17	0.715	1.103	1.078	2.215	2.215	1.945	1.423	1.856	1.377	1.53	1.177	1.144	0.859	0.964	0.819	1.02	1.114	0.867	1.139
P48740	MASP1	0.698	1.589	1.081	1.427	1.193	1.575	1.081	1.515	0.782	0.855	0.863	0.653	0.699	0.673	0.718	0.804	1.337	1.041	1.111	1.061	1.031	0.965	1.083	0.931	0.812	0.734	0.791	0.705	0.691	0.72	1.235	1.097	1.143	0.982	1	0.944	0.967	1.021	1.27	0.843	0.781	0.909	0.943	0.914	0.848	0.732	0.599	0.707
P48788	TNNI2	0.370806	0.497005	1.37367	0.475014	0.537772	0.354339	0.446325	0.50384	0.385717	0.588109	0.364077	0.400626	0.353803	0.376676	0.368057	0.168	2.208	1.036	0.385	0.212	0.148	0.188	0.116	0.184	0.159	0.217	0.143	0.176	0.297	0.206	0.364725	0.813287	0.654638	0.96511	0.356466	0.418809	0.399627	0.396277	0.377438	0.353836	0.338431	0.286419	0.404729	0.375769	0.343777	0.913	1.08	1.006
P48960	ADGRE5	0.784	0.929	0.737	1.434	1.113	1.316	1.379	1.154	0.949	0.816	0.761	0.684	0.836	0.777	0.812	0.798	2.215	0.986	1.067	1.132	0.819	1.091	1.224	1.303	0.772	0.961	0.748	0.663	0.716	0.712	1.47	0.958	1.734	1.172	1.21	1.544	1.299	1.182	1.417	0.834	0.655	0.669	0.696	0.646	0.65	0.827835	0.859513	0.917947
P49257	LMAN1	0.667106	1.35043	1.1519	1.48981	1.11924	1.3497	1.41615	1.32193	0.838148	0.744059	0.713184	0.655596	0.767515	0.71197	0.688264	0.652	1.853	1.146	1.292	1.36	0.748	0.992	1.164	1.675	0.749	0.764	1.129	0.781	0.765	0.607	1.081	0.792	2.215	0.921	0.984	0.834	1.219	0.907	0.826	0.307	0.728	0.538	0.425	0.506	0.468	0.61	0.631	0.71
P49368	CCT3	0.703246	0.735115	2.215	0.671551	1.12979	0.590976	0.704091	0.815202	0.525029	0.477855	0.382455	0.636772	0.415817	0.475296	0.762465	0.459285	1.78638	0.903962	1.02618	0.547089	1.7513	0.917962	0.932456	0.706702	0.458866	0.465823	0.480592	0.493854	0.512249	0.5295	0.752419	1.92699	2.07544	0.997488	0.763129	0.702138	0.824918	0.788462	0.742078	0.590847	0.547837	0.549738	0.513127	0.63152	0.635467	0.484679	0.507676	0.454191
P49407	ARRB1	0.278	1.495	2.215	0.957	1.593	0.42	0.992	1.346	0.233	0.185	0.171	0.252	0.262	0.318	0.154	0.163	2.215	1.013	0.976	0.354	1.957	0.858	0.789	0.634	0.166	0.187	0.226	0.193	0.234	0.202	0.71	2.215	2.215	0.68	0.558	0.532	0.765	0.793	0.646	0.3	0.267	0.267	0.304	0.373	0.324	0.116	0.155	0.109
P49591	SARS1	0.836701	1.11083	2.215	1.08681	1.16228	0.797446	1.02843	1.03848	1.03633	0.814167	0.795641	0.714415	0.851132	0.77736	0.888337	0.988	2.215	1.254	1.369	1.04	1.933	1.058	2.103	1.137	1.113	1.473	0.881	0.99	1.455	1.593	0.695	2.006	1.982	0.966	1.079	0.746	0.858	1.034	0.961	0.78	0.688	0.802	0.689	0.869	0.767	0.684115	0.750552	0.658826
P49593	PPM1F	0.770255	1.00267	2.215	0.95971	1.17559	0.77394	0.993237	1.08171	0.772869	0.66783	0.766842	0.714552	0.720409	0.758629	0.778433	0.878221	1.80305	1.0941	1.19835	0.847215	1.27032	0.983178	1.26889	0.917408	0.868618	0.837934	0.816479	0.848809	0.870213	0.824069	0.711	1.749	2.059	0.79	0.988	0.745	0.891	0.962	1.06	0.76	0.872	0.953	0.761	0.779	0.974	0.786473	0.768472	0.687088
P49641	MAN2A2	1.1248	1.09157	1.16139	1.23842	1.03476	1.15115	1.21917	1.14829	1.17505	1.01689	0.993944	1.24454	1.06256	1.01032	1.21601	1.1879	1.11597	1.17462	1.1046	1.13504	0.938038	1.02918	1.10039	1.19183	1.19452	1.32017	1.20738	1.18809	1.17738	1.15882	1.232	1.153	1.14	1.338	1.288	1.304	1.313	1.225	1.29	1.203	1.204	1.094	1.121	1.2	1.21	1.0769	1.21684	1.01924
P49720	PSMB3	1.289	0.958	1.1	1.009	0.813	0.942	0.908	0.943	1.566	1.017	1.408	1.214	1.344	1.571	1.276	0.945	2.215	1.611	0.963	0.894	0.72	0.718	1.039	0.906	0.881	1.123	0.84	1.094	0.892	0.954	0.856	1.391	1.31	2.079	1.016	0.848	0.84	0.786	0.847	0.948	1.103	1.058	1.239	0.987	1.037	0.924	1	0.91
P49721	PSMB2	0.548	0.446	1.31	0.583	0.459	0.363	0.41	0.464	0.501	0.706	0.424	0.674	0.461	0.489	0.536	0.75118	2.215	1.76629	0.899181	0.72616	0.575795	0.516939	0.711527	0.586465	0.719058	0.872403	0.606727	0.695429	0.560211	0.597851	0.38	1.184	0.969	2.114	0.39	0.551	0.39	0.378	0.46	1.273	0.738	0.595	0.859	0.754	0.685	0.573	0.497	0.685
P49747	COMP	0.841	0.847	0.833	1.136	0.932	1.118	1.286	1.389	0.909	0.707	0.887	0.686	0.964	0.782	0.919	0.868	0.952	0.858	2.215	1.052	0.953	1.089	1.062	1.046	0.872	0.749	0.814	0.897	0.872	0.767	0.946	0.814	1.131	1.141	0.994	1.183	1.32	1.315	0.952	0.82	0.662	1.008	0.833	0.71	0.753	0.864	0.804	0.647
P49908	SELENOP	1.093	1.056	0.836	1.25	1.071	1.161	1.193	1.171	1.182	0.915	1.002	1.146	1.131	0.984	1.095	1.028	0.878	0.892	1.009	1.108	1.077	0.923	1.022	1.173	1.028	0.765	1.252	0.868	1.059	0.948	1.365	1.156	1.033	0.766	1.059	1.267	1.204	1.202	1.327	0.742	0.962	0.955	0.807	0.936	0.952	1.162	1.15	0.949
P49913	CAMP	1.684	1.57	0.845	1.09	1.025	0.829	1.155	1.497	1.338	1.274	0.856	2.215	1.339	1.971	1.791	0.982846	0.825653	0.748304	0.999298	1.05959	0.92051	0.810114	1.05033	1.05115	1.00732	0.981343	1.15302	1.09065	1.21078	1.18161	0.92	1.222	0.654	1.38	0.532	0.852	1.168	0.765	0.999	0.791	1.456	1.097	0.811	1.447	0.785	1.2206	1.45908	1.02514
P50395	GDI2	0.648	0.883	2.158	0.893	0.992	0.752	0.953	1.056	0.801	0.574	0.701	0.554	0.692	0.701	0.645	0.434	2.1	0.973	1.015	0.581	0.979	0.572	1.057	0.65	0.498	0.417	0.395	0.428	0.443	0.499	0.801	2.002	1.954	1.246	0.945	0.831	0.971	0.899	0.81	0.723	0.68	0.764	0.612	0.682	0.814	0.48	0.501	0.441
P50453	SERPINB9	0.631	0.84	1.358	0.661	0.99	0.606	0.737	0.838	0.643	0.561	0.71	0.328	0.727	0.824	0.94	0.966	1.947	1.267	1.018	0.994	1.18	0.966	1.245	0.939	1.17	0.912	0.791	0.653	1.077	1.071	0.999863	1.66834	1.61774	1.35915	1.0345	0.986257	1.02918	0.979088	1.0824	0.938571	0.886306	0.883405	0.853936	0.905801	0.959363	0.827176	0.931552	0.850081
P50454	SERPINH1	0.492356	0.92345	2.215	0.871847	0.998667	0.515819	0.757704	0.916362	0.532008	0.399054	0.446477	0.584265	0.441755	0.506216	0.491914	0.896	2.215	1.625	2.163	1.641	1.206	0.829	1.676	1.617	0.632	0.682	1.133	1.448	1.277	0.883	0.571	2.215	1.046	0.761	0.712	0.315	0.717	0.571	0.761	0.526	0.525	0.527	0.526	0.557	0.522	0.452326	0.471446	0.418945
P50552	VASP	0.55	0.774	2.215	0.683	1.03	0.489	0.659	0.776	0.466	0.457	0.518	0.475	0.483	0.431	0.614	0.325	2.215	1.057	1.111	0.341	1.647	0.911	0.624	0.574	0.303	0.263	0.299	0.323	0.404	0.339	0.615	2.215	2.215	1.811	0.543	0.527	0.695	0.675	0.569	0.804	0.532	0.523	0.62	0.91	0.932	0.641	0.356	0.349
P50895	BCAM	0.783	1.023	0.916	0.911	0.852	1.126	0.967	0.808	1.245	0.81	0.966	0.641	1.546	0.895	1.265	0.937619	1.39414	1.03432	1.09472	1.06468	1.01954	1.03852	1.05845	1.12312	0.985917	1.02129	0.936246	0.909583	0.976532	0.947791	1.13659	1.2298	1.22031	1.11047	1.0883	1.18505	1.08169	1.12066	1.16156	1.01687	0.982924	0.998245	0.94732	0.91612	0.958866	0.955	0.864	0.834
P50990	CCT8	0.968521	1.00729	2.1676	0.887052	1.11625	0.787899	1.04886	1.10785	0.957011	0.861031	0.830349	0.847061	0.930616	0.871203	0.943682	1.281	1.034	0.898	0.897	0.791	0.889	0.767	1.446	0.908	1.329	1.008	1.178	1.34	0.934	0.882	0.999	2.013	1.96	0.957	1.048	0.958	1.025	1.04	1.02	0.924	0.914	1.106	0.782	0.791	1.054	0.836403	0.848292	0.795758
P50991	CCT4	0.655488	1.00624	2.215	0.961581	1.30551	0.706479	0.95631	1.10997	0.768483	0.633158	0.631843	0.582096	0.670361	0.671328	0.610132	0.459919	1.7904	0.9134	1.24344	0.523157	2.215	1.12724	1.12679	0.79938	0.472835	0.40833	0.482909	0.492373	0.521868	0.520951	0.715	2.215	2.215	0.947	0.928	0.72	0.954	0.767	0.791	0.796	0.578	0.748	0.687	0.827	1.014	0.647976	0.602442	0.523402
P51148	RAB5C	0.543	0.748	0.938	0.689	0.666	0.741	0.759	0.64	0.644	0.512	0.799	0.642	0.757	0.782	0.603	1.494	1.673	1.617	1.625	1.012	1.213	1.207	1.755	1.212	1.711	1.381	1.195	1.497	1.538	1.544	1.549	2.215	2.215	1.978	1.841	1.283	1.525	1.617	1.708	1.502	1.372	1.867	1.188	1.425	1.742	1.02787	0.921352	0.892216
P51149	RAB7A	0.439	1.199	2.215	0.829	1.129	0.444	0.82	1.159	0.555	0.409	0.384	0.41	0.494	0.422	0.423	0.815	1.079	1.033	1.337	1.061	1.345	1.348	0.753	0.962	0.834	0.982	1.052	1.032	1.204	1.057	0.976	1.998	1.638	1.987	0.952	0.886	1.035	0.935	0.921	0.887	0.7	0.872	0.755	1.012	1.021	1.13	0.879	0.697
P51693	APLP1	1.169	2.079	1.438	2.215	1.135	2.029	2.2	1.74	1.316	1.483	1.407	1.34	1.282	1.078	1.121	0.927752	1.23019	0.923321	1.23488	1.22736	1.18215	1.12018	1.13796	1.26476	1.00391	0.962737	0.99153	0.95645	0.965663	0.96949	1.355	1.118	1.117	1.244	1.113	1.36	1.468	1.59	1.285	0.811	0.897	0.696	0.824	0.831	0.767	0.91794	1.08598	0.833052
P51884	LUM	0.796	1.498	1.116	1.795	1.043	1.292	1.468	1.157	0.996	0.685	0.814	0.748	0.7	0.712	0.796	0.635	0.733	0.594	1.23	0.678	1.346	1.237	1.41	1.367	0.643	0.686	0.733	0.656	0.69	0.643	1.422	0.894	1.786	0.967	1.127	1.235	1.491	1.621	1.351	0.75	0.659	0.793	0.626	0.697	0.681	0.876	0.957	0.657
P52209	PGD	0.553	0.876	2.215	0.745	0.904	0.566	0.814	0.86	0.649	0.487	0.532	0.517	0.499	0.542	0.579	0.387	2.215	1.212	1.363	0.505	1.271	0.654	0.956	0.612	0.401	0.389	0.579	0.345	0.402	0.403	0.713	2.215	1.71	1.603	0.811	0.64	0.854	0.758	0.8	0.582	0.597	0.616	0.472	0.569	0.699	0.539	0.698	0.594
P52565	ARHGDIA	0.616	1.076	2.215	0.821	1	0.529	0.887	1.038	0.59	0.551	0.671	0.487	0.52	0.566	0.523	0.635	1.848	0.893	1.179	0.516	1.4	0.761	1.044	0.683	0.635	0.566	0.543	0.582	0.599	0.536	0.82	2.215	2.215	0.971	0.882	0.675	0.862	0.88	0.746	0.984	0.738	0.714	0.685	0.78	0.876	0.31	0.348	0.235
P52566	ARHGDIB	0.666	0.924	1.933	0.858	1.135	0.774	0.804	0.9	0.653	0.567	0.63	0.548	0.569	0.599	0.588	0.717	1.771	0.727	0.989	0.532	2.154	0.92	0.786	0.681	0.72	0.602	0.603	0.693	0.621	0.555	0.72	2.215	2.083	1.107	0.712	0.76	0.763	0.775	0.704	0.595	0.442	0.448	0.517	0.582	0.683	0.5	0.523	0.522
P52790	HK3	0.632744	0.85415	1.89785	0.98088	0.946433	0.796514	0.97043	0.936748	0.778318	0.683512	0.630615	0.747529	0.689243	0.605389	0.666021	0.439	1.242	0.81	0.785	0.418	0.422	0.733	0.477	0.519	0.404	0.458	0.309	0.379	0.342	0.479	0.498	0.794	0.722	1.427	0.463	0.545	0.523	0.527	0.587	0.319	0.409	0.387	0.4	0.738	0.345	0.959	1.003	0.797
P52907	CAPZA1	0.76	0.847	2.215	0.872	1.072	0.562	0.803	0.882	1.234	0.563	0.714	1.068	0.708	0.875	0.941	0.732	1.703	1.078	1.438	0.996	1.441	0.992	1.134	0.971	0.722	0.737	0.885	0.838	0.87	0.839	0.842	2.071	2.21	0.874	1.145	0.777	1.347	0.872	1.042	0.783	0.815	1.211	1.035	1.083	1.259	0.606	0.644	0.513
P53004	BLVRA	1.077	0.928	1.126	0.883	0.961	0.974	0.925	0.946	1.286	0.753	1.029	1.141	1.028	1.507	1.135	0.8826	1.59423	0.932092	1.16047	0.814944	1.21622	0.875816	1.09371	0.841434	0.908069	0.851916	0.940007	0.869127	0.954304	0.948358	1.095	2.215	2.215	1.592	1.087	1.293	1.649	1.375	1.271	1.411	0.836	0.887	1.242	1.287	1.251	0.901052	0.973636	0.793027
P54108	CRISP3	1.09	1.727	0.628	0.984	0.732	1.188	0.984	0.786	1.29	0.955	0.9	1.136	1.365	1.028	1.08	0.89	0.609	0.736	1.001	0.568	1.04	0.924	0.862	0.858	0.927	0.659	1.056	0.771	0.838	1.359	0.788	0.629	0.975	0.617	0.596	1.251	0.973	0.736	0.924	0.637	1.527	0.939	0.963	1.268	1.131	0.962	1.448	0.984
P54289	CACNA2D1	0.835	1.224	0.924	1.408	0.932	1.088	1.688	1.242	1.043	0.78	0.824	0.73	0.854	0.922	0.833	0.88	1.389	0.832	1.13	1.381	1.075	0.999	1.418	1.224	0.885	0.772	0.693	0.722	0.701	0.733	1.007	0.988	1.051	1.124	1.126	1.56	1.443	1.373	0.973	0.925	0.835	0.937	0.832	0.771	0.875	0.78	0.934	0.746
P54577	YARS1	0.527984	0.930227	2.215	0.782317	1.14529	0.61734	0.784552	0.945944	0.632439	0.525149	0.501996	0.524198	0.517955	0.499603	0.592922	0.434	1.506	0.669	1.131	0.621	1.894	0.906	0.754	0.57	0.484	0.344	0.303	0.365	0.434	0.637	0.637	2.215	2.126	0.688	0.443	0.502	0.762	0.719	0.675	0.399	0.356	0.398	0.476	0.83	0.528	0.472253	0.482536	0.437688
P54727	RAD23B	0.235	0.588	2.215	0.433	1.042	0.239	0.476	0.744	0.193	0.257	0.175	0.386	0.202	0.203	0.248	0.248	1.917	0.976	0.741	0.838	1.643	0.884	0.671	0.529	0.38	0.452	0.308	0.291	0.391	0.44	0.575	2.065	1.773	0.794	0.369	0.568	0.692	0.572	0.538	0.273	0.253	0.26	0.25	0.36	0.241	0.261	0.205	0.286
P54764	EPHA4	0.982773	1.25027	1.11555	1.27092	1.03808	1.21508	1.2952	1.09511	1.21302	0.959261	0.992451	0.993168	1.04509	1.00617	1.08182	0.880817	0.944025	0.84874	1.0818	1.07149	0.996719	1.03766	1.11424	1.17015	0.898149	0.926675	0.980349	0.907133	0.957722	0.989528	1.353	1.041	1.5	1.078	1.37	1.326	1.434	1.362	1.066	1.336	0.956	0.969	0.839	1.188	1.159	1.05882	1.12522	0.956159
P54802	NAGLU	1.175	1.549	0.793	1.48	1.448	1.453	1.586	1.672	0.924	0.677	0.842	1.015	0.845	0.866	1.078	0.599	0.629	1.012	0.99	0.843	1.01	0.886	1.355	1.243	0.634	0.589	0.775	0.719	0.66	0.643	1.102	1.612	1.902	0.964	1.411	1.304	1.65	1.325	1.172	0.876	1.133	1.089	0.948	0.959	0.912	0.982	0.925	0.652
P55056	APOC4	1.347	0.938	0.64	1.084	1.238	0.98	0.906	1.338	0.906	1.127	0.979	0.976	1.135	1.147	1.374	0.838	1.316	1.961	0.96	1.038	1.02	1.562	0.829	1.05	0.817	0.687	1.005	0.675	0.719	0.91	1.099	1.689	0.663	1.124	1.056	0.894	1.286	0.778	1.121	0.787	1.369	0.962	1.031	1.029	1.005	0.681	0.692	1.058
P55058	PLTP	1.722	1.511	1.07	1.371	1.023	1.24	1.271	1.154	1.51	1.451	1.335	1.503	1.666	1.599	1.729	0.965	0.84	0.766	1.114	0.962	0.683	0.667	0.944	1.001	1.01	1.016	0.982	1.078	1.114	1.21	1.063	0.989	1.022	1.162	0.853	1.044	1.204	1.026	1.068	1.313	0.801	1.055	1.057	0.927	0.915	1.058	1.329	1.222
P55072	VCP	0.378	0.687	2.215	0.733	1.133	0.498	0.875	0.931	0.524	0.431	0.44	0.536	0.494	0.475	0.533	0.421	2.215	0.942	1.226	0.633	1.497	0.968	1.249	0.78	0.477	0.436	0.451	0.61	0.506	0.501	0.8	2.215	2.167	0.97	0.84	0.821	1.031	0.936	0.852	0.598	0.545	0.612	0.584	0.64	0.679	0.476	0.521	0.456
P55083	MFAP4	1.016	0.795	1.586	1.52	0.9	0.904	1.076	1.006	1.08	0.848	0.956	0.813	0.954	0.938	0.991	0.785	1.503	1.141	0.885	2.162	0.725	0.706	0.831	0.951	0.773	1.257	0.697	0.686	0.837	0.653	0.805	0.964	1.21	1.071	1.289	1.088	1.024	1.089	0.89	1.009	0.906	1.038	0.962	0.951	0.938	0.94	0.614	0.887
P55103	INHBC	0.813718	1.03237	1.00522	1.14592	1.06286	1.12363	1.08148	1.16148	0.86618	0.860939	0.8596	0.828335	0.849282	0.872224	0.825424	0.526	0.677	0.783	0.745	1.153	1.179	1.181	0.785	1.016	0.623	0.83	0.822	0.456	0.75	0.695	1.076	1.041	1.024	1.166	1.75	1.041	1.09	0.928	1.182	1.309	1.123	1.259	1.127	1.152	1.216	0.805	0.8	0.787
P55145	MANF	0.786	1.447	2.215	0.956	1.091	0.594	1.103	1.044	0.807	0.566	0.61	0.755	0.994	0.722	0.712	0.75	1.821	1.118	1.013	0.639	1.342	0.905	0.934	0.768	0.814	0.675	0.62	0.708	0.707	0.764	0.791	2.215	1.708	1.336	0.864	0.723	0.803	0.872	0.778	1.106	1.03	1.005	0.951	1.144	1.308	0.886	0.742	0.882
P55209	NAP1L1	0.37	0.878	2.215	0.799	0.887	0.463	0.702	0.82	0.524	0.386	0.453	0.326	0.473	0.449	0.437	0.192	2.215	1.251	1.196	0.349	1.441	0.656	0.758	0.55	0.237	0.217	0.209	0.236	0.261	0.225	0.811	2.215	2.215	0.799	0.777	0.651	0.847	0.812	0.758	0.518	0.512	0.513	0.587	0.565	0.538	0.37	0.446	0.386
P55268	LAMB2	0.697	0.94	1.251	1.247	0.857	1.026	1.257	1.131	0.942	0.739	0.821	0.807	0.905	0.741	0.768	0.809	1.817	1.556	1.022	1.376	0.816	0.903	0.916	0.948	0.837	1.053	0.693	0.853	0.791	0.707	1.126	1.025	1.199	1.801	1.212	1.304	1.087	1.154	1.119	0.981	0.779	1.229	0.908	0.859	0.785	0.75	0.626	0.648
P55285	CDH6	0.82	1.54	1.468	1.574	1.147	1.414	1.474	1.15	1.269	0.777	0.968	0.894	1.026	1.105	0.874	1.077	0.849	0.786	1.235	1.214	1.143	1.192	1.048	1.325	1.066	0.954	1.149	1.115	1.141	1.068	1.369	0.895	1.445	0.92	1.105	1.227	1.372	1.397	1.258	0.943	0.754	0.91	0.876	0.916	0.951	1.209	1.158	0.893
P55287	CDH11	0.612	1.064	1.046	1.253	0.957	1.111	1.226	0.881	0.857	0.602	0.508	0.738	0.66	0.69	0.783	0.889	1.221	1.343	1.103	1.04	0.739	0.78	0.873	0.844	0.835	0.917	1.019	0.892	0.954	0.95	1.519	1.124	1.336	1.421	0.727	1.424	1.326	1.141	1.274	0.687	0.793	0.495	0.665	0.593	0.605	0.907	1.474	1.028
P55290	CDH13	0.89	1.104	0.978	1.546	0.984	1.463	1.554	1.28	0.951	0.953	0.874	0.764	0.94	0.886	0.897	1.118	1.187	0.813	1.26	1.08	0.958	0.947	1.37	1.348	1.113	0.921	0.923	0.799	0.939	0.78	1.274	1.108	1.229	0.878	1.046	1.144	1.812	1.637	1.191	0.994	0.912	0.776	0.722	0.769	0.765	0.922	0.956	1.021
P55957	BID	0.523155	0.812451	2.215	0.781845	1.22456	0.522471	0.72687	0.960993	0.542527	0.494259	0.487025	0.524242	0.481836	0.488039	0.509893	0.443108	2.215	0.910755	1.02233	0.510471	1.66115	0.954405	0.801184	0.677908	0.461402	0.45205	0.455805	0.483247	0.482727	0.460111	0.548	1.856	1.414	0.859	0.5	0.664	0.773	0.722	0.561	0.474	0.501	0.629	0.443	0.703	0.583	0.480838	0.530042	0.474761
P58166	INHBE	0.766	0.858	0.634	1.088	0.872	1.042	0.983	0.902	0.89	0.871	0.837	0.822	0.627	0.952	0.668	0.835464	1.62664	1.21003	1.05725	1.19186	0.947185	0.990791	1.01118	1.08725	0.826537	0.906714	0.784949	0.784103	0.79108	0.736678	1.05	1.292	1.061	2.014	1.285	1.201	1.044	1.091	1.168	0.856	0.792	1.171	1.093	1.078	1.039	0.64	0.796	0.801
P58335	ANTXR2	1.443	1.659	0.938	1.97	1.289	1.545	1.946	1.469	1.691	1.309	1.772	1.628	1.781	1.899	1.544	1.456	0.714	0.823	1.378	0.782	0.923	0.883	1.252	1.192	1.544	1.149	1.465	1.312	1.51	1.38	1.485	0.708	0.973	0.648	0.741	0.981	1.142	1.533	1.363	0.872	0.715	1.131	1.141	0.699	0.712	1.188	1.373	1.25
P58546	MTPN	0.164	0.802	2.057	0.499	1.16	0.277	0.527	0.69	0.289	0.116	0.113	0.178	0.086	0.142	0.15	0.172	1.006	0.423	0.836	0.288	1.947	0.659	0.58	0.393	0.17	0.167	0.186	0.169	0.256	0.194	0.411	1.666	1.831	0.758	0.261	0.305	0.47	0.571	0.345	0.149	0.098	0.123	0.155	0.219	0.21	0.297	0.329	0.272
P59998	ARPC4	0.805	0.819	1.417	0.724	0.879	0.723	0.817	0.842	0.751	0.7	0.98	0.654	0.734	0.737	0.759	0.809	2.213	1.061	1.41	0.629	1.516	0.881	0.721	0.675	0.79	0.742	0.934	0.86	0.776	0.675	0.861	2.215	2.215	1.138	1.046	0.782	0.917	0.906	0.897	0.95	0.851	0.927	0.855	0.821	0.937	0.416	0.511	0.371
P60174	TPI1	0.433	0.879	2.215	0.819	0.95	0.542	0.833	0.923	0.463	0.453	0.458	0.433	0.418	0.431	0.42	0.439	1.997	0.71	0.986	0.482	1.765	0.839	0.856	0.623	0.431	0.386	0.369	0.405	0.436	0.39	0.687	2.133	2.165	1.014	0.677	0.636	0.812	0.697	0.684	0.49	0.505	0.493	0.489	0.538	0.542	0.673	0.609	0.654
P60660	MYL6	0.373	0.594	2.215	0.787	1.901	0.38	0.526	0.974	0.401	0.32	0.371	0.244	0.307	0.304	0.331	0.492	1.353	0.779	1.437	0.556	2.14	0.966	1.396	0.623	0.475	0.443	0.424	0.495	0.446	0.463	0.829	2.215	2.215	0.971	0.666	0.49	0.626	0.521	0.745	0.547	0.496	0.47	0.43	0.579	0.612	0.398	0.477	0.372
P60709	ACTB	0.277	0.626	2.215	0.577	0.778	0.342	0.493	0.639	0.31	0.297	0.291	0.271	0.277	0.303	0.272	0.332	2.215	1.015	0.99	0.388	1.464	0.764	0.593	0.559	0.347	0.346	0.321	0.331	0.357	0.316	0.56	2.215	2.135	1.014	0.565	0.48	0.655	0.629	0.55	0.427	0.368	0.396	0.399	0.453	0.431	0.295	0.308	0.28
P60842	EIF4A1	0.669	1.28	2.215	0.942	1.405	0.735	0.981	1.159	0.657	0.751	0.829	0.559	0.625	0.625	0.606	0.931	1.466	0.926	1.008	0.683	1.02	0.776	1.143	0.889	1.042	0.856	0.957	0.936	0.898	0.779	0.822	2.215	2.215	1.119	0.938	0.82	0.964	0.97	0.898	0.805	0.676	0.812	0.749	0.803	0.821	0.65	0.39	0.701
P60900	PSMA6	0.67	0.46	1.609	0.664	0.585	0.504	0.518	0.631	0.588	0.875	0.456	0.991	0.533	0.575	0.636	0.654	2.215	1.726	0.912	0.683	0.572	0.477	0.817	0.563	0.597	0.816	0.519	0.65	0.48	0.565	0.57	1.271	1.1	2.215	0.53	0.656	0.593	0.588	0.573	0.642	0.719	0.676	0.901	0.639	0.671	0.559	0.718	0.768
P60985	KRTDAP	1.577	1.437	0.923	1.738	1.221	1.803	1.347	1.646	1.432	1.72	1.328	1.744	2.021	2.082	1.923	1.219	0.476	0.603	1.184	1.31	0.763	0.515	0.733	0.75	1.3	1.368	1.566	1.641	1.6	2.046	1.625	1.155	1.29	1.282	1.715	1.168	1.138	1.099	1.648	1.313	1.328	1.37	1.446	1.035	0.763	2.215	1.317	1.453
P61019	RAB2A	0.801028	0.818674	1.24331	1.08095	0.85207	0.869277	0.98348	0.942005	0.989068	0.864974	0.795369	0.811631	0.845553	0.865765	0.844735	1.032	1.835	1.351	1.146	1.4	0.729	0.769	1.159	1.044	0.775	0.929	0.892	0.945	0.981	0.849	0.951707	1.13365	1.24706	1.72466	1.01843	1.03204	1.01184	0.972908	1.00913	0.93868	0.881731	0.832867	0.874437	0.818265	0.813813	0.665	1.021	0.871
P61026	RAB10	0.479	0.664	1.999	0.692	1.682	0.452	0.57	0.822	0.341	0.413	0.309	0.568	0.318	0.355	0.457	0.258	1.812	0.809	0.948	0.338	2.011	1.868	0.718	0.451	0.273	0.217	0.324	0.286	0.31	0.38	0.895	1.991	1.849	1.208	0.457	0.708	0.768	0.731	0.941	0.57	0.49	0.529	0.582	0.553	0.459	0.813	1.014	0.849
P61077	UBE2D3	1.03867	1.07808	1.25695	1.04556	0.987903	0.994788	1.10074	1.01897	1.18519	0.968732	1.05443	0.963742	1.10282	1.01012	1.06601	0.704	1.19	0.977	0.928	0.873	1.143	0.872	0.886	1.023	0.855	0.761	0.853	0.688	1.081	1.603	1.207	1.945	1.579	1.677	1.494	1.48	1.324	1.313	1.389	1.957	1.227	1.257	1.454	1.707	1.889	1.07339	1.08498	0.977474
P61088	UBE2N	0.567059	0.876236	2.0878	0.866007	0.985548	0.643625	0.873843	0.951293	0.665492	0.527484	0.585288	0.626791	0.573455	0.578376	0.589346	0.29	1.994	0.95	1.255	0.578	1.087	0.706	1.205	0.727	0.302	0.347	0.419	0.358	0.424	0.523	0.796722	1.98635	2.07233	1.39933	0.902535	0.844375	0.983178	0.878667	0.846382	0.601194	0.665781	0.646708	0.625095	0.759958	0.69465	0.459	0.513	0.692
P61106	RAB14	0.916597	1.06622	1.80053	1.04578	1.16441	0.914694	1.06366	1.14108	0.994011	0.841871	0.877264	0.94391	0.937599	0.89617	0.914937	1.187	1.26	1.096	1.028	1.062	1.114	0.967	1.072	1.034	1.092	1.149	1.236	1.149	0.99	1.264	1.276	1.946	1.86	1.314	1.255	1.247	1.456	1.59	1.345	1.412	1.168	1.327	1.287	1.388	1.405	0.905222	0.891805	0.805405
P61158	ACTR3	0.4	0.709	2.215	0.737	0.983	0.395	0.595	0.882	0.39	0.306	0.312	0.33	0.37	0.36	0.354	0.289	2.215	0.906	1.153	0.46	2.077	0.943	0.641	0.604	0.329	0.349	0.317	0.33	0.353	0.344	0.687	2.215	2.215	0.998	0.61	0.558	0.732	0.75	0.704	0.462	0.435	0.378	0.441	0.465	0.456	0.335	0.297	0.246
P61160	ACTR2	0.514	0.845	2.215	0.799	1.164	0.452	0.679	0.916	0.51	0.366	0.478	0.383	0.467	0.458	0.459	0.552	2.215	1.006	1.103	0.503	1.831	0.831	0.763	0.674	0.67	0.558	0.526	0.57	0.496	0.548	0.729	2.215	2.215	0.965	0.749	0.619	0.754	0.726	0.822	0.517	0.491	0.554	0.611	0.613	0.68	0.431	0.504	0.474
P61204	ARF3	0.646627	1.00668	2.215	0.877512	1.24908	0.672711	0.87422	1.01453	0.670571	0.544759	0.587214	0.589899	0.560712	0.60539	0.624528	0.306	1.121	0.686	1.141	0.407	2.215	0.879	0.612	0.536	0.249	0.36	0.29	0.302	0.414	0.456	0.89	2.215	2.044	1.077	0.699	0.841	0.856	0.701	0.901	0.622	0.504	0.516	0.506	0.705	0.779	0.678	0.532	0.529
P61224	RAP1B	0.414	1.089	2.053	0.91	1.311	0.461	0.654	1.12	0.457	0.373	0.391	0.355	0.384	0.396	0.369	0.37	1.023	0.729	1.34	0.559	2.215	1.149	0.921	0.706	0.372	0.36	0.439	0.405	0.496	0.519	1.324	2.215	2.215	0.837	1.214	1.036	1.089	0.884	1.274	0.49	0.463	0.498	0.498	0.625	0.606	0.362	0.394	0.289
P61457	PCBD1	1.021	0.493	1.936	0.744	0.445	0.497	0.554	0.546	0.713	0.861	0.588	2.044	0.679	0.936	1.128	0.826	2.215	2.215	0.876	0.891	0.333	0.497	0.644	0.541	0.579	0.859	0.696	0.8	0.66	0.661	0.669	1.373	1.083	1.679	0.771	0.719	0.621	0.637	0.689	0.717	1.672	0.883	1.02	0.838	0.973	0.639	0.635	0.741
P61586	RHOA	0.497	0.829	2.033	0.64	0.749	0.437	0.571	0.698	0.497	0.432	0.465	0.465	0.354	0.42	0.451	0.565721	1.94026	0.972207	1.08247	0.572443	1.56579	0.882981	0.862695	0.748225	0.573316	0.538058	0.58515	0.614901	0.618608	0.557251	0.806	2.215	2.112	1.258	0.724	0.717	0.833	0.753	0.934	0.935	0.989	0.685	0.885	0.908	0.791	0.537753	0.526287	0.465508
P61604	HSPE1	0.43783	0.667401	2.215	0.685358	0.799905	0.48971	0.61084	0.722774	0.465471	0.452951	0.396994	0.459453	0.398388	0.427608	0.405938	0.415	2.215	2.078	0.631	0.389	1.019	0.465	0.745	0.488	0.394	0.486	0.382	0.477	0.407	0.448	0.465	2.215	1.216	1.922	0.383	0.407	0.408	0.369	0.458	0.321	0.754	0.335	0.533	0.422	0.362	0.506534	0.561298	0.578462
P61626	LYZ	1.012	1.201	1.462	1.531	1.447	1.134	1.87	1.473	0.833	0.829	0.752	1.158	0.814	1.38	1.049	0.827	0.823	1.069	1.055	0.899	0.685	0.954	1.037	1.16	0.797	0.914	0.785	0.617	0.732	0.635	1.475	0.876	1.444	2.026	0.993	1.333	1.171	0.874	1.452	0.705	1.064	0.757	0.782	0.965	1	0.763	0.616	0.644
P61769	B2M	0.644	0.628	0.975	1.209	0.975	0.96	1.106	0.965	0.69	0.874	0.54	0.895	0.64	0.676	0.781	0.513	0.732	0.656	0.453	0.959	0.648	0.807	0.634	0.865	0.604	0.815	0.819	0.442	0.657	0.559	1.133	0.55	0.782	0.81	0.808	0.978	0.935	0.812	1.186	0.592	0.563	0.558	0.679	0.579	0.72	0.618	0.658	0.751
P61981	YWHAG	0.469	0.784	2.215	0.826	0.877	0.499	0.716	0.893	0.566	0.571	0.51	0.509	0.534	0.505	0.502	0.759	2.215	1.225	0.956	0.747	0.992	0.707	0.829	0.739	0.774	0.775	0.69	0.705	0.715	0.647	0.627	1.453	1.329	1.475	0.704	0.67	0.701	0.65	0.648	0.49	0.479	0.538	0.602	0.576	0.596	0.61	0.64	0.616
P62136	PPP1CA	0.493013	0.810918	2.215	0.792612	1.15629	0.528516	0.709137	0.957411	0.565665	0.482171	0.484045	0.486483	0.489491	0.511927	0.503866	0.207	2.215	0.946	0.527	0.484	1.563	0.766	0.489	0.528	0.23	0.312	0.346	0.23	0.288	0.334	0.678454	2.01543	1.79741	0.89183	0.630831	0.58259	0.756299	0.69608	0.673379	0.554327	0.485097	0.518378	0.483576	0.563456	0.574586	0.492873	0.578015	0.503522
P62258	YWHAE	0.435	0.66	1.791	0.672	1.069	0.479	0.608	0.811	0.468	0.465	0.406	0.428	0.459	0.439	0.397	0.55	1.937	0.939	0.841	0.619	1.457	0.807	0.871	0.692	0.543	0.54	0.498	0.59	0.546	0.514	0.764	1.189	1.372	1.195	0.837	0.775	0.86	0.803	0.783	0.558	0.545	0.582	0.505	0.566	0.634	0.429	0.449	0.428
P62328	TMSB4X	0.531	0.686	2.215	0.516	1.462	0.325	0.632	0.847	0.439	0.374	0.524	0.539	0.467	0.46	0.598	0.544	1.285	0.529	0.835	0.384	2.215	1.561	0.828	0.572	0.553	0.473	0.481	0.502	0.563	0.455	0.531	1.701	1.294	1.171	0.496	0.438	0.663	0.598	0.693	0.622	0.385	0.475	0.497	0.987	0.765	0.528	0.298	0.291
P62333	PSMC6	0.924	1.141	1.451	1.232	0.888	1.247	1.188	1.199	0.784	1.045	0.767	1.567	1.017	0.877	0.817	1.373	1.376	0.875	1.057	0.701	0.865	0.861	0.896	0.849	1.407	1.301	1.654	1.454	1.58	1.543	1.09	1.515	1.822	1.195	0.92	1.522	1.094	1.393	1.017	1.002	1.047	0.943	1.027	1.221	1.052	1.137	0.983	1.218
P62491	RAB11A	1.302	1.306	2.215	1.187	1.084	0.755	0.968	0.949	1.186	1.125	1.201	1.075	1.323	0.96	1.186	1.049	1.114	0.814	1.083	0.604	1.109	0.837	0.958	0.855	0.987	0.795	0.931	1.24	0.91	1.025	0.833	1.943	2.215	2.215	0.895	0.757	0.813	0.762	0.794	0.906	0.819	0.932	0.873	0.929	1.07	0.930913	0.842965	0.689714
P62805	H4-16	1.706	0.51	0.844	0.508	0.369	0.434	0.476	0.469	0.962	0.654	0.754	1.419	0.678	0.743	1.713	0.542	2.215	0.678	0.811	0.432	0.33	0.331	0.402	0.382	0.492	0.626	0.645	0.616	0.853	0.779	0.472	0.551	0.459	1.545	0.454	0.555	0.416	0.48	0.496	0.886	0.779	0.8	0.72	1.219	1.208	0.633	0.901	0.69
P62820	RAB1A	0.62	0.822	1.887	0.725	0.905	0.561	0.706	0.782	0.837	0.571	0.592	0.641	0.58	0.678	0.669	0.869489	1.54141	0.983507	1.11298	0.87489	1.07576	0.848544	1.11966	0.887843	0.887986	0.837683	0.911011	0.85397	0.954573	0.943658	0.997	1.875	1.673	1.451	1.116	0.966	1.245	0.97	1.347	1.08	1.145	0.96	0.888	1.13	1.251	0.922613	1.01366	0.8391
P62826	RAN	0.25	0.62	2.141	0.682	1.133	0.621	1.038	0.788	0.392	0.381	0.401	0.464	0.493	0.271	0.275	0.612067	2.215	1.19715	1.13791	0.728963	1.14392	0.784422	1.08296	0.797978	0.61322	0.618046	0.587317	0.60223	0.572756	0.609509	0.846	1.996	2.215	1.335	1.152	1.029	1.11	0.998	0.933	0.92	0.89	0.951	0.836	0.866	0.98	0.646	0.539	0.52
P62937	PPIA	0.316	0.63	1.947	0.493	1.069	0.32	0.526	0.612	0.336	0.251	0.3	0.291	0.282	0.315	0.293	0.296	1.313	0.552	0.689	0.304	2.049	0.886	0.544	0.439	0.298	0.312	0.322	0.335	0.362	0.342	0.466	1.745	1.351	0.957	0.497	0.429	0.524	0.53	0.483	0.316	0.269	0.29	0.285	0.355	0.355	0.308	0.254	0.207
P62942	FKBP1A	0.86	0.977	1.28	1.427	0.934	0.766	0.835	0.767	1.225	0.863	0.888	0.815	0.994	0.983	1.039	2.114	0.925	0.794	0.861	0.64	1.436	0.951	0.758	0.558	1.997	1.907	1.327	1.409	1.459	1.42	1.275	1.513	1.438	1.443	1.312	1.274	1.454	1.301	1.368	1.259	1.013	1.003	0.91	1.62	1.211	1.25958	1.37108	1.28393
P62987	UBA52	2.215	1.731	2.215	1.693	1.749	1.956	2.102	2.214	1.619	2.185	1.796	2.215	2.215	1.862	2.05	0.558	2.215	1.081	0.946	0.628	1.023	0.897	0.891	0.906	0.595	0.843	0.823	0.729	0.988	0.915	1.003	2.215	2.215	2.215	1.14	1.311	1.26	1.47	1.174	0.842	0.947	1.053	0.97	1.358	1.605	0.952	0.636	1.127
P62993	GRB2	0.446259	0.807796	2.215	0.793804	0.994494	0.490341	0.713933	0.862621	0.482246	0.396332	0.407868	0.498665	0.404199	0.459859	0.451266	1.1471	2.215	1.15864	1.22179	0.65902	1.63532	0.891444	0.899842	0.806248	0.960713	1.10714	0.843066	1.03575	0.905751	0.843223	0.727797	2.215	2.07881	0.952465	0.622627	0.598489	0.767314	0.74403	0.750065	0.517642	0.538335	0.48076	0.529442	0.570343	0.521133	0.763394	0.688626	1.04267
P63104	YWHAZ	0.459	0.929	2.215	0.778	1.23	0.493	0.726	1.02	0.491	0.519	0.477	0.412	0.43	0.461	0.434	0.428	2.215	0.951	1.019	0.496	1.983	0.881	0.821	0.69	0.424	0.396	0.357	0.368	0.372	0.331	0.698	2.194	2.039	0.784	0.615	0.554	0.745	0.703	0.679	0.51	0.393	0.425	0.403	0.414	0.452	0.292	0.347	0.347
P63208	SKP1	0.507013	0.745651	1.79036	0.838936	1.00478	0.6688	0.927525	0.918243	0.644987	0.505329	0.539726	0.582718	0.579141	0.525284	0.536799	0.274	2.215	1.115	1.556	0.798	1.051	0.628	1.792	0.674	0.412	0.365	0.291	0.27	0.442	0.462	1.031	1.912	2.115	1.479	1.097	1.138	1.141	0.958	0.908	0.57	0.651	0.658	0.519	0.568	0.593	0.557394	0.694474	0.587376
P63267	ACTG2	0.223	0.63	2.215	0.625	1.427	0.338	0.486	0.733	0.228	0.198	0.197	0.197	0.194	0.233	0.217	0.22	2.045	0.842	0.862	0.448	2.105	0.969	0.606	0.507	0.233	0.254	0.229	0.239	0.277	0.26	0.603	2.215	1.897	0.778	0.518	0.438	0.67	0.566	0.553	0.373	0.304	0.292	0.289	0.349	0.342	0.354868	0.349952	0.32426
P63313	TMSB10	0.928	0.705	2.215	0.713	0.888	0.705	0.851	0.767	0.682	0.757	0.688	0.884	0.55	0.64	0.948	0.652	2.058	1.089	1.197	0.817	1.267	0.799	0.784	0.692	0.736	0.924	0.898	0.588	0.856	0.704	0.915287	1.26751	1.27646	1.383	0.979443	0.933296	0.936573	0.934314	0.927487	0.814686	0.789972	0.792177	0.768174	0.779806	0.827227	0.777	0.98	1.049
P63316	TNNC1	0.290358	0.133029	0.459603	0.165662	0.155584	0.138014	0.142202	0.168426	0.21352	0.452914	0.169454	0.309638	0.168574	0.228997	0.296355	0.915	2.215	0.71	1.027	0.49	0.431	0.542	0.551	0.478	0.973	0.631	0.64	0.901	0.612	0.513	0.215854	0.444042	0.314705	1.36168	0.222267	0.32612	0.228343	0.222069	0.23683	0.317677	0.236599	0.224607	0.263734	0.339057	0.315967	0.661	0.925	0.886
P67936	TPM4	0.359	0.673	2.215	0.569	1.276	0.308	0.517	0.721	0.334	0.32	0.335	0.314	0.325	0.307	0.319	0.275	2.215	0.866	0.978	0.36	2.034	0.968	0.724	0.603	0.29	0.306	0.288	0.327	0.373	0.323	0.594	2.215	2.093	1.023	0.453	0.441	0.729	0.583	0.615	0.388	0.299	0.306	0.345	0.48	0.457	0.382	0.336	0.295
P68366	TUBA4A	0.492	0.512	1.172	0.666	0.898	0.513	0.726	0.854	0.463	0.432	0.398	0.464	0.462	0.454	0.589	0.889	1.078	0.798	1.14	0.631	2.215	1.047	1.061	0.866	1.079	0.49	0.589	0.402	0.534	0.473	1.007	1.627	2.215	0.955	0.952	0.872	1.07	1.139	1.018	0.655	0.612	0.643	0.557	0.653	0.647	0.556198	0.598985	0.555186
P68371	TUBB4B	0.613597	0.946954	2.215	0.835685	1.20599	0.727776	0.844413	0.976297	0.72689	0.559411	0.578373	0.588444	0.609874	0.627866	0.671442	0.634	1.128	0.666	0.983	0.575	2.215	1.187	0.985	0.644	0.674	0.631	0.599	0.775	0.693	0.635	0.7	1.329	1.629	0.928	0.851	1.005	0.923	1.124	0.998	0.704	0.726	0.579	0.634	0.807	0.706	0.705	0.709	0.491
P68871	HBB	0.63	0.51	0.646	1.008	0.803	0.776	0.872	0.838	1.268	0.581	1.08	0.942	1.144	0.564	0.626	0.516	0.592	0.507	1.96	0.657	0.604	0.854	2.215	0.728	0.574	0.565	0.721	0.928	0.794	0.916	1.303	0.926	2.215	1.294	2.215	1.186	1.291	1.13	1.198	1.196	1.148	1.321	1.123	1.241	1.282	0.889	1.19	0.606
P69891	HBG1	0.740365	0.750756	1.60247	0.808616	1.13766	0.750191	0.819796	0.928704	0.735478	0.593572	0.579509	0.719652	0.655201	0.60547	0.809998	0.708	0.776	0.828	1.1	0.79	1.227	1.382	2.215	0.887	0.844	0.802	0.714	0.873	0.992	0.846	1.143	0.946	2.215	1.285	1.825	1.157	1.221	1.06	1.235	1.303	1.557	1.465	1.4	1.35	1.577	1.128	1.069	0.733
P69905	HBA1	0.454	0.39	0.552	0.865	0.714	0.68	0.723	0.712	0.938	0.471	0.848	0.996	0.966	0.382	0.452	0.453	0.674	0.489	2.003	0.648	0.71	1.059	2.019	0.773	0.523	0.543	0.724	0.896	0.796	0.936	1.081	0.804	2.215	1.201	2.107	1.192	1.174	1.016	1.075	1.061	1.038	1.207	1.135	1.231	1.136	1.049	1.209	0.696
P78371	CCT2	0.776205	1.09932	1.33116	1.2409	1.10533	1.08003	1.17641	1.13534	0.957062	0.859215	0.76498	0.735736	0.782701	0.778223	0.790096	1.459	1.399	1.303	1.354	1.354	0.829	0.941	1.466	0.899	0.927	1.03	1.041	1.283	1.199	1.054	0.584	0.978	1.052	0.581	0.511	0.677	0.67	0.764	0.765	0.344	0.462	0.28	0.387	0.61	0.435	0.885285	0.852047	0.788143
P78417	GSTO1	0.324	0.836	2.215	0.961	0.598	0.481	0.739	0.976	0.294	0.408	0.248	0.425	0.302	0.309	0.338	0.434	2.215	1.322	1.039	0.469	1.588	0.816	0.96	0.74	0.456	0.574	0.423	0.416	0.464	0.462	0.765	2.215	2.215	1.522	0.675	0.693	0.873	0.867	0.745	0.579	0.764	0.476	0.531	0.511	0.503	0.459	0.53	0.502
P78509	RELN	0.865	1.184	1.16	1.33	1.023	1.238	1.106	1.343	1.029	1.004	1.305	0.878	1.009	0.999	0.935	0.532	1.291	1.445	1.094	0.956	0.603	0.892	0.746	0.88	0.572	0.686	0.714	0.713	0.671	0.626	0.941	1.262	1.469	1.943	1.231	1.102	1.098	1.039	1.018	0.942	0.838	0.972	0.808	1.052	1.004	0.951	0.674	0.623
P78536	ADAM17	1.24383	1.2856	0.939106	1.26691	0.928897	1.13523	1.22632	1.11794	1.47771	1.03827	1.25833	1.18033	1.4022	1.33547	1.31357	1.11705	0.914361	0.852129	1.10394	1.04936	0.975597	0.967892	1.24723	1.19489	1.09971	1.17362	1.14902	1.24733	1.16681	1.21617	1.12437	0.9806	1.18918	1.02785	1.16983	1.18123	1.18573	1.19607	1.15334	1.1528	1.06498	1.20135	1.13717	1.17798	1.23115	1.32779	1.37681	1.06456
P78552	IL13RA1	0.806	0.915	1.364	1.283	0.847	0.819	0.938	0.987	1.268	0.96	0.948	1.069	1.186	0.751	0.92	0.988181	1.31909	1.07464	1.02839	1.07849	0.962689	0.899157	1.00967	1.09194	1.01503	1.03142	0.992672	0.981044	1.00697	1.15195	1.13183	1.27128	1.3833	1.25083	1.14955	1.34212	1.14585	1.19896	1.12027	1.08412	0.978803	1.04919	0.963543	1.08572	1.12794	0.913	1.337	1.103
P80108	GPLD1	0.967	1.255	0.779	1.422	1.65	1.387	1.591	1.598	0.884	0.789	0.828	0.913	0.81	0.858	0.967	0.712	0.465	0.634	0.982	1.274	1.054	1.022	1.246	1.036	0.747	0.594	0.639	0.737	0.712	0.601	1.381	0.965	1.096	0.797	1.223	1.48	1.171	1.174	1.306	0.655	0.985	0.877	0.793	0.78	0.802	0.802	0.754	0.72
P80188	LCN2	1.793	0.768	1.028	0.904	0.717	0.917	1.145	0.776	1.3	0.827	0.918	2.17	0.9	1.187	1.859	1.10924	1.0847	1.05665	0.789513	0.969095	0.855143	0.833632	0.933012	0.946218	1.08997	1.08713	1.17111	1.01023	1.19159	1.16969	1.00675	1.13996	1.05291	0.999335	0.941256	1.03475	0.983433	0.934151	1.04465	1.03923	1.66073	1.09626	1.25381	1.12105	1.09299	1.21329	1.15246	1.11373
P80303	NUCB2	1.167	0.699	1.105	0.517	0.721	0.544	0.66	0.754	0.64	0.645	0.687	0.934	0.738	0.816	1.128	0.873	1.869	0.97	0.964	0.859	0.945	0.908	0.593	0.777	0.885	1.146	0.91	0.803	1.036	0.917	0.97	2.202	1.37	1.625	0.886	0.868	0.988	0.897	0.987	1.007	1.44	1.143	1.529	1.289	1.272	1.199	1.003	1.359
P80511	S100A12	0.85944	0.426299	1.1443	0.52148	0.471632	0.415013	0.419234	0.474495	0.645635	0.634616	0.513347	0.86422	0.516571	0.57426	0.876348	0.456	2.215	1.083	0.973	0.399	0.387	0.355	0.332	0.345	0.42	0.42	0.37	0.453	0.524	0.452	0.172	0.629	0.27	1.146	0.179	0.219	0.208	0.197	0.177	0.254	0.431	0.206	0.155	0.75	0.377	0.528	0.706	0.442
P80723	BASP1	1.385	0.757	1.034	0.908	0.854	0.819	0.824	0.818	1.118	1.108	1.196	1.66	1.161	1.041	1.701	0.867	2.109	1.015	1.029	0.911	0.878	0.923	0.72	0.888	0.888	1.317	1.065	1.051	1.219	1.12	0.959	0.831	0.702	2.17	0.687	1.008	0.897	0.786	1.211	0.863	0.812	0.748	0.917	0.929	0.973	1.105	0.992	0.983
P80748	IGLV3-21	1.75907	0.918352	0.702771	0.680924	0.654818	0.646003	1.02473	0.677503	1.74785	1.68433	2.215	2.02551	2.215	2.215	1.76404	2.215	0.782	0.935	0.959	0.907	0.919	1.189	0.824	1.087	2.209	2.215	2.215	1.965	1.805	2.19	0.617	0.712	1.004	0.554	1.106	0.631	0.535	1.496	0.716	1.527	2.043	2.215	2.215	2.215	2.215	2.215	2.215	1.297
P81605	DCD	1.893	0.576	0.582	0.648	0.861	0.676	1.397	2.184	0.958	0.902	0.85	2.215	1.1	1.041	1.987	0.498	0.622	0.589	0.416	1.054	0.963	2.215	0.387	0.603	0.501	0.557	0.776	0.782	1.274	0.735	0.887	0.427	0.578	0.792	0.717	0.963	1.068	0.621	1.509	0.626	0.722	2.215	0.512	1.123	0.736	0.929	0.638	0.824
P84243	H3-3A	2.014	0.3	0.703	0.34	0.299	0.337	0.308	0.331	0.94	0.528	0.575	1.561	0.607	0.75	2.118	0.385	2.215	0.479	1.649	0.261	0.248	0.206	0.537	0.225	1.46	0.409	0.795	0.621	0.683	0.617	0.209	0.899	0.291	1.506	0.257	0.275	0.166	0.226	0.226	0.705	0.528	0.55	0.443	1.254	1.194	1.142	0.627	0.817
P98095	FBLN2	0.750518	0.448495	1.36064	0.629615	0.530232	0.488249	0.500157	0.565489	0.640695	0.762213	0.56585	1.05491	0.601519	0.638785	0.765622	1.213	2.215	2.215	0.955	1.399	0.473	0.702	0.401	0.679	0.949	1.326	0.734	0.767	0.964	0.943	0.565419	1.22898	0.962109	1.96626	0.57426	0.642511	0.604074	0.542776	0.60079	0.790488	0.94929	0.669077	0.885886	0.711238	0.717833	0.807	0.894	1.276
P98160	HSPG2	0.774	1.016	1.461	1.156	1.179	1.001	1.337	1.214	0.969	0.99	0.961	0.815	0.954	0.916	0.822	0.919	1.535	0.823	0.994	1.157	1.211	1.606	1.079	1.313	0.924	1.159	0.951	0.958	1.004	0.88	1.083	0.886	0.909	0.899	1.095	1.148	1.238	1.122	1.131	0.861	0.689	0.791	0.824	0.863	0.775	0.992	0.958	0.908
P99999	CYCS	0.492	0.705	1.654	0.6	1.134	0.623	0.765	0.834	0.473	0.484	0.381	0.877	0.527	0.541	0.723	0.377	2.215	0.827	0.626	0.499	1.918	0.809	0.624	0.669	0.388	0.561	0.358	0.352	0.565	0.49	0.451	0.929	0.913	0.874	0.523	0.451	0.5	0.467	0.493	1.895	1.25	0.989	0.795	1.093	1.125	0.981	0.634	0.8
Q00610	CLTC	0.775	1.219	0.821	0.691	0.886	1.509	0.797	0.516	1.131	0.539	0.52	0.715	0.807	0.599	1.336	0.557	1.437	0.808	1.178	0.867	1.503	0.972	0.894	0.827	0.47	0.543	0.572	0.669	0.676	0.6	0.797	1.682	2.215	0.682	0.903	0.783	0.927	0.935	0.966	0.797	0.601	0.61	0.654	0.769	0.839	0.732	0.581	0.521
Q01459	CTBS	0.716	1.227	0.88	1.37	1.208	1.193	2.038	1.086	0.721	0.646	0.698	0.704	0.643	0.933	0.737	0.692	0.622	0.696	1.029	1.01	1.098	1.022	1.317	1.345	0.74	0.565	0.643	0.657	0.657	0.727	1.117	0.818	1.143	1.07	1.114	1.223	1.484	1.351	1.1	0.501	0.653	0.599	0.582	0.652	0.663	0.687	0.873	0.631
Q01518	CAP1	0.536	0.926	2.215	0.791	1.117	0.632	0.755	0.967	0.84	0.535	0.592	0.537	0.546	0.583	0.606	0.457	1.718	0.793	0.925	0.523	2.215	1.057	0.68	0.702	0.44	0.446	0.451	0.432	0.506	0.499	0.502	1.935	1.852	0.602	0.511	0.422	0.601	0.534	0.522	0.322	0.295	0.287	0.309	0.397	0.351	0.425	0.476	0.449
Q02413	DSG1	1.10791	1.30147	0.957604	1.28542	0.979389	1.22115	1.32587	1.19445	1.29415	1.10112	1.18056	1.10981	1.49484	1.22431	1.1685	1.01324	1.01849	0.914114	1.16795	1.05713	0.962939	1.00983	1.2343	1.29128	1.00077	1.09672	1.10534	1.09562	1.08652	1.08544	1.14326	1.13792	1.13588	0.995815	1.36057	1.20234	1.21012	1.1982	1.17155	1.17597	0.977279	1.06995	1.06569	1.10536	1.15554	1.23187	1.13418	1.03096
Q02487	DSC2	0.851782	1.12589	1.30524	1.21936	1.01632	1.08013	1.20579	1.15671	0.970043	0.9177	0.907371	0.83775	0.922289	0.95129	0.934732	0.93934	1.26836	0.953906	1.09293	1.09723	1.01127	1.10442	1.07343	1.16768	0.976566	1.0022	0.975296	0.900604	0.901821	0.926509	1.07253	1.08798	1.14009	1.16303	1.01024	1.14163	1.09303	1.14207	1.06176	0.951988	0.851099	0.889033	0.812665	0.891565	0.859035	0.878329	0.939226	0.915578
Q02747	GUCA2A	1.28994	1.05185	0.98031	1.13898	1.00531	1.09482	1.18618	1.03692	1.4502	1.17096	1.19756	1.33318	1.29713	1.26846	1.28978	1.11568	1.15376	0.987088	1.11041	1.11175	0.923872	0.974086	1.18202	1.12181	1.16539	1.19545	1.27398	1.15018	1.22607	1.21094	0.903	0.818	1.117	0.721	0.637	0.874	1.191	0.956	1.037	1.085	1.45	1.046	1.197	1.382	1.366	1.12553	1.28926	1.09103
Q02818	NUCB1	1.212	0.575	1.123	0.854	0.759	0.941	0.725	0.966	0.901	0.932	0.728	1.375	0.849	0.803	1.238	0.753	2.215	1.312	0.706	1.282	0.595	0.648	0.544	0.637	0.724	1.064	0.798	0.794	0.744	0.723	0.554	0.806	0.687	1.528	0.58	0.646	0.701	0.511	0.593	0.815	0.75	0.601	0.85	0.797	0.695	0.751	0.755	0.861
Q02985	CFHR3	0.863	0.882	1.439	1.304	1.455	1.097	1.414	0.974	0.703	1.03	0.628	0.75	0.742	0.731	0.934	0.619	0.443	2.215	2.082	2.215	0.589	0.746	1.305	0.967	0.621	1.216	0.811	1.03	0.909	0.702	1.751	0.717	0.542	0.9	1.315	1.079	1.181	1.253	1.717	1.208	0.709	0.919	0.701	0.863	0.846	0.742	0.455	0.8
Q03154	ACY1	1.331	0.743	1.581	1.054	0.909	0.824	0.905	0.851	1.069	0.65	0.861	2.215	1.012	1.165	1.194	0.696	1.733	2.215	0.779	0.842	0.487	0.68	0.833	0.754	0.707	0.777	0.658	0.789	0.737	0.831	0.998	1.814	1.474	1.234	1.243	1	0.918	0.855	1.037	0.843	2.215	0.987	1.48	1.076	1.099	0.631	0.593	0.442
Q03167	TGFBR3	0.962139	1.22979	1.19457	1.60383	1.02851	1.31337	1.44568	1.23207	1.14826	1.05735	0.990698	0.989751	1.33785	0.995566	1.02015	1.272	1.414	0.99	1.149	1.21	0.826	0.756	1.21	0.945	1.257	1.278	1.224	1.296	1.225	0.98	1.22481	1.03182	1.23249	1.10211	1.26504	1.18875	1.26606	1.24542	1.18032	0.943841	0.948585	0.895992	0.895591	0.848027	0.853869	0.937	1.029	0.927
Q03591	CFHR1	1.161	0.958	1.384	1.167	1.423	1.229	1.247	1.062	0.856	1.102	0.963	1.173	1.194	1.078	1.15	0.715	0.679	1.105	0.906	1.249	0.916	1.166	1.034	0.995	0.754	0.833	1.061	0.705	0.921	0.797	1.037	0.851	0.596	0.819	1.097	1.276	1.146	1.282	1.109	0.754	0.894	0.858	0.794	0.974	1.001	0.783	0.397	0.817
Q04446	GBE1	0.54033	0.74621	2.215	0.78632	0.880894	0.600685	0.739259	0.827823	0.575955	0.502336	0.462202	0.552527	0.483636	0.507322	0.537756	0.286	2.204	1.413	0.905	0.656	0.561	0.465	0.59	0.482	0.272	0.442	0.367	0.38	0.391	0.474	0.502	2.215	1.284	1.455	0.591	0.778	0.692	0.488	0.716	0.369	0.697	0.426	0.559	0.436	0.943	0.540137	0.586813	0.574665
Q04695	KRT17	0.66	0.522	1.009	0.656	0.89	1.403	0.633	1.267	0.495	0.499	0.426	0.856	0.453	0.652	0.633	0.794	0.7	2.215	0.773	0.856	1.206	0.797	0.681	0.734	0.779	0.864	0.782	1.31	0.831	1.007	0.656	0.586	0.892	0.606	0.45	1.02	0.677	0.592	0.7	0.361	0.34	0.45	0.42	0.491	0.421	0.927426	0.843583	1.01272
Q04756	HGFAC	1.065	1.169	0.712	1.243	0.927	1.249	1.015	1.366	1.101	1.236	0.882	1.271	1.131	1.196	1.059	0.894	0.947	0.744	1.223	0.972	0.929	1.046	1.086	1.588	0.94	1.065	1.213	0.905	1.058	0.92	1.213	1.112	0.85	0.704	1.172	1.347	1.105	1.075	1.222	0.965	0.882	0.794	1.144	0.897	0.924	1.287	1.066	1.311
Q04917	YWHAH	0.504	0.749	2.215	0.696	0.9	0.503	0.646	0.78	0.572	0.441	0.569	0.469	0.527	0.544	0.476	0.641	2.215	1.131	1.09	0.624	1.202	0.732	0.952	0.75	0.619	0.606	0.66	0.723	0.69	0.579	0.775	2.215	1.801	0.93	0.836	0.648	0.769	0.699	0.726	0.727	0.674	0.79	0.695	0.663	0.761	0.303	0.382	0.217
Q05639	EEF1A2	1.001	0.986	2.215	0.74	0.844	0.664	0.871	0.858	1.158	0.969	1.227	1.049	1.15	1.046	0.982	0.888782	1.99597	0.977973	1.17613	0.781489	1.18214	0.852867	1.21964	0.859881	0.887865	0.883343	0.866585	0.943765	0.913278	0.915312	0.793026	1.88002	1.8838	1.46211	0.909026	0.802057	0.865063	0.851432	0.83778	0.99943	0.894107	0.990083	0.834092	1.00056	1.07243	0.775	0.888	0.988
Q05682	CALD1	0.762	0.856	2.215	0.762	1.062	0.552	0.712	0.828	0.758	0.589	0.66	0.597	0.648	0.688	0.661	0.509	2.178	0.962	1.094	0.45	1.568	0.892	0.842	0.688	0.521	0.432	0.489	0.472	0.591	0.449	0.691	2.215	2.215	1.291	0.614	0.585	0.735	0.7	0.665	0.728	0.554	0.581	0.589	0.847	0.867	0.724	0.529	0.475
Q06033	ITIH3	0.44	1.243	1.694	1.082	0.748	1.346	0.905	1.032	0.447	0.685	0.551	0.407	0.495	0.466	0.432	0.742	1.473	1.979	1.057	1.177	0.723	0.819	0.915	0.911	0.736	0.835	0.623	0.67	0.576	0.5	0.749	0.877	0.74	1.386	0.899	1.006	0.786	0.997	0.715	1.122	0.481	0.53	0.625	0.591	0.605	0.557	0.475	0.714
Q06323	PSME1	0.507402	0.617464	1.55878	0.753183	0.841952	0.604883	0.673755	0.751262	0.523997	0.546788	0.449232	0.61285	0.483073	0.524623	0.489356	0.574	2.215	1.423	1.097	0.68	0.894	0.652	0.884	0.584	0.581	0.729	0.506	0.463	0.481	0.564	1.126	1.705	2.198	2.215	1.109	1.04	1.254	0.872	1.311	0.904	0.843	0.563	0.831	0.764	0.614	0.593	0.696	0.736
Q06830	PRDX1	0.528	0.727	1.895	0.791	1	0.654	0.901	0.912	0.577	0.584	0.587	0.629	0.499	0.5	0.514	0.449	2.215	1.367	1.332	0.657	0.827	0.849	1.57	0.747	0.504	0.606	0.419	0.491	0.524	0.496	0.87	2.19	2.215	1.603	1.096	0.954	1.127	0.922	0.881	0.58	0.669	0.591	0.588	0.603	0.681	0.381	0.458	0.608
Q07075	ENPEP	1.226	1.483	1.053	1.614	1.294	1.565	1.397	1.434	1.409	1.269	1.211	1.416	1.278	1.147	1.228	0.709	1.287	1.024	1.013	0.986	1.03	0.986	0.949	1.117	0.694	0.893	0.854	0.681	0.812	0.867	1.04	0.994	1.078	0.912	1.078	1.075	1.033	1.092	1.021	0.933	1.214	0.972	0.833	0.93	1.077	0.86	1.049	0.942
Q07507	DPT	1.842	0.943	0.714	1.014	0.774	0.669	1.219	0.732	2.18	1.314	1.777	1.744	1.565	1.73	1.95	1.706	0.883	0.924	1.089	1.189	0.718	0.83	1.109	0.95	1.62	1.849	1.641	1.606	1.441	1.534	1.278	0.89	1.015	0.677	1.036	1.081	1.489	1.21	1.398	1.587	1.385	1.668	1.675	1.842	1.763	1.32221	1.60787	1.11494
Q07954	LRP1	0.726	1.041	1.079	1.222	1.087	1.276	1.334	1.142	0.843	0.89	0.889	0.727	0.877	0.829	0.761	0.818	1.49	0.95	1.119	1.127	0.994	1.082	1.026	1.213	0.842	0.902	0.828	0.821	0.842	0.775	1.047	0.967	1.122	1.189	1.005	1.098	1.037	1.229	1.066	0.932	0.808	0.837	0.88	0.91	0.878	0.928	0.846	0.913
Q07960	ARHGAP1	0.53	1.446	2.215	1.032	0.943	0.668	1.008	1.145	0.69	0.527	0.645	0.596	0.59	0.602	0.541	0.567	1.004	0.665	0.802	0.607	0.775	0.693	0.901	0.835	0.589	0.671	0.772	0.813	0.916	0.937	0.907	2.215	2.115	1.185	0.905	0.852	0.901	0.803	0.884	0.638	0.87	0.868	0.868	0.871	0.816	0.982	0.491	0.556
Q08188	TGM3	1.14383	0.8636	1.04986	0.799539	1.16246	1.05359	0.90972	1.32629	0.94142	0.863801	0.812559	1.15723	0.908707	0.980407	1.24622	0.818681	1.4526	1.37706	0.981753	0.965238	1.02454	1.11761	0.927337	0.933714	1.01174	1.0971	0.825798	0.977678	0.924379	0.873014	0.960867	0.98063	1.21601	1.10316	0.850097	1.29657	0.96086	1.82352	1.14815	0.845976	0.696564	0.826406	0.78908	0.803494	1.21643	0.772286	0.747988	0.945556
Q08257	CRYZ	0.681127	0.762146	1.74789	0.911059	0.868273	0.719333	0.846462	0.855941	0.712422	0.676501	0.675562	0.971224	0.658285	0.719914	0.69922	0.716	2.058	2.215	0.808	0.875	0.678	0.774	0.981	0.836	0.623	0.84	0.662	1.051	0.946	0.825	0.80382	1.39734	1.32348	1.47331	0.816588	0.867266	0.816523	0.7957	0.883087	0.734206	1.15551	0.769778	0.851369	0.794841	0.791761	0.77	0.796	0.578
Q08380	LGALS3BP	1.134	0.942	1.171	1.25	1.318	1.041	0.939	0.966	1.312	1.356	1.105	0.999	1.114	1.028	1.145	1.013	0.963	0.917	0.847	1.128	0.616	1.189	0.661	0.939	1.006	1.829	1.257	0.826	0.822	0.89	0.979	0.78	1.325	1.103	0.934	1.038	0.807	1.179	0.981	1.441	1.033	1.09	1.265	1.365	1.275	1.116	1.128	1.152
Q08495	DMTN	0.365	0.822	2.215	0.731	1.312	0.619	0.792	0.974	0.527	0.493	0.459	0.48	0.518	0.394	0.496	0.59669	1.87868	0.983255	1.06856	0.627509	1.63336	0.979386	0.948808	0.817635	0.584206	0.54441	0.568436	0.633284	0.645553	0.585727	1.047	2.215	1.645	0.942	1.362	0.843	1.208	0.805	1.059	0.698	0.542	0.542	0.618	0.711	0.635	0.541268	0.557034	0.487824
Q08554	DSC1	1.432	1.067	1.04	1.202	0.997	1.111	1.132	1.128	1.224	1.094	1.404	1.348	1.29	1.351	1.412	1.11	0.914	0.968	0.996	1.268	0.984	1.074	0.822	1.15	1.104	1.053	1.538	1.117	1.791	1.52	0.971	1.127	1.249	0.874	0.434	1.41	0.944	1.697	0.647	0.853	1.045	0.797	0.647	0.94	1.008	1.465	1.391	0.998
Q08830	FGL1	0.256	0.512	2.215	1.319	1.463	1.316	1.5	1.768	0.336	0.471	0.304	0.279	0.271	0.33	0.297	0.498	1.636	1.491	1.05	1.413	0.762	0.97	0.559	0.662	0.468	0.664	0.375	0.417	0.481	0.387	0.519	0.211	0.234	0.554	1.526	0.732	0.943	1.131	0.472	0.316	0.126	0.126	0.392	0.168	0.125	0.335	0.379	0.48
Q09666	AHNAK	0.724	0.559	0.591	0.647	0.639	0.564	0.519	0.7	1.175	0.7	0.661	0.859	0.659	0.732	1.065	1.01188	1.41202	1.19882	0.999865	1.13418	0.946238	1.02664	0.939968	1.0325	1.02056	1.05394	0.998238	0.908908	0.965281	0.932025	1.007	0.735	1.589	0.834	0.846	0.906	0.818	0.825	1.081	1.094	1.136	0.939	1.154	0.955	1.141	0.961709	1.0213	0.942104
Q0ZGT2	NEXN	0.743	0.627	2.215	0.522	0.86	0.411	0.718	0.588	0.673	0.77	1.06	0.627	0.843	0.634	0.701	0.552782	1.95447	0.993059	1.14031	0.581688	1.614	0.962525	0.866166	0.7369	0.537957	0.515819	0.521298	0.551524	0.591324	0.571976	0.511	2.215	2.215	2.215	0.514	0.482	0.584	0.544	0.551	0.887	0.497	1.042	0.939	1.241	1.501	1.039	0.734	0.502
Q10471	GALNT2	0.753	1.176	1.739	1.343	0.982	1.099	1.237	1.314	0.782	0.705	0.72	0.664	0.739	0.697	0.733	0.808	2.062	1.754	1.098	0.918	0.743	0.831	0.979	1.335	0.793	0.735	0.594	0.703	0.659	0.541	0.958	1.052	1.163	1.617	0.89	1.186	0.995	1.074	0.988	0.744	0.7	0.667	0.753	0.727	0.681	0.649	0.533	0.538
Q10588	BST1	1.119	0.955	0.96	1.426	0.789	1.489	0.973	0.879	1.449	1.268	1.037	1.023	1.067	0.763	1.181	1.28	1.145	1.073	1.234	1.088	0.979	1.007	1.293	0.893	1.275	1.307	1.257	1.066	1.217	0.981	1.195	1.025	1.473	1.412	1.045	1.355	1.21	0.92	1.189	0.98	1.03	0.984	1.384	1.147	1.079	0.942	1.485	1.274
Q12794	HYAL1	0.924715	1.12987	1.39794	1.24435	1.18319	1.12043	1.19325	1.17818	1.19052	0.972421	0.961733	0.91609	0.999307	0.947474	1.00322	0.954	0.758	0.945	1.031	1.033	1.113	0.951	1.043	1.117	0.929	0.91	1.229	1.361	1.385	1.053	1.14582	1.25001	1.38313	1.2571	1.09714	1.18063	1.25139	1.25164	1.22588	1.02539	0.941687	1.05936	0.973517	1.08327	1.07944	0.97795	1.04039	0.891295
Q12805	EFEMP1	1.136	1.407	1.429	1.389	1.06	1.194	1.615	1.11	1.18	1.416	1.048	1.089	1.249	1.181	1.076	1.138	1.125	0.931	1.108	1.028	0.826	1.085	1.241	1.107	1.146	1.244	0.981	0.897	1.018	0.768	1.336	1.028	1.196	0.956	1.204	1.075	1.118	1.245	1.278	1.135	0.896	0.929	0.957	0.875	0.911	1.092	1.07	1.316
Q12841	FSTL1	1.126	0.671	1.359	0.736	0.848	0.76	0.647	0.879	1.154	0.753	0.831	1.219	1.14	1.009	1.182	0.975	1.956	0.818	0.85	0.956	0.904	0.92	0.814	0.954	1.049	0.964	0.904	1.002	1.046	1.07	0.998	0.93	0.915	1.346	1.163	0.943	1.032	0.874	1.009	1.264	1.036	1.248	1.309	1.097	1.51	0.887	1.376	1.001
Q12860	CNTN1	0.898	1.815	1.144	1.793	1.539	2.196	1.949	1.722	1.106	0.894	1.119	0.866	0.941	1.083	0.85	0.671	0.774	0.727	1.279	1.096	1.132	1.194	0.907	1.616	0.72	0.746	0.769	0.738	0.693	0.746	1.022	0.857	1.019	0.863	1.203	1.295	1.37	1.674	1.02	0.717	0.608	0.684	0.614	0.741	0.698	0.777	0.855	0.735
Q12866	MERTK	1.323	1.149	0.973	1.317	1.223	1.317	1.186	1.135	1.304	1.432	1.19	1.367	1.378	1.045	1.242	1.038	1.828	1.171	0.954	1.348	0.813	0.835	0.828	0.885	1.046	1.174	1.063	0.927	0.902	0.848	1.029	1.109	1.171	1.328	0.683	1.154	0.955	1.37	1.004	1.141	1.098	0.825	1.131	1.084	1.012	1.144	0.996	1.139
Q12884	FAP	1.011	1.256	0.931	1.452	1.279	1.357	1.318	1.227	1.186	1.011	1.118	1.044	0.996	1.075	0.983	0.67	0.717	0.672	1.259	0.706	1.224	1.445	1.384	1.251	0.747	0.67	0.924	0.694	0.721	0.829	1.553	1.105	1.29	0.926	1.5	1.753	1.691	1.886	1.451	0.93	0.868	1.074	0.967	0.926	0.986	0.796	0.95	0.762
Q12907	LMAN2	1.093	1.116	1.565	1.224	1.267	1.345	1.225	1.313	1.122	1.36	1.202	1.398	1.08	1.095	1.36	1.041	0.901	1.137	0.94	1.082	0.991	1.037	0.893	1.061	1.022	1.128	1.034	1.163	1.048	1.04	0.935	0.7	0.747	1.092	0.861	0.949	0.838	0.733	1.04	1.167	1.182	1.065	0.973	1.041	1.288	1.142	0.841	1.233
Q12913	PTPRJ	1.557	0.973	0.776	1.069	0.892	1.037	1.012	1.054	1.273	1.205	1.257	1.346	1.208	1.166	1.49	1.116	0.933	0.835	0.973	0.893	0.942	0.907	1.136	1.139	1.171	1.18	1.351	1.049	1.171	1.363	1.16	1.016	1.164	0.993	1.068	1.245	1.118	1.185	1.156	1.217	1.333	1.223	1.332	1.171	1.287	1.107	1.357	1.205
Q13093	PLA2G7	1.593	1.038	1.023	1.379	1.026	0.812	1.295	1.299	1.039	1.012	1.068	2.215	1.164	0.812	1.567	1.012	0.65	1.471	0.58	1.259	0.583	0.839	1.038	1.449	1.035	1.365	1.584	1.156	1.11	1.229	0.982	0.658	1.66	0.681	1.106	1.322	1.097	1.063	0.956	1.158	1.557	0.71	1.121	1.107	0.985	1.9	1.023	1.016
Q13094	LCP2	0.554368	0.900753	2.215	0.815505	1.1769	0.533369	0.766558	0.962555	0.585609	0.483114	0.500637	0.483643	0.551758	0.541352	0.511949	0.416964	2.20424	1.05154	1.14021	0.514426	1.81853	0.970907	0.85103	0.718971	0.451693	0.41949	0.437297	0.447106	0.487834	0.47384	0.736	2.215	2.215	1.374	0.689	0.571	0.761	0.658	0.674	0.547	0.493	0.567	0.529	0.638	0.632	0.591562	0.525677	0.464215
Q13103	SPP2	1.062	1.14	0.669	0.928	0.89	1.055	0.811	0.939	1.375	1.365	1.299	1.133	1.547	0.885	1.063	0.845	0.493	0.693	1.057	0.911	1.017	1.464	0.988	1.507	0.867	1.185	1.361	0.857	0.778	1.192	0.877	0.84	0.732	1.162	0.857	0.838	0.997	0.862	1.032	1.327	0.997	0.995	0.96	0.911	1.076	1.041	1.567	1.14
Q13126	MTAP	0.722815	1.22405	1.73901	1.25487	1.00125	1.1718	1.22679	1.22303	0.884069	0.879965	0.789087	0.723885	0.879557	0.793764	0.770386	0.873	1.28	1.197	1.33	1.124	0.9	0.8	1.105	0.946	0.84	0.856	1.103	0.922	1.217	1.211	0.901	1.46	1.515	1.308	1.034	0.862	1.041	0.953	1.12	0.76	0.805	0.739	0.772	0.819	0.665	0.787	0.947	0.652
Q13131	PRKAA1	1.067	0.84	0.522	0.91	1.283	0.971	0.784	0.903	1.266	0.937	0.809	1.266	1.01	1.248	1.106	0.860613	0.982786	0.798304	0.932842	1.0431	0.977114	1.01121	0.955471	1.12593	0.860519	0.9394	1.02956	0.903381	0.993553	0.92174	0.85	0.466	0.849	0.544	0.918	1.035	1.178	0.894	1.06	0.459	0.778	0.814	0.737	0.766	0.745	0.980282	1.21189	1.02615
Q13201	MMRN1	1.503	0.878	1.235	0.849	0.765	0.729	1.101	0.739	1.199	1.153	0.902	1.12	1.329	1.123	1.488	1.194	0.995	0.755	1.215	0.715	1.07	0.764	1.529	0.793	1.222	1.109	1.068	1.055	1.206	1.39	0.851	1.725	1.372	1.369	1.019	0.795	0.933	0.831	0.884	1.172	1.197	1.094	1.123	1.298	1.307	1.228	1.194	1.146
Q13214	SEMA3B	2.215	0.895	1.656	1.821	2.095	2.215	1.053	1.795	1.569	2.215	2.215	1.674	2.215	1.984	2.085	1.14603	0.975344	0.92145	1.06007	1.07167	0.880296	0.825134	0.962145	1.07061	1.16219	1.29468	1.32739	1.21848	1.28684	1.27002	1.121	1.095	1.193	0.939	0.93	0.997	1.104	1.285	1.384	1.59	1.086	1.53	1.321	1.306	1.211	1.41181	1.38093	1.25328
Q13228	SELENBP1	0.66	0.71	1.004	1.199	0.969	0.918	1.225	0.844	0.771	0.607	0.64	0.985	0.796	0.748	0.665	0.838	1.311	1.037	1.163	1.01	0.829	1.026	1.753	0.877	0.874	0.794	0.797	0.859	0.87	0.892	0.921	1.071	1.609	1.299	1.06	1.195	1.345	1.176	0.979	0.856	1.09	0.974	0.899	0.939	0.968	0.943	0.928	0.864
Q13332	PTPRS	1.196	1.507	1.021	1.714	1.117	1.175	1.366	1.091	1.589	1.068	1.235	1.157	1.31	1.283	1.483	0.94	1.134	0.859	1.163	1.157	1.001	1.011	1.249	1.228	1.081	0.928	0.892	0.917	0.846	0.864	1.163	0.854	0.986	0.99	0.93	0.99	1.029	1.133	1.147	0.722	0.781	0.784	0.768	0.79	0.809	0.991	1.203	0.897
Q13367	AP3B2	1.73989	0.806635	0.941296	0.777208	0.686459	0.653721	0.845307	0.725065	1.70708	2.11173	2.215	1.54236	1.98084	1.83262	1.69132	2.12	0.385	0.795	0.664	0.649	0.591	0.648	0.726	0.852	2.215	2.215	2.215	1.341	2.16	2.215	0.386	0.423	0.387	0.525	0.548	0.632	0.428	0.68	0.651	2.215	1.742	1.759	0.92	2.215	2.215	0.565	0.95	2.215
Q13418	ILK	0.591	0.838	2.215	0.873	1.35	0.534	0.834	1.122	0.665	0.558	0.608	0.527	0.52	0.56	0.545	0.482	1.871	1.006	1.342	0.595	2.215	1.227	0.898	0.799	0.46	0.466	0.474	0.456	0.456	0.423	0.89	2.215	2.215	0.776	0.893	0.741	0.973	0.934	0.894	0.696	0.594	0.751	0.639	0.643	0.702	0.437	0.436	0.367
Q13421	MSLN	2.215	1.735	1.664	2.156	1.815	2.215	1.489	2.211	2.215	1.68	2.215	2.215	2.215	2.215	2.215	1.18976	0.840325	0.818127	1.03129	1.0036	0.884636	0.837914	1.05154	1.0532	1.19034	1.21964	1.30109	1.26016	1.28573	1.27169	1.297	1.09	0.951	0.638	1.283	1.009	0.898	0.852	1.335	1.695	1.055	1.284	0.907	1.085	1.296	1.43167	1.60988	1.17292
Q13449	LSAMP	1.696	1.1	0.734	1.044	0.961	0.931	1.101	1.083	1.822	1.17	1.384	1.473	1.414	1.604	1.495	1.013	1.383	1.067	1.443	1.301	1.274	0.823	1.041	1.144	1.228	1.004	1.055	1.144	0.818	1.232	1.11714	1.01723	1.05637	0.966083	1.00523	1.08536	1.08351	1.09712	1.15525	1.05807	1.13245	1.06565	1.07144	1.10406	1.12597	0.711	1.027	0.868
Q13477	MADCAM1	1.185	1.232	1.094	1.376	1.158	1.119	1.072	1.289	1.213	0.838	0.758	0.973	1.016	1.245	1.389	1.077	0.768	0.754	1.209	0.854	0.865	1.006	1.435	1.176	1.06	1.201	1.057	1.353	0.979	1.209	1.372	0.891	1.203	0.905	0.996	1.3	1.035	1.154	1.286	0.927	1.088	0.914	0.766	1.102	0.958	1.433	1.76	1.169
Q13508	ART3	1.204	1.111	1.575	2.215	0.898	0.968	1.483	1.215	0.829	1.106	0.935	1.412	0.966	0.847	1.432	0.684	2.081	1.134	0.826	1.468	0.989	0.568	1.21	1.028	0.847	0.795	0.657	0.803	0.734	0.708	1.534	0.831	1.132	0.971	1.226	1.323	1.618	0.928	1.684	0.695	0.698	0.328	0.774	0.49	0.754	0.938304	0.943626	0.871582
Q13510	ASAH1	1.63	1.061	1.762	1.049	0.53	0.837	1.216	0.898	1.753	1.646	1.724	0.981	1.321	1.426	1.673	1.19214	1.34695	1.04353	1.01127	0.957729	0.87627	0.791222	1.06937	0.953323	1.18803	1.19478	1.09966	1.09059	1.10363	1.13159	0.717	1.138	0.981	1.538	0.553	0.798	0.684	0.893	0.601	1.446	0.97	0.939	0.717	1.387	1.082	1.23221	1.43846	1.42296
Q13561	DCTN2	0.56971	0.925408	2.215	0.869943	1.22628	0.5795	0.843499	1.05354	0.61804	0.512771	0.526899	0.503226	0.567348	0.533939	0.522609	0.42291	1.91355	0.938761	1.12361	0.531856	1.94257	1.06809	0.944891	0.744288	0.45516	0.459945	0.461789	0.463934	0.507398	0.491496	0.745	2.215	2.215	0.865	0.769	0.861	1.114	1.044	0.924	0.915	0.706	0.748	0.674	0.984	0.556	0.5869	0.531728	0.45201
Q13642	FHL1	0.794374	0.932091	1.94367	0.996891	1.09242	0.81029	0.984874	1.00857	0.867137	0.685182	0.80255	0.79627	0.7796	0.862374	0.834934	0.886085	1.62486	0.934978	1.14872	0.855248	1.15129	0.888873	1.11038	0.871454	0.912283	0.900463	0.919994	0.929032	0.946691	0.941818	0.913312	2.02061	1.71185	1.32777	1.00124	0.997169	1.13048	1.04125	1.04684	1.00592	0.923797	0.900771	0.856811	0.987074	1.04044	0.984	1.013	0.759
Q13683	ITGA7	1.225	1.829	2.161	1.93	0.949	1.476	1.232	1.277	1.211	1.251	1.129	1.213	1.221	1.165	1.071	1.01809	1.18262	1.04033	1.09838	1.238	1.07572	1.0663	1.06874	1.12031	1.03952	1.15776	1.0976	0.981933	1.06395	0.995693	0.896	0.899	0.818	0.944	1.114	0.985	1.116	1.004	1.061	0.971	0.969	0.951	0.868	1.12	0.838	1.01577	1.19245	1.05103
Q13740	ALCAM	1.021	1.179	1.132	1.262	0.945	1.28	1.234	1.067	1.282	1.21	1.057	1.096	1.166	1.103	0.974	1.139	1.269	0.962	1.098	1.01	0.981	0.96	1.034	1.201	1.09	1.147	0.962	0.916	0.908	0.928	1.197	1.076	1.1	1.021	1.06	1.198	1.063	1.295	1.208	1.131	1.148	0.906	0.8	0.87	0.875	0.847	1.059	1.104
Q13790	APOF	1.295	1.066	0.98	0.879	1.3	1.086	1.284	1.396	1.102	1.254	1.318	1.045	1.487	1.248	1.258	1.345	0.683	1.065	0.804	1.279	0.854	0.944	1.118	1.204	1.368	1.239	1.516	1.319	1.445	1.281	0.918	0.555	0.623	0.862	1.122	1.074	1.19	1.047	0.938	1.207	0.915	1.221	1.055	0.94	0.996	1.317	1.057	1.173
Q13822	ENPP2	0.573	1.563	1.237	1.509	0.771	1.583	1.067	1.394	0.734	0.654	0.845	0.669	0.924	0.699	0.618	0.865	1.013	1.121	1.168	0.995	1.055	1.008	1.148	1.506	0.911	0.869	0.882	0.917	0.818	0.844	1.34	0.781	1.493	1.546	0.98	1.35	1.361	1.287	1.279	0.681	0.634	0.621	0.629	0.6	0.596	0.839	0.881	0.716
Q13867	BLMH	0.9	0.735	1.461	1.033	0.824	0.768	0.767	1.067	0.935	1.115	0.902	1.324	0.992	0.85	1.294	0.797	2.215	1.315	0.889	0.937	0.744	0.697	0.723	0.792	0.793	0.945	0.864	0.799	0.905	0.789	0.913	1.402	1.11	1.32	0.979	1.009	0.94	1.027	0.948	1.012	0.87	0.928	1.038	0.961	0.875	0.978	0.971	1.036
Q13884	SNTB1	0.484258	0.876929	2.215	0.812679	1.23287	0.493684	0.745166	0.994472	0.502688	0.426777	0.472032	0.428823	0.457688	0.469294	0.458573	0.286	1.408	0.607	1.088	0.412	2.215	1.373	0.916	0.878	0.276	0.25	0.281	0.401	0.434	0.589	0.658	2.215	2.215	1.036	0.485	0.541	1.181	0.613	0.744	0.459	0.315	0.587	0.368	1.294	0.926	0.861	0.476	0.417
Q13885	TUBB2A	1.19237	0.891793	1.63894	0.954483	1.03278	0.752897	0.922743	1.04839	1.02312	0.715965	0.995456	1.02201	0.837483	0.864821	1.17573	0.803	1.3	0.947	1.369	0.822	1.806	1.064	1.302	0.848	0.806	0.884	1.058	0.861	0.944	0.936	0.989465	1.55873	2.215	1.32373	1.21065	0.908761	0.963709	0.932508	0.959022	1.00119	1.0363	0.977095	0.995651	1.05175	1.14462	0.773503	0.844342	0.653267
Q14012	CAMK1	0.761896	0.998997	2.215	0.899971	1.21278	0.738459	0.926492	1.06613	0.786808	0.644115	0.701689	0.677686	0.656282	0.704493	0.771829	0.706681	1.73503	0.966805	1.17634	0.699702	1.46105	0.953665	0.964321	0.833006	0.74194	0.729734	0.718854	0.750258	0.715455	0.702815	1.07	2.151	2.192	0.972	0.907	1.07	1.214	1.257	1.294	0.694	0.899	0.82	0.76	0.818	1.226	0.647245	0.607901	0.538209
Q14019	COTL1	0.537	1.097	2.096	0.88	1.117	0.883	0.932	1.057	0.641	0.584	0.651	0.565	0.635	0.627	0.56	0.403	1.154	0.752	0.819	0.436	2.215	0.969	0.806	0.674	0.487	0.436	0.424	0.438	0.459	0.378	0.837	1.933	1.645	1.39	0.701	0.831	0.798	0.956	0.868	0.583	0.556	0.562	0.573	0.75	0.652	0.27	0.231	0.197
Q14112	NID2	0.856895	0.853419	1.58552	1.04811	1.3757	0.790824	1.03116	1.21533	0.757815	0.717065	0.718581	0.792027	0.70828	0.727778	0.874901	0.707848	1.4886	0.935567	1.16831	0.786949	1.44161	1.18398	1.11376	0.873013	0.701601	0.720718	0.693911	0.74568	0.75121	0.725626	1.207	0.81	1.055	0.847	1.128	1.015	1.085	1.093	1.04	0.934	1.195	1.157	1.363	1.041	1.023	0.772936	0.769149	0.703545
Q14118	DAG1	0.895	0.95	1.386	1.331	0.839	0.776	1.128	0.766	1.027	0.853	0.818	0.885	0.821	0.808	1.048	1.35	1.342	1.01	1.053	0.957	0.838	0.728	1.042	0.869	1.256	1.46	1.342	1.316	1.819	1.512	0.878	1.208	1.035	1.114	0.764	0.937	0.923	0.785	0.954	0.919	0.998	0.911	0.881	0.862	1.018	1.266	1.055	1.053
Q14126	DSG2	0.775	1.656	0.968	1.502	1.223	1.566	1.311	1.309	0.918	0.963	0.816	0.762	0.83	0.845	0.834	1.019	1.196	0.913	0.981	1.166	1.027	1.117	1.037	1.262	0.985	0.877	0.831	0.852	0.909	0.771	1.18	0.959	1.23	1.329	1.033	1.267	1.171	1.443	1.127	0.791	0.643	0.66	0.645	0.709	0.667	0.947	0.953	0.935
Q14141	SEPTIN6	0.265	0.729	2.215	0.653	1.365	0.295	0.623	1.034	0.246	0.226	0.243	0.247	0.249	0.228	0.285	0.188	2.215	0.988	1.292	0.373	1.979	1.118	0.751	0.595	0.16	0.187	0.135	0.176	0.194	0.155	0.696	2.215	2.215	0.861	0.673	0.694	0.876	0.882	0.886	0.652	0.536	0.481	0.575	0.689	0.827	0.264	0.266	0.212
Q14240	EIF4A2	0.994095	1.17056	1.19739	1.34086	1.07427	1.21243	1.24254	1.22559	1.12988	0.934026	0.947007	0.942161	1.06869	1.01805	1.03791	0.986399	1.06818	0.971025	1.03094	1.07817	0.973295	0.974061	1.11593	1.05564	1.03975	1.10162	0.948401	1.04896	0.975884	1.19932	1.153	1.263	1.065	0.956	0.87	0.976	1.108	1.232	1.148	0.766	0.736	0.815	0.69	0.669	0.808	1.01935	1.09085	0.956104
Q14247	CTTN	0.533	0.901	2.005	0.731	1.462	0.555	0.788	0.955	0.691	0.59	0.509	0.568	0.442	0.521	0.712	0.655	1.347	1.199	1.08	0.923	1.81	1.368	0.952	0.818	0.648	0.85	0.702	0.67	0.757	0.928	1.089	1.939	1.955	0.996	0.982	1.036	1.124	1.043	1.142	0.826	0.742	0.794	0.837	0.979	0.93	0.725	0.44	0.449
Q14314	FGL2	1.219	0.708	0.879	1.253	0.868	1.166	0.9	0.832	1.566	1.173	0.761	0.899	1	0.988	1.221	0.779	1.4	1.137	0.703	0.752	0.917	0.898	0.783	1.021	0.849	0.998	1.116	0.923	1.266	0.988	1.338	0.583	0.814	1.153	1.179	1.26	1.263	1.229	1.293	0.726	0.675	0.662	0.928	0.968	0.923	0.887	1.679	1.2
Q14315	FLNC	0.818448	0.515957	1.15884	0.654869	0.580377	0.538294	0.523424	0.603428	0.756163	0.813779	0.624212	0.942476	0.660832	0.672379	0.807533	1.57	2.215	1.864	1.466	1.217	0.648	0.832	1.365	1.267	1.545	1.349	1.519	1.317	1.113	1.247	0.513	0.809	0.454	1.419	0.569	0.618	0.567	0.547	0.69	0.648	0.529	0.434	0.609	0.534	0.563	0.745	0.939	0.983
Q14393	GAS6	0.801	0.666	1.138	1.102	1.369	0.83	0.787	0.918	1.088	1.085	0.564	0.956	0.971	0.923	1.215	0.94	1.341	0.942	0.894	1.073	0.751	0.93	1.064	1.067	0.931	1.176	1.178	1.7	1.268	1.304	1.15827	1.06169	1.19903	1.07854	1.15837	1.18177	1.19409	1.19106	1.1899	1.01847	1.07893	1.07946	1.00084	0.98149	1.015	1.065	1.185	1.114
Q14515	SPARCL1	1.135	0.898	0.937	1.231	0.891	1.055	1.018	1.041	1.26	1.178	1.04	1.161	1.284	1.312	1.137	1.142	1.083	0.836	0.962	0.972	0.92	0.92	1.053	1.025	1.149	1.084	1.357	1.042	1.256	0.97	1.038	0.882	0.845	1.052	0.77	1.06	1.116	1.137	1.065	0.885	0.734	0.821	0.951	0.803	0.783	1.106	1.178	1.11
Q14520	HABP2	0.745	0.996	0.98	0.936	1.521	1.094	0.972	1.215	0.689	1.065	0.683	0.696	0.717	0.775	0.775	0.8	0.79	1.135	0.769	1.029	0.882	0.861	0.654	0.914	0.82	0.678	0.63	0.565	0.59	0.543	0.775	0.709	0.612	1.165	0.935	0.906	0.815	0.775	0.887	0.535	0.689	0.409	0.573	0.551	0.51	0.496	0.475	0.796
Q14533	KRT81	1.091	0.7	0.517	0.847	0.641	0.607	0.792	0.64	2.094	0.891	1.451	0.904	1.842	1.747	1.138	1.601	0.53	0.389	0.625	0.527	0.411	0.463	1.498	0.948	1.47	2.127	1.45	2.215	2.094	1.713	0.68	0.731	1.309	0.421	1.248	0.689	1.146	0.572	0.766	1.284	1.402	2.215	1.232	2.215	2.215	0.989662	1.00588	0.882237
Q14554	PDIA5	0.592265	1.07803	2.215	0.922121	1.11304	0.581927	0.808962	1.00938	0.705511	0.559457	0.624275	0.523874	0.639139	0.60483	0.617516	0.621031	1.63799	0.924974	1.17902	0.655289	1.75233	0.924907	1.01421	0.765906	0.629208	0.596503	0.581405	0.621723	0.667171	0.662869	0.682	2.215	2.215	0.996	1.045	0.682	0.808	1.091	0.941	0.613	0.576	0.477	0.476	0.724	0.638	0.579801	0.692705	0.580304
Q14574	DSC3	1.0954	1.20318	0.938807	1.21659	1.04198	1.11544	1.33192	1.12209	1.27123	0.978791	0.948326	1.1825	1.16639	1.13436	1.15013	0.762	0.594	0.906	0.803	0.899	0.933	0.923	0.774	1.414	0.802	0.729	0.877	0.797	0.954	1.243	1.06986	0.950463	0.977514	0.902056	1.07959	1.10938	1.22047	1.0971	1.14622	0.94074	0.987202	1.02832	0.978144	1.05914	1.04954	1.505	1.284	1.059
Q14623	IHH	1.11	1.357	0.913	1.39	1.018	1.204	1.287	1.2	1.633	1	1.291	1	1.163	1.624	1.118	0.66	0.926	0.93	0.956	1.376	0.764	0.678	0.873	0.759	0.712	0.747	0.886	0.72	0.963	0.665	1.041	0.961	1.058	0.982	1.174	1.167	1.202	1.218	1.16	1.194	1.254	1.255	0.999	1.005	1.072	1.052	1.161	0.798
Q14624	ITIH4	0.538	1.286	1.445	1.064	0.793	1.138	1.045	1.141	0.61	0.661	0.644	0.54	0.601	0.556	0.528	0.802	1.083	1.261	1.094	1.141	0.917	0.961	1.095	1.116	0.812	0.64	0.682	0.662	0.651	0.663	1.094	0.973	0.805	1.357	0.987	1.111	1.045	1.103	1.064	0.741	0.699	0.761	0.707	0.687	0.688	0.67	0.644	0.722
Q14697	GANAB	0.51	0.937	1.64	1.044	1.277	0.848	1.009	1.184	0.592	0.6	0.64	0.536	0.578	0.565	0.499	0.618	2.193	1.581	1.123	1.095	2.215	1.063	1.118	1.077	0.712	0.72	0.578	0.78	0.687	0.587	0.965	2.215	1.874	1.215	0.676	0.884	1.038	0.977	1	0.665	0.519	0.556	0.575	0.601	0.557	0.614	0.583	0.506
Q14766	LTBP1	1.971	0.931	1.571	0.551	0.775	0.585	1.552	0.823	1.371	1.145	1.157	1.142	1.54	1.427	1.935	1.115	0.78	0.655	1.089	0.628	1.232	0.7	1.7	0.787	1.173	1.072	1.121	1.209	1.122	1.68	0.786	1.675	1.422	1.087	0.749	0.637	0.895	0.738	0.764	1.009	1.535	1.192	1.051	1.216	1.337	1.381	1.489	1.27
Q14847	LASP1	0.666	0.759	1.908	0.848	0.91	0.763	0.829	0.929	0.854	0.728	0.757	0.66	0.759	0.8	0.692	0.893	1.805	1.113	1.105	0.68	1.392	0.919	1.148	0.856	0.808	0.844	0.713	0.8	0.827	0.693	0.901	2.215	1.693	1.078	0.879	0.889	0.961	0.937	0.972	0.799	0.76	0.727	0.706	0.919	0.888	0.934	1.098	0.947
Q14956	GPNMB	0.703	1.231	0.979	1.533	1.055	1.281	1.339	1.204	1.234	0.85	0.867	0.954	0.972	0.904	0.805	0.842	0.563	0.501	0.988	0.686	0.567	0.556	1.025	0.982	0.78	0.815	0.531	0.63	0.729	0.668	1.116	0.731	1.352	0.673	1.024	1.107	1.117	1.205	1.008	0.693	0.642	0.579	0.653	0.584	0.633	1.042	0.971	0.882
Q14974	KPNB1	0.689375	0.953379	2.215	0.823195	1.03952	0.565166	0.80649	0.936595	0.669195	0.580008	0.634266	0.624541	0.622431	0.659776	0.685231	0.755329	1.96995	0.9509	1.23375	0.69088	1.38494	0.884403	0.988631	0.801717	0.743065	0.743012	0.736256	0.75403	0.762638	0.713735	0.885589	2.215	1.99662	1.25101	0.88138	0.794767	0.930228	0.919602	0.91119	0.871398	0.821808	0.751827	0.748446	0.833669	0.804819	0.661663	0.646618	0.621939
Q15019	SEPTIN2	0.159	0.572	2.215	0.539	1.003	0.227	0.409	0.664	0.187	0.091	0.083	0.123	0.107	0.125	0.127	0.126	2.215	0.929	1.021	0.349	1.689	0.906	0.495	0.54	0.216	0.229	0.123	0.299	0.344	0.209	0.745	2.098	2.215	0.816	0.847	0.751	0.835	0.875	0.858	0.497	0.555	0.535	0.564	0.65	0.696	0.161	0.193	0.106
Q15056	EIF4H	0.404	0.903	2.215	0.767	1.175	0.476	0.731	0.8	0.512	0.489	0.484	0.923	0.403	0.562	0.497	0.472518	2.20374	1.01377	1.04427	0.566801	1.68871	0.801185	0.890429	0.703073	0.488813	0.48829	0.470865	0.561833	0.519721	0.51625	0.576	2.215	1.813	0.719	0.637	0.613	0.934	0.761	0.623	0.527	0.35	0.349	0.595	1.262	0.443	0.532262	0.604013	0.483397
Q15063	POSTN	1.071	0.801	0.696	1.033	0.813	0.917	0.739	0.963	1.895	1.453	0.939	1.069	1.309	1.057	1.125	1.11	1.09	0.785	0.882	0.959	0.712	0.892	0.839	1.171	1.075	1.173	0.946	1.034	1.086	1.028	1.134	0.575	0.73	0.965	0.801	0.95	1.199	0.882	1.155	0.883	0.628	0.894	0.946	0.744	0.695	1.116	2.175	1.491
Q15084	PDIA6	0.915	0.993	1.56	0.805	1.302	0.654	0.804	1.091	0.921	0.75	0.797	0.759	0.932	0.733	0.93	0.623	1.4	0.952	0.995	0.875	2.014	1.237	1.293	0.921	0.792	0.827	1.01	0.844	0.84	1.257	0.925	2.215	2.215	1.354	0.87	0.958	1.124	1.139	1.045	0.762	0.841	0.74	0.788	0.78	0.823	1.212	0.958	0.86
Q15113	PCOLCE	1.061	1.628	1.465	1.467	1.13	1.423	1.543	1.151	1.614	1.013	1.453	0.918	1.551	1.224	1.398	1.131	0.792	0.801	0.981	0.831	1.069	0.822	1.174	0.795	1.116	0.927	1.138	1.035	1.062	0.892	1.161	1.4	1.314	0.975	1.179	1.13	1.22	1.096	1.218	1.362	1.266	1.488	1.224	1.653	1.667	1.164	1.113	0.763
Q15149	PLEC	0.668185	0.812419	1.84826	0.854878	0.921577	0.629345	0.798374	0.863075	0.738102	0.631983	0.65576	0.742479	0.637737	0.663278	0.673551	0.629999	2.215	1.16022	1.24353	0.710252	1.02213	0.753826	1.02182	0.724431	0.659292	0.670858	0.590667	0.622114	0.653941	0.636285	0.807	2.215	2.215	1.584	1.404	0.859	0.949	0.905	0.683	1.68	1.468	2.215	1.341	1.605	2.126	0.932	0.766	0.767
Q15166	PON3	1.025	1.458	0.619	1.344	1.139	1.567	1.351	1.416	1.236	1.078	1.06	0.935	1.16	1.073	1.107	0.837	0.526	0.664	1.138	1.034	1.045	0.908	1.482	1.461	0.887	0.934	0.812	1.186	1.019	0.983	1.34	1.13	1.071	0.89	1.249	1.209	1.363	1.263	1.338	0.884	0.881	1.08	1.022	0.907	0.978	0.901	1.03	0.994
Q15185	PTGES3	0.399154	0.939192	2.215	0.799853	1.17593	0.43775	0.73722	1.01999	0.426124	0.369286	0.3538	0.354759	0.360484	0.353231	0.379979	0.218	2.215	1.027	1.017	0.334	1.446	0.718	0.804	0.55	0.245	0.244	0.21	0.251	0.282	0.249	0.61	2.215	2.215	1.444	0.529	0.578	0.729	0.82	0.608	0.467	0.352	0.35	0.349	0.538	0.477	0.3605	0.34062	0.28885
Q15223	NECTIN1	1.36796	1.06045	1.01685	1.16845	0.965687	1.12114	1.19223	1.07774	1.44038	1.236	1.32284	1.34524	1.40285	1.26147	1.33493	1.045	1.132	0.872	1.1	0.98	0.896	0.911	1.057	1.111	1.055	1.137	1.262	1.121	1.18	1.067	1.309	1.017	1.104	1.045	1.029	1.204	1.057	1.18	1.328	1.438	1.379	1.276	1.294	1.44	1.612	1.147	1.482	1.124
Q15262	PTPRK	0.972	1.067	1.357	1.308	1.058	1.633	1.28	1.239	1.377	1.19	0.97	0.884	1.049	1.049	0.976	1.028	1.329	1.168	1.126	0.92	0.645	0.628	0.895	1.04	0.877	1.223	0.838	0.851	0.746	0.651	1.072	1.017	1.26	1.632	0.956	1.153	0.857	1.044	1.018	1.017	0.844	0.931	0.796	0.789	0.992	0.919	1.086	1.251
Q15293	RCN1	0.979	1.058	0.995	0.999	0.786	0.94	0.825	1.243	1.613	1.248	0.98	1.411	1.083	1.44	1.379	0.781	1.2	1.136	1.054	1.26	1.03	1.004	0.962	0.996	0.851	0.859	0.856	0.752	0.888	0.898	0.835	0.941	1.119	0.957	0.772	0.792	0.741	1.045	1.159	1.007	0.985	1.112	0.982	1.013	1.04	1.02301	1.21072	1.02294
Q15365	PCBP1	0.573478	0.815603	2.12212	0.83328	1.01017	0.592261	0.758751	0.869043	0.720861	0.516729	0.533966	0.564961	0.622411	0.600037	0.655697	0.283	1.363	0.667	1.015	0.383	1.085	0.888	0.648	0.449	0.361	0.372	0.325	0.468	0.447	0.534	0.76368	1.90011	1.9822	1.08915	0.803868	0.780084	0.898406	0.843354	0.830392	0.684729	0.653693	0.669007	0.60763	0.779902	0.750011	0.486058	0.527674	0.509022
Q15404	RSU1	0.62	0.883	2.215	0.905	1.249	0.537	0.813	0.905	0.709	0.51	0.638	0.568	0.666	0.683	0.598	0.659	1.499	0.936	1.147	0.723	2.215	1.305	1.142	0.893	0.655	0.635	0.634	0.683	0.723	0.694	1.075	2.215	2.176	0.922	1.006	0.936	1.111	0.937	1.122	0.716	0.683	0.8	0.761	0.8	0.781	0.61	0.683	0.561
Q15435	PPP1R7	0.498465	0.724771	2.06524	0.762823	1.00541	0.564442	0.718325	0.802277	0.581563	0.514414	0.485613	0.530431	0.528476	0.533005	0.482075	0.543919	2.215	1.21926	1.02007	0.626993	1.16688	0.853899	0.82594	0.70467	0.554256	0.598184	0.493271	0.547834	0.544724	0.561878	0.648	1.342	1.448	1.489	0.827	0.966	1.096	0.854	1.157	0.625	0.714	0.569	0.653	0.622	0.593	0.358	0.423	0.612
Q15465	SHH	0.593079	1.16081	2.215	1.39623	1.1305	0.992464	1.33941	1.39016	0.716652	0.62669	0.595247	0.674209	0.714613	0.579379	0.590923	0.623786	2.10771	1.03757	1.65056	0.747841	1.573	0.945285	2.10822	1.0355	0.658747	0.6828	0.645246	0.69606	0.694575	0.760553	1.15645	2.215	2.215	1.61362	0.967148	1.12279	1.46565	1.34506	1.08562	0.673275	0.641235	0.650819	0.578128	0.742677	0.709156	0.784049	0.670325	0.64316
Q15485	FCN2	0.664	1.552	1.496	1.9	1.103	1.364	1.445	1.373	1.557	0.568	1.012	1.001	1.045	0.543	0.65	0.421	1.452	0.919	1.5	1.006	1.13	0.825	0.556	0.719	0.425	0.477	0.765	0.432	0.628	0.897	0.997	0.967	0.565	0.985	0.83	0.812	1.513	1.058	0.982	0.441	1.228	0.774	0.565	0.798	0.754	0.543	1.158	0.448
Q15555	MAPRE2	0.457	1.181	2.215	0.788	1.334	0.425	0.781	1.212	0.437	0.413	0.38	0.378	0.397	0.428	0.473	0.326	2.215	1.002	1.013	0.365	1.413	0.804	0.72	0.64	0.322	0.417	0.29	0.315	0.371	0.301	0.611	2.215	2.215	1.044	0.541	0.443	0.815	0.665	0.653	0.471	0.296	0.304	0.432	0.451	0.434	0.346	0.24	0.233
Q15582	TGFBI	0.785	0.965	1.149	1.166	1.173	1.183	0.968	1.371	1.021	1.224	0.808	0.89	0.896	0.92	0.796	0.885	1.632	1.15	0.88	1.16	1.014	0.878	0.994	1.002	0.903	1.081	0.918	0.936	0.962	0.87	1.088	1.486	1.537	1.058	1.175	1.355	0.959	1.045	1.052	0.913	1.004	0.783	0.783	0.913	0.897	1.206	0.936	1.075
Q15691	MAPRE1	0.382	1.032	2.215	0.768	1.298	0.322	0.728	0.984	0.328	0.288	0.241	0.184	0.25	0.325	0.318	0.193	2.048	0.993	1.091	0.491	2.215	1.055	0.772	0.653	0.316	0.274	0.257	0.232	0.281	0.351	0.571	2.215	2.215	0.725	0.485	0.395	0.752	0.702	0.488	0.302	0.267	0.217	0.22	0.363	0.257	0.235	0.309	0.191
Q15746	MYLK	0.184	0.379	0.895	0.428	0.395	0.213	0.314	0.309	0.325	0.252	0.192	0.195	0.236	0.262	0.174	0.559397	1.93841	1.07737	1.19728	0.653863	1.56779	0.926228	0.833223	0.723997	0.546062	0.576307	0.576903	0.577755	0.575298	0.587864	0.811	1.991	2.071	1.53	0.854	0.803	0.903	0.883	0.994	0.931	0.637	0.62	0.734	0.777	0.76	0.488712	0.505479	0.428435
Q15828	CST6	0.941	0.855	1.205	1.101	1.079	0.963	1.029	1.266	1.136	1.29	0.815	1.498	1.047	1.202	0.959	1.307	1.051	1.076	1.071	1.166	0.912	0.915	0.961	1.66	1.217	1.258	1.366	1.414	1.372	1.415	1.517	0.844	0.91	1.128	0.908	1.27	1.19	0.844	1.787	0.952	0.991	0.956	1.26	0.939	0.89	1.325	1.381	1.359
Q15833	STXBP2	0.602362	0.973719	2.215	0.784241	1.12451	0.592693	0.794313	0.950389	0.698236	0.540386	0.608079	0.576282	0.559383	0.584908	0.650569	0.838	1.659	1.012	1.166	0.982	1.371	1.223	0.883	0.767	0.848	0.776	1.105	0.718	1.133	0.84	0.906	2.215	2.215	0.927	1.187	1.008	1.128	0.982	0.973	0.944	0.714	0.849	0.864	0.783	1.002	0.536946	0.582301	0.470459
Q15843	NEDD8	0.566	1.251	2.215	0.924	0.923	0.409	1.011	1.13	0.585	0.335	0.427	0.488	0.415	0.403	0.506	0.275	2.215	1.026	1.489	0.364	1.085	0.521	1.146	0.603	0.275	0.24	0.28	0.295	0.361	0.351	0.719	2.215	2.215	2.215	0.708	0.689	0.789	0.854	0.678	0.568	0.411	0.425	0.373	0.729	0.758	0.379481	0.348853	0.303239
Q15848	ADIPOQ	0.947	1.657	0.838	1.744	1.129	1.468	1.16	1.56	2.215	2.215	1.454	1.617	2.215	2.035	1.105	0.488	0.907	0.384	0.463	0.904	0.479	0.514	0.452	1.062	0.49	0.887	0.808	0.906	1.324	0.826	0.705	0.462	0.893	1.147	0.73	0.604	0.991	1.147	0.71	1.803	0.463	1.005	0.886	0.497	0.505	1.05	1.462	2.215
Q15942	ZYX	0.554	0.766	2.215	0.709	1.128	0.505	0.658	0.835	0.498	0.423	0.577	0.472	0.497	0.464	0.539	0.543	1.768	0.939	1.024	0.54	1.577	0.924	0.774	0.778	0.504	0.426	0.553	0.514	0.663	0.517	0.719	2.215	2.188	1.401	0.71	0.63	0.705	0.692	0.639	0.684	0.521	0.688	0.722	1.017	0.932	0.822	0.696	0.544
Q16181	SEPTIN7	0.623	0.933	2.215	1.02	1.631	0.819	1.009	1.198	0.762	0.599	0.54	0.64	0.604	0.79	0.596	0.3	2.215	1.13	1.283	0.47	2.056	1.063	0.826	0.789	0.338	0.309	0.348	0.388	0.396	0.329	0.662	2.215	2.215	0.744	0.606	0.67	0.859	0.793	0.572	0.343	0.401	0.309	0.361	0.427	0.358	0.474	0.518	0.358
Q16270	IGFBP7	1.079	1.127	1.11	1.496	0.982	1.194	1.319	1.145	1.21	0.864	0.933	1.085	1.04	1.086	1.014	1.348	1.079	0.871	0.986	1.062	1.056	1.002	1.335	1.278	1.305	1.141	1.164	1.324	1.159	0.975	1.308	1.012	1.387	1.109	1.308	1.306	1.3	1.181	1.347	0.897	1.037	1.006	0.981	0.887	0.929	1.113	1.272	0.937
Q16394	EXT1	0.863	1.343	0.789	1.376	1.064	1.34	1.225	1.018	0.941	0.675	0.907	0.898	0.795	0.975	0.795	0.647	0.724	0.548	0.878	0.968	1.027	0.969	1.119	1.326	0.669	0.664	0.851	0.703	0.811	0.898	1.267	1.257	1.566	1.4	1.025	1.105	1.341	1.327	1.234	0.752	0.754	0.965	0.826	0.966	0.804	0.782	0.808	0.611
Q16555	DPYSL2	0.527	0.782	2.215	0.875	1.127	0.596	0.905	1.09	0.887	0.779	0.734	0.626	0.681	0.75	0.777	0.661533	1.55885	0.900474	1.1193	0.672391	1.84439	1.06418	0.99303	0.777699	0.671909	0.663155	0.675758	0.633192	0.745497	0.723718	0.704	1.786	2.215	0.587	1.065	0.683	0.767	0.81	0.898	1.249	0.82	0.688	0.653	1.237	1.143	0.564489	0.522041	0.469642
Q16610	ECM1	1.074	0.955	1.014	1.069	1.821	1.216	1.399	1.231	0.956	0.988	0.751	0.837	1.166	0.957	1.097	0.782	0.874	0.747	1.031	1.093	1.189	1.879	1.205	1.425	0.783	0.843	0.545	0.709	0.72	1.1	1.179	0.846	1.095	0.763	1.285	1.244	1.205	1.259	1.2	0.824	0.856	0.751	0.805	0.783	0.819	0.953	0.883	0.947
Q16643	DBN1	0.512653	0.728984	2.215	0.816887	1.37309	0.527068	0.687043	0.963707	0.558418	0.442453	0.492442	0.446042	0.47261	0.490897	0.480426	0.524613	1.55654	0.87327	1.2956	0.601804	1.96693	1.04811	1.11985	0.773601	0.547399	0.53266	0.543813	0.553016	0.595739	0.581121	1.029	2.209	2.215	1.317	0.833	0.784	0.787	0.852	0.795	0.884	0.52	0.605	0.661	0.899	0.873	0.49742	0.514339	0.409973
Q16651	PRSS8	0.682	0.495	0.429	0.657	0.485	0.687	0.701	0.564	1.154	0.796	0.876	0.829	1.058	0.927	0.925	0.937443	1.58372	1.16692	1.02024	1.0958	0.940489	1.03372	0.962086	1.00099	0.92929	0.995605	0.907186	0.872674	0.887161	0.855077	0.748	1.115	0.829	0.723	0.688	0.928	0.855	0.721	1.042	1.098	0.609	1.14	0.813	1.075	0.933	0.932119	0.87891	0.873978
Q16706	MAN2A1	0.97	1.125	0.956	1.138	1.028	1.026	1.02	1.296	0.98	0.909	1.158	0.837	0.97	1.042	0.944	0.697	1.126	1.055	0.9	0.82	1.511	1.237	0.888	1.21	0.693	0.746	0.71	0.718	0.792	0.681	1.18	1.128	0.982	1.336	1.388	1.06	1.175	1.052	1.241	1.083	0.998	1.329	1.058	1.003	1.197	0.844	0.644	0.61
Q16769	QPCT	2.215	2.215	2.215	2.215	2.215	2.215	2.215	2.215	2.215	1.487	2.2	1.852	1.961	1.801	2.215	0.952852	0.983434	0.802699	1.11636	1.16797	1.04697	1.02489	1.12331	1.16965	1.03237	0.942091	1.01631	1.05465	1.01427	0.987473	1.333	1.027	0.876	0.583	1.08	1.462	1.447	1.108	1.328	0.699	0.677	0.838	1.01	0.741	0.689	1.04739	1.41215	0.853072
Q16775	HAGH	0.39	0.677	1.076	0.852	1.031	0.659	1.052	0.962	0.557	0.569	0.708	0.61	0.564	0.589	0.328	0.715508	1.31473	1.0409	1.25451	0.987512	1.08625	1.02269	1.50829	0.889157	0.733153	0.723897	0.653414	0.68235	0.734743	0.707873	1.224	1.19	1.449	1.114	1.399	1.254	1.545	1.167	1.302	0.526	0.843	0.602	0.737	1.091	0.791	0.69666	0.729713	0.646742
Q16778	H2BC21	0.421063	0.462157	1.23788	0.498208	0.574939	0.41296	0.487061	0.529644	0.440517	0.703976	0.408783	0.476805	0.4123	0.429842	0.413846	0.378	2.215	0.523	0.509	0.333	0.247	0.265	0.443	0.352	0.378	0.375	0.412	0.391	0.495	0.453	0.515	0.538	0.59	1.107	0.423	0.455	0.388	0.403	0.494	0.725	0.561	0.649	0.583	0.878	0.93	0.728136	0.869794	0.838555
Q16851	UGP2	0.292	0.311	1.057	0.368	0.346	0.275	0.29	0.317	0.314	0.321	0.263	0.343	0.261	0.324	0.288	0.64	2.215	1.864	0.788	0.574	0.512	0.448	0.629	0.498	0.604	0.623	0.516	0.61	0.518	0.497	0.465	0.901	0.961	2.215	0.519	0.554	0.475	0.461	0.478	0.498	0.562	0.581	0.788	0.554	0.545	0.558	0.726	0.592
Q16853	AOC3	0.462	0.871	0.816	1.153	0.876	1.249	1.153	1.019	0.56	0.659	0.588	0.631	0.575	0.637	0.44	0.745	1.368	0.953	1.268	0.884	1.268	1.25	1.158	1.58	0.738	0.814	0.787	0.728	0.757	0.893	1.159	1.106	1.27	0.922	1.021	1.303	1.202	1.421	1.121	0.842	0.759	0.866	0.74	0.769	0.774	1.006	0.683	0.849
Q16881	TXNRD1	0.426	0.394	1.091	0.403	0.752	0.294	0.441	0.546	0.248	0.424	0.184	0.802	0.305	0.474	0.333	0.284	2.215	1.153	0.75	0.465	1.698	0.762	0.459	0.584	0.437	0.637	0.471	0.559	0.578	0.362	0.684	1.469	1.227	1.607	0.646	0.639	0.74	0.765	0.795	0.631	0.986	0.541	0.65	0.664	0.674	0.652	0.684	0.851
Q3LXA3	TKFC	0.735	1.041	1.531	1.085	0.962	0.709	0.983	0.966	0.646	0.52	0.458	1.133	0.593	0.597	0.746	0.67179	1.80194	0.986542	1.25177	0.70944	1.42221	0.860738	1.19766	0.793471	0.68845	0.601749	0.638405	0.613356	0.629253	0.631921	0.966	1.434	2.215	1.338	1.191	1.043	1.026	1.054	1.002	0.634	1.431	0.844	1.324	0.812	0.748	0.641	0.568	0.351
Q3ZCW2	LGALSL	0.626	1.074	2.076	0.795	1.188	0.675	0.965	1.028	0.696	0.515	0.542	0.712	0.604	0.56	0.702	0.867	1.068	0.795	0.86	0.608	1.845	0.821	0.858	0.82	1.743	0.845	0.8	0.615	0.76	0.81	0.9	1.994	2.021	1.302	1.007	0.854	1.046	1.021	0.98	0.926	0.64	0.967	0.817	1.016	1.051	0.513	0.266	0.215
Q4KMG0	CDON	0.977971	1.21914	1.06846	1.40766	0.984932	1.19147	1.38133	1.101	1.13728	0.843913	0.925952	0.992156	0.976761	1.02456	1.00465	0.964438	0.939148	0.70855	1.16906	1.06704	1.17919	1.03054	1.13982	1.2437	0.979464	0.907054	0.969103	0.892123	1.03697	0.888746	1.3718	0.949135	1.23468	0.999384	1.053	1.30005	1.39834	1.43933	1.32442	0.90557	0.810897	0.88389	0.887779	0.83682	0.802747	1.08893	1.18005	0.883762
Q4LDE5	SVEP1	0.689	1.114	1.685	1.339	0.771	0.998	1.13	1.062	0.813	0.908	0.686	0.418	0.822	0.836	0.698	1.036	2.215	1.977	1.133	1.184	0.792	0.958	1.036	1.217	0.826	1.065	0.955	0.778	0.789	0.649	1.053	1.143	1.207	1.357	1.166	1.047	1.004	0.978	1.169	1.747	1.108	1.076	0.976	1.015	0.897	1.122	0.717	0.826
Q5D862	FLG2	2.061	1.874	1.484	1.435	1.136	1.267	1.369	2.215	1.502	1.611	1.631	2.215	1.913	1.688	1.742	0.782803	1.07915	1.2318	0.861934	0.958941	1.03973	1.10602	0.784136	0.922476	0.860388	1.04197	0.933028	1.00634	1.01011	0.966388	1.219	0.184	0.885	0.839	0.177	1.188	0.605	2.215	1.347	0.452	0.01	0.01	0.513	0.327	1.368	0.789134	0.938569	1.0201
Q5JRA6	MIA3	0.734987	0.45814	1.26604	0.681654	0.577765	0.558456	0.539168	0.624062	0.609841	0.754305	0.520856	0.830861	0.558113	0.590694	0.731275	1.152	2.215	2.16	0.884	1.435	0.749	0.697	0.792	0.923	1.074	1.596	1.051	0.733	0.953	0.719	0.754	0.62	0.717	1.768	0.683	0.77	0.61	0.635	0.829	0.998	0.501	0.579	0.79	0.599	0.592	0.637	0.484	0.808
Q5JSH3	WDR44	0.468129	0.977799	2.215	0.807396	1.10292	0.53395	0.815762	1.00318	0.530142	0.455297	0.499196	0.456902	0.496366	0.465172	0.482782	0.31	2.215	1.352	1.589	0.782	1.396	0.94	1.199	1.097	0.399	0.384	0.298	0.171	0.341	0.481	0.593	2.215	1.91	1.056	0.508	0.555	0.774	0.799	0.806	0.592	0.494	0.432	0.404	0.698	0.732	0.48001	0.482011	0.440129
Q5SYB0	FRMPD1	0.649286	1.01704	1.32159	1.25266	0.984223	1.0548	1.17727	1.10831	0.745441	0.697069	0.626459	0.621111	0.616887	0.652214	0.668419	0.556	1.713	1.07	0.946	1.163	0.958	1.057	0.707	1.139	0.564	0.535	0.457	0.561	0.525	0.575	1.147	1.421	1.634	1.413	0.997	1.074	1.419	1.093	1.257	0.992	0.505	0.773	0.626	0.531	0.542	0.746	0.473	0.578
Q5TFQ8	SIRPB1	1.156	1.046	1.194	1.404	0.918	1.014	1.234	0.987	0.928	1.243	0.865	0.983	1.057	0.807	1.163	1.231	2.215	1.529	0.923	0.967	0.918	0.635	0.667	0.966	1.16	1.26	1.303	0.916	1.013	1.006	1.07516	1.08044	1.39714	1.27524	1.06485	1.21448	1.04724	1.10932	1.11192	1.09613	1.01369	0.94638	0.940393	0.971898	1.02028	0.958611	0.92957	1.10002
Q6EEV6	SUMO4	1.015	0.985	2.215	0.787	1.27	0.73	0.876	1.312	0.953	0.648	0.65	0.96	0.895	0.938	0.876	1.529	1.285	0.853	0.986	0.835	1.49	0.97	1.111	0.955	1.403	1.266	0.926	1.233	1.07	0.856	0.952893	1.89581	1.68368	1.26694	0.933475	0.906879	0.989526	0.93916	0.965014	0.867018	0.800497	0.811797	0.792728	0.88198	0.887562	0.629	0.612	0.607
Q6EMK4	VASN	0.645	1.157	1.559	1.688	1.089	1.274	1.438	1.289	0.861	0.792	0.635	0.683	0.64	0.629	0.711	0.73	1.331	1.059	1.01	1.315	0.856	0.892	1.083	1.003	0.732	0.764	0.743	0.705	0.694	0.632	1.377	0.99	0.997	1.135	0.901	1.347	1.282	1.314	1.352	0.642	0.796	0.562	0.6	0.687	0.583	0.782	0.743	0.731
Q6GMV3	PTRHD1	0.757063	1.03701	1.98894	1.054	1.00411	0.860629	1.00501	1.06008	0.923293	0.771458	0.80349	0.8277	0.858128	0.818776	0.850855	0.503	1.153	0.723	1.342	1.005	1.365	1.004	1.099	0.951	0.419	0.483	0.676	0.398	0.581	0.322	1.107	1.594	1.693	0.896	1.24	1.02	1.172	0.978	1.046	0.967	1.147	1.287	0.895	1.066	1.294	0.811334	0.915675	0.780791
Q6IBS0	TWF2	0.677	0.965	2.215	0.835	1.428	0.447	0.847	0.983	0.703	0.449	0.523	0.626	0.484	0.543	0.581	0.687563	1.57267	0.937111	1.07577	0.708163	1.62639	0.977781	0.96598	0.84347	0.688399	0.653633	0.663937	0.710729	0.790909	0.718816	0.879	1.964	1.659	1.107	0.904	0.827	0.883	0.931	1.05	0.584	0.601	0.643	0.601	0.599	0.637	0.623373	0.605588	0.535472
Q6IS14	EIF5AL1	0.461	1.264	2.215	1.02	1.058	0.593	1.124	1.233	0.491	0.488	0.426	0.426	0.493	0.407	0.574	0.304	1.76	0.94	1.27	0.718	1.826	1.169	1.335	0.739	0.336	0.39	0.321	0.352	0.386	0.366	0.958	2.215	2.215	1.477	0.898	0.901	1.079	1.12	0.958	0.853	0.574	0.65	0.636	0.82	0.733	0.312	0.304	0.313
Q6KC79	NIPBL	0.850044	1.2067	1.19252	1.35384	1.09766	1.09834	1.28515	1.10219	0.999842	0.804914	0.828116	0.815462	0.88007	0.862851	0.947278	0.76223	1.03617	0.996022	1.16856	1.10946	0.97052	1.1062	0.980998	1.10903	0.770032	0.898723	0.84237	0.772225	0.821221	0.854407	1.752	1.386	1.286	1.56	1.509	1.961	2.057	1.76	2.135	1.156	1.105	0.973	0.914	1.174	1.023	0.635	0.713	0.671
Q6P179	ERAP2	0.675	1.625	1.049	1.084	0.847	1.327	2.215	1.391	1.689	0.814	0.756	0.8	1.435	0.936	0.851	1.0228	0.95631	0.834993	1.11974	1.05814	1.02835	0.950044	1.11775	1.11078	1.02345	1.06942	1.09063	1.08554	1.08324	1.10165	1.047	1.08937	1.21774	0.989201	1.18279	1.13868	1.18649	1.22947	1.08977	0.96203	1.00829	1.0175	0.991507	0.96729	0.967519	1.069	1.262	1.239
Q6Q788	APOA5	1.09	0.811	0.655	0.845	0.865	0.906	0.866	0.984	1.378	1.061	1.357	0.9	1.105	1.453	1.236	1.653	0.887	0.882	0.866	1.141	0.76	1.057	0.899	0.991	1.652	1.189	1.494	0.983	1.189	1.467	1.03	0.968	0.823	2.215	1.482	1.134	1.016	1.148	1.041	1.043	1.035	1.324	1.228	1.36	1.454	1.023	1.221	1.136
Q6UVK1	CSPG4	0.784	1.098	1.296	1.445	1.199	1.305	1.4	1.143	1.082	1.079	0.937	0.757	1.146	0.829	0.889	1.038	1.613	1.144	1.202	1.398	0.974	1.074	1.109	1.171	1.03	1.059	1.078	1.093	1.033	0.961	0.791	0.943	0.918	0.93	0.863	1.076	0.833	1.246	0.861	1.005	0.697	0.768	0.754	0.819	0.788	1.414	1.159	1.067
Q6UWP8	SBSN	1.286	0.676	1.265	1.199	0.983	0.961	0.836	0.976	1.221	0.948	0.957	1.197	1.22	1.292	1.268	1.033	1.025	0.721	0.66	1.306	0.969	1.155	0.533	0.92	0.987	1.647	1.017	1.131	1.465	1.177	1.493	0.601	0.712	0.893	0.974	1.141	1.142	0.941	1.546	1.013	0.87	0.869	1.038	0.863	0.77	1.191	1.144	1.106
Q6UX71	PLXDC2	1.258	1.134	1.136	1.459	1.075	1.217	1.316	1.162	1.126	0.988	1.345	1.053	1.339	1.157	1.286	0.752	1.082	0.735	1.027	0.992	1.048	1.235	0.767	1.083	0.76	0.737	0.871	0.726	0.781	0.942	0.904	0.908	1.013	0.869	0.76	1.07	1.196	1.184	0.904	1	1.039	0.765	0.801	0.789	0.719	0.879	0.877	0.823
Q6UXB8	PI16	1.149	1.171	0.887	1.355	0.961	1.151	1.378	0.857	1.674	0.679	0.862	0.893	1.008	0.938	1.154	0.844	0.746	0.448	1.319	0.797	1.157	1.053	1.261	1.2	0.822	0.91	0.791	0.728	0.884	0.722	1.595	0.83	1.286	0.788	1.153	1.416	1.505	1.716	1.444	0.803	0.782	0.827	0.947	0.761	0.748	1.128	1.91	0.621
Q6UY14	ADAMTSL4	0.451	0.818	0.935	0.813	0.635	0.719	0.94	0.719	0.467	0.654	0.46	0.431	0.532	0.489	0.469	0.862	1.319	0.918	1.327	1.728	1.277	1.341	1.18	1.293	0.878	0.919	0.909	0.815	0.913	1.02	1.103	1.073	0.94	2.215	1.242	1.334	1.256	1.355	1.244	0.902	0.632	0.631	0.719	0.69	0.555	0.972	0.82	0.881
Q6V0I7	FAT4	0.931036	1.20701	1.24372	1.37322	1.0981	1.11567	1.29223	1.11396	1.1485	0.863228	0.910832	0.914495	0.974432	0.970837	1.00976	0.855283	0.995343	0.905303	1.14889	0.972276	1.00815	1.04022	1.15397	1.14285	0.869205	0.87744	0.920243	0.883334	0.889669	0.897227	1.835	1.457	1.427	1.102	1.862	1.617	1.633	1.505	1.817	1.369	1.143	1.201	1.329	1.094	1.48	1.113	0.969	0.647
Q6YHK3	CD109	0.705	1.1	0.969	1.376	1.383	1.477	1.285	1.456	0.921	0.878	0.793	0.762	0.835	0.819	0.891	0.912	1.388	0.879	1.254	1.232	1.085	1.065	1.081	1.317	0.886	0.879	0.913	0.917	0.912	0.952	1.277	0.933	1.155	1.106	0.953	1.445	1.444	1.869	1.422	0.865	0.659	0.786	0.758	0.7	0.932	0.806	0.912	0.839
Q6ZN30	BNC2	1.335	0.647	0.672	0.651	1.139	0.753	0.617	0.67	1.088	1.324	0.993	1.642	1.2	1.172	1.316	0.845	0.625	0.7	0.739	0.961	1.493	1.407	0.574	0.831	0.899	1.023	1.185	0.999	1.193	1.151	0.908	0.672	0.653	0.793	0.829	0.874	0.817	0.809	1.014	1.411	1.336	1.28	1.155	1.243	1.16	1.225	1.069	1.375
Q70J99	UNC13D	1.583	0.947	2.029	0.902	1.323	0.772	0.748	1.024	1.305	0.609	1.115	0.752	1.066	0.778	1.403	0.73	2.215	1.222	1.354	0.836	1.876	1.097	1.006	1.094	0.525	0.784	1.128	0.769	1.59	1.182	1.176	1.923	2.215	1.068	1.183	1.272	1.321	1.19	1.103	0.844	0.91	0.778	0.757	0.819	0.747	0.693646	0.652743	0.586368
Q71U36	TUBA1A	0.665	0.725	2.173	0.988	1.373	0.715	0.863	1.292	0.837	0.647	0.683	0.621	0.673	0.781	0.737	0.723	1.188	0.85	0.98	0.604	1.774	0.906	1.237	0.772	0.721	0.643	0.594	0.687	0.645	0.637	0.866	1.422	2.215	0.884	1.1	0.786	0.854	0.856	0.898	0.952	0.83	0.94	0.857	0.885	1.059	0.689	0.781	0.625
Q76LX8	ADAMTS13	0.643	1.386	0.689	1.312	1.47	1.141	1.629	1.378	0.777	0.703	0.732	0.567	0.766	0.712	0.66	0.627	0.885	0.685	1.3	1.145	1.047	1.286	1.522	1.398	0.677	0.619	0.616	0.723	0.634	0.655	1.285	1.085	1.723	0.934	1.305	1.404	1.544	1.451	1.282	0.652	0.819	0.792	0.739	0.798	0.835	0.671	0.682	0.692
Q7KZF4	SND1	0.651014	0.953056	2.215	0.849379	1.12564	0.62928	0.872479	1.05315	0.733178	0.585095	0.655767	0.68046	0.675816	0.643984	0.662466	0.781368	1.66218	0.932081	1.15988	0.75454	1.40477	0.967244	1.13455	0.830467	0.7792	0.714566	0.743936	0.752126	0.78963	0.719031	0.999	2.116	1.773	0.779	1.103	1.065	1.018	1.022	1.12	0.845	0.998	1.019	0.959	1.078	0.889	0.597356	0.620862	0.532048
Q7L7X3	TAOK1	2.215	2.215	2.215	2.215	2.159	2.215	2.215	2.215	2.215	2.215	2.215	2.215	2.215	2.215	2.215	1.18255	0.991248	0.814452	0.991055	0.963745	0.878758	0.82443	1.03044	1.00396	1.18935	1.21707	1.2778	1.29288	1.36847	1.27928	1.19544	1.20543	1.22842	1.02108	1.1295	1.17206	1.12686	1.07169	1.24584	1.32459	1.10239	1.31051	1.26868	1.32395	1.3368	1.53835	1.52848	1.14053
Q7Z3B1	NEGR1	0.98	0.935	0.934	1.055	0.801	0.955	1.037	0.86	0.954	1.048	0.985	1.027	1.153	0.898	0.93	0.94816	1.01201	0.807912	0.978711	1.08899	1.01187	0.976251	1.02544	1.09967	0.977992	0.996849	1.02901	0.967364	1.05595	0.991175	1.135	1.281	1.227	0.982	1.438	1.335	1.371	1.247	1.421	1.5	1.263	1.642	1.571	1.464	1.651	1.283	1.1	1.203
Q7Z5L0	VMO1	0.894	0.827	0.796	1.239	1.096	1.185	0.998	1.22	0.808	0.676	0.843	0.887	0.782	0.822	0.786	0.998604	1.29446	1.08159	0.977057	1.09171	1.04271	1.0588	0.967824	1.1122	0.968682	1.06431	0.961537	0.92168	0.946957	0.906708	1.44	1.1	0.868	1.811	1.445	1.148	1.477	1.04	1.946	1.235	1.297	0.972	1.396	1.088	0.954	0.955386	0.953352	0.886235
Q7Z7G0	ABI3BP	1.042	1.028	0.948	1.29	1.06	1.172	1.231	1.264	1.241	0.902	0.905	0.821	0.998	0.941	1.05	1.178	1.274	0.896	1.1	0.991	0.838	0.827	1.339	1.135	1.145	0.961	0.975	1.068	0.972	0.865	1.09	1.048	1.198	0.974	0.922	1.217	1.595	0.956	1.135	0.775	0.805	0.678	0.6	0.753	0.819	0.864	1.041	0.767
Q7Z7M0	MEGF8	1.04	1.128	0.928	1.048	0.931	1.199	1.143	1.185	1.177	1	0.919	1.04	1.031	1.426	1.009	1.144	1.261	1.06	1.443	1.126	0.937	1.129	1.27	1.668	1.197	1.187	1.128	1.079	0.86	0.965	1.203	1.376	1.236	0.905	1.083	1.236	1.187	1.412	1.195	1.051	1.151	0.965	0.919	0.928	0.993	1.11	1.41	1.126
Q7Z7M8	B3GNT8	0.97	1.661	1.116	1.84	1.497	1.367	1.334	1.242	1.1	0.853	1.066	0.852	0.97	1.051	1.093	0.927469	1.04609	1.08564	1.09792	0.998165	0.970069	1.00729	1.03134	1.13339	0.919567	1.0359	0.909969	0.933794	0.902253	0.918015	1.496	1.107	1.529	1.342	1.383	1.381	1.648	1.675	1.572	0.699	0.772	0.846	0.928	0.971	1.165	0.910008	0.986449	0.881213
Q86SF2	GALNT7	0.741	1.599	0.871	1.747	1.24	1.221	1.196	1.313	1.169	0.773	1.1	0.853	1.123	0.985	1	0.75	1.41	1.13	1.197	1.13	0.946	0.98	1.211	1.201	0.757	0.711	0.65	0.712	0.601	0.853	1.227	1.14	1.265	1.364	1.129	1.469	1.233	1.228	1.296	0.776	0.813	0.759	0.915	0.832	0.789	0.797275	0.889938	0.865458
Q86SQ4	ADGRG6	1.162	0.814	1.025	1.098	1.115	1.125	1.29	1.161	1.292	1.094	1.264	1.239	1.057	1.14	1.118	1.324	1.293	1.602	1.026	1.292	0.81	0.986	1.29	1.069	1.435	1.533	1.183	1.171	1.182	1.323	0.959	0.979	0.972	0.938	1.232	0.933	0.999	0.854	0.969	1.618	1.284	1.065	1.166	1.41	1.478	0.963	1.067	0.974
Q86TH1	ADAMTSL2	0.575	0.971	1.866	1.115	0.955	1.27	1.264	1.406	0.651	0.78	0.625	0.695	0.652	0.69	0.578	0.707	2.124	1.53	1.016	1.233	0.852	0.943	0.657	1.16	0.45	0.527	0.724	0.474	0.625	0.585	1.014	1.376	1.233	1.503	1.018	1.231	1.097	1.09	1.055	0.73	0.703	0.762	0.947	0.787	0.8	0.478	0.562	0.485
Q86U17	SERPINA11	1.025	1.188	1.268	1.168	1.036	1.129	1.281	1.12	1.282	1.268	1.293	1.124	1.371	1.063	1.08	0.964	0.878	0.969	0.831	1.007	0.966	0.81	1.081	1.167	0.984	1.117	1.063	1.065	0.926	0.953	0.998	0.951	0.889	1.228	1.002	1.128	1.021	1.422	1.004	1.169	0.925	0.995	1.057	0.978	0.992	0.907	0.967	1.178
Q86UD1	OAF	0.774	0.806	1.127	0.852	0.822	0.785	0.86	0.871	0.836	0.757	0.753	0.744	0.753	0.808	0.812	0.684	2.215	1.124	0.893	1.444	0.799	1.038	0.752	0.94	0.631	0.927	0.675	0.6	0.717	0.551	1.041	1.161	0.791	1.5	0.915	1.13	0.876	0.972	1.069	0.909	0.814	0.805	0.876	0.789	0.793	0.86	0.974	0.833
Q86UK5	EVC2	1.08	1.302	0.972	1.426	0.922	1.172	1.165	1.103	1.241	1.299	1.047	0.964	1.06	0.964	1.512	1.389	0.728	0.953	1.157	1.439	0.867	1.065	0.877	1.045	1.321	1.601	1.183	0.932	1.274	1.143	1.16575	1.05085	1.10454	1.10334	1.07145	1.19376	1.10604	1.10015	1.17135	1.05093	1.09182	1.06186	1.14303	1.13709	1.1917	1.15064	1.32387	1.24094
Q86UN3	RTN4RL2	0.936	0.713	0.67	0.969	0.722	0.769	0.865	0.77	0.983	0.977	1.004	1.154	1.038	1.035	0.833	1.188	1.092	1.241	1.233	1.178	1.113	1.108	1.151	1.347	1.296	1.232	1.146	1.145	1.096	1.352	1.138	1.323	1.133	1.237	1.26	1.366	1.212	1.089	1.319	0.901	1.538	0.944	0.977	1.135	1.2	1.022	0.994	0.941
Q86UX7	FERMT3	0.698	1.221	2.215	0.925	1.411	0.687	0.967	1.252	0.749	0.679	0.718	0.656	0.71	0.703	0.68	0.565	1.489	1.019	1.112	0.757	1.666	1.043	0.861	0.868	0.647	0.64	0.653	0.619	0.653	0.65	0.917	2.215	2.105	0.756	0.845	0.82	0.887	0.845	0.888	0.714	0.67	0.67	0.618	0.675	0.722	0.558	0.589	0.539
Q86VB7	CD163	1.01	1.334	1.274	1.328	0.815	1.032	1.227	0.838	0.964	1.19	0.969	0.841	1.13	0.954	1.075	0.856	2.03	1.288	1.334	1.05	0.723	0.902	0.908	1.081	0.832	1.14	0.824	0.701	0.689	0.773	0.884	1.37	2.215	1.141	0.83	1.186	0.85	0.969	0.891	0.979	0.848	0.665	0.675	0.749	0.707	0.755	0.567	0.869
Q86VP6	CAND1	0.470189	0.777539	1.95084	0.842696	0.866542	0.61109	0.846632	0.911661	0.597072	0.498228	0.499376	0.525431	0.496444	0.499305	0.490659	0.615	2.215	1.227	1.191	0.599	1.162	0.724	1.48	0.823	0.615	0.534	0.52	0.673	0.544	0.659	1.033	2.099	2.082	1.309	0.99	1.122	1.133	1.093	0.974	0.656	0.699	0.564	0.521	0.546	0.59	0.611	0.992	0.877
Q86WI1	PKHD1L1	1.07676	1.40481	0.983164	1.55078	1.10276	1.35245	1.48478	1.36669	1.19409	0.938528	1.04387	1.06961	1.10549	1.04719	1.07749	0.860313	0.990168	0.814052	1.05636	1.09581	1.01775	1.02386	1.19376	1.25077	0.880101	0.837744	0.938119	0.876373	0.952225	0.884479	1.672	1.53	0.742	1.285	1.608	1.719	1.988	1.164	1.475	1.029	0.861	1.039	1.138	1.009	1.321	0.982357	1.16427	0.83571
Q86X29	LSR	1.173	1.01	1.136	1.112	0.811	1.083	1.01	0.895	1.295	1.108	1.158	0.965	1.013	0.992	1.123	1.08948	1.35229	1.18807	1.20194	1.09748	0.872924	0.973641	1.0305	1.07833	1.06643	1.14852	1.0938	1.05184	1.10002	1.04165	1.233	0.84	0.873	2.215	0.2	1.291	1.178	0.872	1.263	0.552	0.758	0.479	0.816	0.685	0.615	1.597	1.551	1.774
Q86YW5	TREML1	0.949	1.089	0.996	0.883	0.812	0.751	0.986	0.836	1.146	0.977	1.069	0.906	1.109	1.004	0.99	1.17	0.723	0.649	0.827	0.612	1.26	0.821	0.741	0.655	1.142	0.96	1.34	1.092	1.375	1.628	1.02532	1.40631	1.42181	1.24915	1.05934	1.0377	1.04865	1.01545	1.09221	1.18182	1.28132	1.25471	1.17229	1.21157	1.25499	1.437	1.385	1.05
Q8IUI8	CRLF3	0.539	1.118	2.215	1.362	1.203	0.853	0.985	1.108	1.528	0.724	0.935	0.7	1.186	0.974	0.815	0.60902	1.84681	1.0107	1.22792	0.645271	1.45082	0.834436	0.922155	0.736533	0.612447	0.611383	0.583728	0.583442	0.639444	0.616538	0.738	2.215	2.215	0.942	0.716	0.868	0.914	0.871	0.927	0.591	0.511	0.494	0.419	0.808	0.529	0.689083	0.690581	0.570786
Q8IUK5	PLXDC1	0.934945	1.2749	1.01058	1.37079	1.14381	1.33432	1.3104	1.21799	1.06689	0.981268	0.930958	0.893314	0.948762	0.943169	0.945755	0.801	1.118	0.809	1.205	0.817	0.899	1.08	0.936	1.03	0.865	0.948	0.872	0.823	0.969	1.075	0.902	0.822	0.865	0.956	1.202	1.079	0.921	1.277	1.133	1.137	0.986	0.965	1.744	1.363	1.268	0.761	0.931	0.726
Q8IUL8	CILP2	1.443	1.287	0.612	1.256	0.964	0.885	1.006	1.159	2.215	0.834	1.129	0.897	1.181	1.165	1.498	1.099	0.845	0.837	0.994	0.709	0.757	0.811	1.432	1.018	1.208	1.152	1.08	1.344	1.215	1.285	0.832	0.896	0.997	1.235	0.583	1.046	1.422	1.172	0.843	0.742	0.852	0.88	0.727	0.979	0.878	1.004	2.215	0.767
Q8IWL2	SFTPA1	0.39	0.606	0.816	0.839	0.699	0.59	0.62	0.555	0.467	0.58	0.357	0.356	0.457	0.447	0.426	1.077	2.215	0.876	0.897	0.878	0.741	1.084	1.058	1.025	1.039	1.057	0.763	0.914	0.756	0.698	1.138	0.976	0.764	1.643	0.833	1.085	1.008	1.051	1.187	0.994	0.699	0.589	0.659	0.799	0.647	0.887	0.814	1.073
Q8IWU5	SULF2	1.162	1.216	1.464	1.474	1.378	1.223	1.43	1.254	1.305	1.084	0.932	1.359	1.062	1.06	1.06	1.176	0.907	1.025	1.171	1.209	1.073	0.974	1.093	1.172	1.049	1.149	1.085	1.247	1.054	1.217	1.27	1.008	1.116	1.043	1.022	1.562	1.456	1.272	1.264	0.907	1.108	0.903	0.915	1.022	0.949	1.10177	1.26564	1.03563
Q8IWV2	CNTN4	0.841	1.457	0.998	1.348	1.066	1.532	1.502	1.448	1.045	0.799	0.868	0.796	0.936	0.855	0.887	0.802	1.079	0.867	1.452	1.069	1.034	1.156	1.147	1.207	0.787	0.845	0.822	0.765	0.858	0.887	1.128	0.913	1.121	0.909	1.126	1.353	1.367	1.741	1.165	0.662	0.75	0.822	0.776	0.845	0.839	0.71	0.854	0.71
Q8IXL6	FAM20C	0.666	1.018	1.314	1.462	1.111	1.201	1.178	1.336	0.724	0.662	0.656	0.592	0.688	0.786	0.732	0.718	1.448	1.326	1.16	1.265	0.978	1.031	1.022	1.191	0.741	0.653	0.671	0.663	0.666	0.59	1.032	1.044	0.865	1.324	1.296	1.181	1.074	1.131	1.063	0.802	0.721	0.813	0.763	0.756	0.777	0.543	0.556	0.545
Q8IYS5	OSCAR	0.463	0.803	1.289	1.305	0.946	1.216	1.548	0.969	0.445	0.408	0.347	0.562	0.523	0.359	0.484	0.797	1.661	1.105	0.936	1.177	0.766	0.86	1.043	0.762	1.056	0.933	1.021	0.768	0.878	0.757	1.429	1.063	1.282	1.516	0.99	1.485	1.079	1.094	1.291	0.651	0.833	0.836	0.888	0.855	0.804	0.778	1.09	0.781
Q8IZF2	ADGRF5	1.027	1.17	1.102	1.521	1.046	1.479	1.459	1.29	1.285	1.19	1.115	0.97	1.11	0.994	0.995	0.948	1.319	0.834	1.014	1.037	0.963	0.91	1.165	1.171	0.924	0.921	0.947	0.942	0.928	0.861	1.144	0.897	1.226	1.202	1.184	1.349	1.299	1.275	1.161	0.979	0.829	0.692	0.829	0.67	0.674	0.833	0.886	0.877
Q8IZP0	ABI1	0.885997	0.872554	2.215	0.836447	1.10312	0.715024	0.850371	0.949104	0.901697	0.674948	0.699698	0.813966	0.694572	0.729938	0.920074	0.66	1.568	0.986	1.635	0.869	1.766	1.145	0.892	0.902	0.704	0.826	0.752	0.742	0.912	0.834	1.181	2.215	2.215	0.773	1.12	0.95	1.275	0.992	1.375	0.883	1.02	1.072	0.97	0.99	1.17	0.661947	0.70703	0.603736
Q8IZP2	ST13P4	0.684	0.797	1.524	0.863	0.976	0.592	0.796	0.808	0.904	0.568	0.675	0.679	0.943	0.866	0.963	0.406	1.767	0.788	1.108	0.64	1.461	0.913	1.148	0.722	0.326	0.397	0.397	0.403	0.358	0.596	0.979	2.083	2.062	1.442	1.056	1.05	1.243	1.204	1.138	1	0.892	0.997	0.834	1.345	1.234	0.323	0.601	0.398
Q8N0Y7	PGAM4	0.557	0.664	1.771	0.863	0.894	0.521	0.746	0.781	0.648	0.558	0.671	0.569	0.55	0.607	0.631	0.649	2.215	1.133	1.076	0.757	0.967	0.626	0.951	0.727	0.676	0.655	0.609	0.694	0.765	0.658	0.829179	1.83812	1.87542	1.7217	0.954705	0.827946	0.902514	0.845178	0.90657	0.96781	0.936194	0.950877	0.918396	0.864901	0.882573	0.728144	0.768591	0.771396
Q8N1N4	KRT78	1.37765	0.724531	1.06486	0.688347	1.038	1.29905	0.867262	1.66137	0.759643	0.828532	0.766145	1.35755	0.863531	1.04052	1.50216	0.443	0.803	2.215	0.52	0.567	1.694	2.215	0.931	1.667	2.215	2.215	0.703	0.259	1.402	1.066	1.02604	0.784974	1.13398	0.97431	0.710949	1.65456	1.04272	2.09196	1.19013	0.801668	0.652633	0.747804	0.782095	0.801123	1.23531	0.682776	0.640363	1.0086
Q8N392	ARHGAP18	0.415662	1.05225	2.215	0.876196	1.19377	0.465283	0.829176	1.10463	0.471382	0.371109	0.426222	0.364328	0.439257	0.419337	0.393149	0.502	1.654	0.877	1.139	0.569	1.7	1.128	1	0.77	0.394	0.475	0.613	0.48	0.418	0.464	0.807	2.215	2.215	0.997	0.506	0.676	0.693	0.946	0.725	0.37	0.282	0.29	0.384	0.577	0.418	0.35163	0.376393	0.316775
Q8N3T6	TMEM132C	0.923979	1.20496	1.13204	1.38334	1.06613	1.34929	1.25341	1.26826	1.05636	0.975585	0.948906	1.02101	1.00642	0.982525	0.931727	0.929728	1.10334	0.965591	1.09936	1.09313	1.01573	1.03204	1.08385	1.23866	0.973894	1.03356	0.962928	0.959679	0.961854	1.06458	1.117	1.005	1.037	1.186	0.965	1.141	1.246	1.212	1.183	0.785	0.832	0.971	0.919	0.789	0.893	1.00381	1.0096	0.955012
Q8N6C8	LILRA3	0.392	0.621	0.435	2.215	0.533	2.215	0.606	0.554	1.282	0.48	0.698	0.802	0.517	0.81	0.758	0.492	2.215	0.506	0.63	0.713	0.41	2.215	0.238	0.739	0.259	0.315	0.547	1.568	2.051	0.73	0.622	0.576	1.017	2.215	2.215	0.766	2.115	2.215	0.639	1.807	1.279	0.485	2.215	0.512	0.68	0.887331	0.961637	0.836158
Q8NBF2	NHLRC2	0.681142	0.835295	1.79864	0.886125	1.0108	0.681889	0.891052	0.928199	0.777163	0.699438	0.72766	0.695996	0.750488	0.742274	0.675603	0.671764	1.98037	1.03113	1.05246	0.762933	1.30156	0.900802	0.934949	0.791594	0.677757	0.745563	0.667728	0.686787	0.681563	0.674334	0.71	1.661	1.703	0.703	0.696	0.564	0.76	0.754	0.679	0.9	0.551	0.563	0.555	0.857	0.762	0.744933	0.7355	0.686141
Q8NBJ4	GOLM1	0.746	0.475	0.789	0.987	0.845	0.768	0.77	0.866	0.801	1.321	0.645	1.054	0.898	1.029	0.749	0.905	2.215	1.801	0.731	1.166	0.558	0.784	0.82	1.077	0.897	1.605	0.89	0.866	1.114	0.762	1.07	0.475	0.543	1.724	0.678	0.898	0.553	0.719	1.043	0.716	0.419	0.633	0.799	0.738	0.723	0.708	0.789	1.227
Q8NBP7	PCSK9	0.773	0.961	1.187	1.044	0.871	1.037	1.032	1.041	0.963	1.032	1.137	0.809	1.063	1.045	0.831	1.139	1.289	1.252	1.235	1.202	0.888	1.686	0.98	1.01	1.116	1.155	1.072	1.199	1.081	1.267	1.054	1.096	1.104	1.479	1.209	1.192	1.016	1.289	1.121	1.105	1.059	1.148	1.128	1.107	1.08	1.074	1.123	1.057
Q8NBS9	TXNDC5	0.831155	1.14211	1.45291	1.16579	0.998906	1.02781	1.1181	1.13333	0.951619	0.861092	0.837535	0.805785	0.858072	0.87266	0.908104	0.932924	1.46578	1.11294	1.3388	1.23629	1.02907	1.09113	1.09599	1.2019	0.910948	1.01609	0.944799	0.899967	0.983514	0.999819	1.0641	1.29569	1.30962	1.5241	1.10213	1.11691	1.20707	1.08442	1.15492	0.963334	0.879787	0.882166	0.859799	0.9169	0.905741	1.39	1.257	1.374
Q8NCC3	PLA2G15	0.547	0.967	1.265	1.33	0.896	1.087	1.249	1.232	0.884	1.153	0.837	0.803	0.899	1.11	1.517	0.868597	1.35718	0.957912	1.06749	1.0819	0.994518	1.05125	0.972538	1.12046	0.880249	0.993948	0.852191	0.862595	0.851669	0.837766	1.167	0.666	1.045	1.248	0.905	1.237	0.897	1.036	0.961	0.791	0.456	0.761	0.695	0.649	0.942	0.746	0.846	1.043
Q8NCL4	GALNT6	0.72885	1.19683	1.13246	1.47258	1.07014	1.31582	1.28809	1.26355	0.918287	0.78853	0.799331	0.724447	0.785289	0.800859	0.753529	0.718807	1.4099	1.05795	1.20973	1.18007	1.02326	1.05409	1.10481	1.33047	0.733864	0.736548	0.693264	0.684558	0.737611	0.705659	1.249	0.886	1.349	1.029	0.988	1.544	1.181	1.199	1.21	0.686	0.601	0.814	0.803	0.709	0.728	0.807476	0.839262	0.81666
Q8NDA2	HMCN2	1.13609	1.16065	1.53801	1.35238	1.11364	1.12373	1.26653	1.21558	1.10194	0.99252	0.964356	1.04363	1.1378	1.08048	1.21957	0.984925	1.1223	0.894549	1.00392	1.09584	1.02824	0.880803	1.08277	0.938711	1.01374	0.99808	0.922703	1.17077	0.978268	1.21363	1.22012	1.35891	1.24356	1.05764	1.10726	1.08607	1.1435	1.05984	1.26493	0.905636	1.01016	0.935586	0.910382	0.912144	0.935875	1.19171	1.02328	0.992533
Q8NI99	ANGPTL6	0.722	1.511	0.721	1.534	1.691	1.66	1.45	1.829	0.844	0.713	0.804	0.678	0.754	0.777	0.725	0.871	0.869	0.844	1.062	1.17	0.865	0.986	1.107	1.262	1.003	0.995	0.876	0.858	0.931	0.925	1.352	1.236	1.105	0.819	1.218	1.21	1.426	1.247	1.305	0.547	0.511	0.583	0.569	0.573	0.559	0.841	0.711	0.655
Q8TAQ9	SUN3	0.857888	1.1897	0.973921	1.26171	1.07951	1.20368	1.17563	1.22813	1.01503	0.84755	0.871903	0.847291	0.892937	0.86538	0.853356	0.86	0.82	1.103	1.378	1.371	1.354	1.174	1.141	1.178	0.811	0.872	0.603	0.543	0.553	0.677	0.97	0.939	1.099	0.873	1.155	1.13	1.192	0.933	0.931	1.179	1.118	1.24	1.019	0.989	1.24	0.748089	0.754098	0.707475
Q8TDL5	BPIFB1	0.737	1.268	0.422	1.081	0.651	1.979	1.006	1.04	1.131	1.126	0.948	1.536	1.363	1.537	0.711	1.036	0.912	1.142	1.766	0.969	1.047	0.903	1.027	1.066	1.141	1.089	1.311	1.141	1.288	1.671	1.161	1.529	0.792	0.945	1.233	1.371	0.767	0.913	1.17	1.595	1.032	1.232	1.092	0.937	0.935	1.14788	1.19082	1.11121
Q8TDQ0	HAVCR2	1.02984	0.900707	1.42113	1.15296	1.05803	0.934328	1.10632	1.05618	1.11347	1.0868	0.993684	0.966367	1.04028	0.979524	1.02525	1.02824	1.7204	1.23833	0.949275	1.12785	0.919898	0.864035	0.870008	0.977084	0.995851	1.19801	0.975568	0.885315	0.969179	0.842	0.859	0.771	0.814	1.028	0.538	0.68	0.746	0.755	0.887	1.794	1.807	1.882	1.162	1.624	1.997	0.792	0.825	0.909
Q8TDX9	PKD1L1	0.546562	0.764794	2.215	1.03653	1.20182	0.701348	0.923966	1.05649	0.706401	0.514497	0.629155	0.605321	0.653483	0.489502	0.514468	0.568732	1.5988	0.874041	1.68753	0.707845	1.53565	0.97971	1.82704	0.861659	0.606176	0.615726	0.63048	0.688603	0.69352	0.743674	2.215	2.215	2.215	2.215	2.215	2.215	2.215	2.215	2.215	1.978	1.411	1.413	2.073	1.761	1.482	0.720374	0.709678	0.553954
Q8TDY8	IGDCC4	1.54674	1.33654	1.16872	1.39638	1.12203	1.25652	1.45131	1.20167	1.72428	1.41489	1.45331	1.57415	1.65964	1.40806	1.54465	1.26174	1.07839	0.963415	1.12223	1.14038	0.97445	0.945032	1.41193	1.17732	1.25013	1.28569	1.30186	1.35439	1.32511	1.19664	1.206	1.431	1.387	1.36	1.519	1.198	1.224	1.333	1.262	1.178	1.344	1.516	1.42	1.46	1.493	1.35009	1.38606	1.16133
Q8TEA8	DTD1	0.406052	0.850417	2.215	0.754879	1.06523	0.459747	0.715128	0.900344	0.465067	0.371073	0.41414	0.380619	0.408447	0.422	0.419925	0.504205	2.215	1.01844	1.13538	0.497851	1.68675	0.850213	0.80888	0.68136	0.510888	0.498481	0.448968	0.527027	0.506783	0.454779	0.914	2.215	2.215	1.023	0.278	0.751	0.921	1.116	0.969	0.51	0.429	0.453	0.261	0.919	0.685	0.439289	0.455125	0.450189
Q8TER0	SNED1	0.905	1.069	0.792	1.065	0.945	1.122	1.13	1.063	1.07	0.945	0.985	0.965	0.909	0.972	0.951	1.02	0.951	1.038	1.28	1.033	0.959	1.135	1.413	1.352	0.914	1.214	1.093	1.271	1.174	0.953	1.456	1.216	1.539	0.976	1.187	1.334	1.375	1.398	1.51	1.121	0.834	0.877	0.782	0.774	0.927	1.476	1.175	1.009
Q8WUA8	TSKU	0.426	0.464	0.506	0.49	0.658	0.449	0.485	0.46	0.508	0.491	0.432	0.505	0.509	0.518	0.484	2.215	0.884	1.811	1.139	1.09	0.954	0.903	0.976	1.211	2.215	1.196	1.347	1.621	1.679	1.491	1.045	1.168	1.009	1.312	1.625	0.966	1.199	0.8	1.103	1.024	1.128	1.163	1.148	0.953	1.209	1.20097	1.10326	1.05452
Q8WUJ3	CEMIP	0.947	1.492	1.361	1.493	1.227	1.604	0.957	1.164	1.474	0.574	1.052	0.693	1.047	1.078	0.794	0.853892	1.24629	0.978501	1.07082	1.07643	1.0653	1.00324	1.07332	1.03602	0.871273	0.895814	0.916658	0.896146	0.921922	0.876991	1.12523	1.54055	1.58533	1.08548	1.29061	1.3528	1.31655	1.29431	1.18519	0.991088	0.930174	1.07877	0.944358	1.03088	1.08529	0.940843	0.969791	0.850562
Q8WUM4	PDCD6IP	1.01201	1.17087	1.13283	1.15802	0.997627	1.05264	1.17217	1.06635	1.20432	0.996082	0.961527	1.03639	1.03847	1.01539	1.08426	0.939517	1.12315	0.939758	1.07526	1.02612	1.00644	0.930233	0.972409	1.05638	0.96337	0.981291	1.03416	0.931644	1.06758	1.17106	0.83	1.295	1.288	0.993	1.055	1.016	0.947	0.98	0.996	1.175	0.983	0.877	1.011	1.292	1.22	1.29699	1.25135	1.07199
Q8WUW1	BRK1	0.58331	0.838641	2.215	0.728547	1.18308	0.588204	0.713446	0.84364	0.634136	0.423794	0.495799	0.492137	0.53551	0.500672	0.633098	1.12803	2.215	1.05221	1.18578	0.643368	1.67535	0.979526	0.824206	0.78291	0.944366	1.12979	0.885179	0.995567	0.990398	0.911923	1.048	1.681	2.215	0.751	0.839	1.107	1.31	1.003	1.155	0.687	0.553	0.438	0.508	0.66	0.574	0.779473	0.674463	0.977826
Q8WWA0	ITLN1	0.489	0.767	1.521	0.87	0.946	0.915	1.174	0.883	0.588	0.673	0.639	0.489	0.974	0.688	0.467	1.318	1.253	1.022	0.962	1.138	1.018	1.326	1.196	1.265	0.879	0.915	1.833	0.741	1.036	0.819	0.967	0.774	1.202	0.657	2.079	1.211	1.687	1.121	1.048	0.782	0.495	0.768	0.829	0.508	0.468	0.54	0.579	0.729
Q8WWZ8	OIT3	1.06	1.103	1.487	1.127	1.283	1.046	1.001	1.033	1.345	1.014	1.122	0.969	1.123	1.104	1.156	1.129	1.155	1.489	1.32	1.248	0.994	1.32	1.077	1.001	1.035	1.324	1.152	1.131	1.157	1.114	1.072	1.165	1.065	1.538	1.036	1.084	0.996	0.865	1.086	1.089	0.989	0.987	0.919	0.982	1.073	1.251	1.072	1.04
Q8WZ42	TTN	0.412815	0.492107	1.29116	0.483585	0.497854	0.384303	0.453341	0.497858	0.433857	0.603498	0.409644	0.453713	0.391791	0.42132	0.412004	0.946	2.215	0.914	0.969	0.566	0.644	0.712	1.073	0.717	0.875	0.761	0.765	0.907	0.767	0.592	0.434554	0.943211	0.804253	1.24269	0.434438	0.516991	0.462584	0.487994	0.460786	0.432749	0.438594	0.390902	0.521165	0.464902	0.441355	0.728	0.993	0.811
Q8WZ75	ROBO4	0.605	0.849	1.186	1.341	1.065	1.404	1.275	1.136	0.873	0.651	0.63	0.64	0.791	0.722	0.652	0.906	1.378	0.704	1.2	1.318	1.403	1.007	1.205	0.905	0.925	0.677	1.01	0.754	0.794	0.745	1.118	0.947	1.368	1.046	1.494	1.183	1.563	1.721	1.173	0.84	0.787	0.792	0.677	0.797	0.756	0.859	0.949	0.769
Q8WZA1	POMGNT1	0.783963	0.941341	1.04488	1.15123	0.964882	1.09636	1.14845	1.03652	0.87675	0.872243	0.769548	0.785312	0.825395	0.777543	0.783977	1.005	1.075	0.754	0.703	0.878	0.748	0.831	0.596	0.732	0.958	1.199	1.079	0.944	1.088	0.975	1.504	1.29	1.816	1.515	1.405	1.854	1.483	1.706	1.338	0.837	0.856	0.936	0.968	0.864	0.963	0.994	0.782	1.017
Q92520	FAM3C	0.934	1.433	1.699	1.333	1.09	1.058	1.512	1.198	1.049	0.828	0.939	0.889	0.832	0.969	0.861	0.948993	1.25639	1.12795	1.11093	1.15	0.902232	0.994683	1.04839	1.20474	0.924006	0.948461	0.892269	0.922925	0.872914	0.916365	1.17	1.355	1.62	1.566	1.027	1.307	1.084	1.022	1.245	1.013	0.854	1.106	0.748	0.774	0.872	0.965884	0.967587	0.947153
Q92626	PXDN	1.178	1.088	1.89	1.98	1.393	1.358	1.723	0.996	2.215	1.137	1.874	1.394	1.724	1.78	1.432	0.866	1.187	0.858	1.217	1.053	0.674	1.029	0.934	0.911	1.219	1.375	1.231	1.438	1.178	1.493	1.135	1.068	1.033	1.731	1.096	1.147	1.054	0.968	1.129	1.181	1.079	1.184	0.972	1.264	1.074	1.742	1.989	1.161
Q92686	NRGN	0.253	1.059	2.215	0.781	1.313	0.464	0.889	1.154	0.174	0.295	0.21	0.307	0.219	0.262	0.213	0.09	1.983	0.772	1.32	0.225	2.215	1.147	0.81	0.582	0.1	0.126	0.119	0.102	0.183	0.11	0.786	2.215	2.215	0.706	0.582	0.657	0.741	0.904	0.726	0.29	0.267	0.213	0.305	0.505	0.463	0.221	0.088	0.22
Q92743	HTRA1	0.798062	0.871684	1.33094	1.1303	0.902362	0.989627	1.07968	1.04713	0.838679	0.900628	0.817761	0.762039	0.800859	0.783786	0.788598	0.973	2.054	1.323	1.049	1.507	0.611	0.819	0.863	0.858	0.848	1.235	0.852	0.818	0.809	0.976	0.775	1.18	0.77	2.209	0.829	0.978	0.759	0.984	0.776	0.951	1.042	1.134	1.444	0.988	0.937	0.754	0.75	0.847
Q92820	GGH	0.428	0.823	1.241	1.088	1.372	1.064	0.964	1.133	0.562	0.63	0.477	0.529	0.461	0.538	0.435	0.51	0.908	1.299	1.245	0.857	1.385	1.144	0.905	0.918	0.521	0.735	0.483	0.514	0.456	0.503	1.124	0.686	0.952	1.44	1.013	1.205	1.418	1.037	1.087	0.604	0.607	0.531	0.491	0.712	0.604	0.551	0.548	0.631
Q92823	NRCAM	0.68423	1.17352	1.10161	1.31049	1.18922	1.27122	1.28282	1.22082	0.843303	0.79431	0.782293	0.685973	0.807283	0.779305	0.738621	0.521	1.812	1.069	1.475	1.246	0.775	1.133	1.12	1.47	0.531	0.591	0.635	0.647	0.488	0.545	1.137	1.13	1.311	1.142	0.796	1.371	1.101	1.151	1.121	0.634	0.654	0.571	0.655	0.866	0.815	0.841431	0.804315	0.818367
Q92859	NEO1	1.106	1.055	0.999	1.29	0.958	1.165	1.277	1.138	1.362	0.95	1.11	1.064	1.122	1.152	1.112	0.841	1.104	0.785	1.143	1.219	1.648	1.117	1.17	1.08	0.895	0.868	0.885	0.888	1.092	0.959	1.103	0.98	1.268	0.921	1.45	1.283	1.306	1.32	1.31	0.936	0.902	0.837	0.808	0.814	0.803	1.033	1.095	0.783
Q92928	RAB1C	0.939668	1.00504	1.82199	0.982025	1.11218	0.863031	1.05976	1.08566	1.02808	0.818408	0.84687	0.830175	0.896029	0.88392	0.890292	0.935944	1.48666	0.959904	1.05475	0.905511	1.18675	0.934129	1.18471	0.953053	0.94616	0.922519	0.883082	0.889178	0.868716	0.818039	0.854	1.881	1.698	1.481	1.03	0.912	0.935	0.944	0.939	1.079	0.95	1.024	0.88	1.035	1.076	0.667	1.076	0.765
Q92954	PRG4	0.875	0.957	1.127	0.974	1.081	0.962	0.886	0.86	0.697	0.749	0.793	1.013	0.768	0.758	0.932	0.629	0.792	1.225	0.691	1.003	1.218	1.301	0.765	0.984	0.624	0.772	0.686	0.509	0.603	0.767	0.863	1.905	0.537	1.399	0.992	0.718	0.931	0.679	0.945	0.587	0.807	0.67	0.873	0.7	0.557	0.671	0.535	0.571
Q93063	EXT2	1.00454	1.36228	1.17868	1.61063	1.15722	1.39663	1.38329	1.26556	1.26507	0.914756	1.06748	0.96993	1.09159	1.0684	0.997273	0.713	0.834	0.82	1.163	1.287	1.085	1.076	1.243	1.231	1.045	0.888	1.298	0.87	0.97	1.042	1.335	1.114	1.701	1.323	1.112	1.352	1.306	1.368	1.262	0.79	0.951	1.022	1.028	1.126	0.981	0.972	0.895	0.927
Q93088	BHMT	0.690277	0.487464	1.41719	0.676328	0.602082	0.524451	0.557462	0.558167	0.622789	0.683967	0.585909	1.0842	0.569442	0.67504	0.686387	0.483	2.215	2.215	0.664	0.754	0.508	0.516	0.537	0.599	0.464	0.554	0.495	0.609	0.453	0.519	0.684895	1.38987	1.18722	1.96114	0.668827	0.77819	0.658995	0.642872	0.748714	0.823194	1.21061	0.748483	1.02521	0.829311	0.849141	0.711393	0.704419	0.710303
Q969H8	MYDGF	0.660291	0.808606	2.05374	0.789979	0.989951	0.589137	0.822264	0.853076	0.70428	0.556074	0.598744	0.580051	0.596101	0.657549	0.59187	0.72	2.215	1.043	1.109	0.524	1.521	0.841	0.657	0.857	0.569	0.793	0.367	0.588	0.6	0.55	0.8	1.495	1.045	1.358	0.87	0.809	0.967	0.82	0.952	0.657	0.542	0.598	0.655	0.779	0.687	0.681833	0.658394	0.597464
Q96CN7	ISOC1	0.720025	0.919868	2.05771	0.903354	1.02726	0.741591	0.927544	0.951376	0.812581	0.69989	0.773382	0.70372	0.77844	0.75508	0.7656	0.821063	1.86507	0.981748	1.07609	0.814621	1.08235	0.857455	1.14531	0.919051	0.869189	0.798622	0.767061	0.813325	0.85626	0.804466	1.336	2.103	2.215	1.826	1.475	1.164	1.103	1.112	1.212	0.763	0.79	0.967	0.916	1.167	1.229	0.714922	0.795154	0.738649
Q96CX2	KCTD12	0.603892	0.793548	1.60244	0.992868	0.805163	0.827957	0.944267	0.955402	0.701914	0.703724	0.646977	0.621968	0.667731	0.600146	0.585894	0.71	2.047	1.245	0.978	0.868	0.835	1.337	1.061	0.767	0.876	0.95	1.116	0.885	0.757	1.046	0.92	1.098	1.021	2.139	1.075	0.995	1.018	1.07	1.117	0.925	0.77	0.804	0.931	0.756	0.823	0.612	0.528	0.65
Q96EE4	CCDC126	1.533	1.2	0.894	1.281	1.031	1.299	1.331	1.261	1.768	1.491	1.594	1.324	1.588	1.493	1.593	1.633	0.885	1.274	0.971	1.295	0.804	0.867	1.184	0.923	1.451	1.572	1.613	1.352	1.365	1.274	1.09	0.941	1.013	0.951	1.092	1.3	1.151	1.312	1.085	1.268	1.096	1.145	1.404	1.339	1.3	1.17774	1.39417	1.17395
Q96EG1	ARSG	1.31297	1.1291	1.08205	1.25602	0.987716	1.09357	1.16533	1.07349	1.31675	1.11759	1.13933	1.23935	1.32622	1.22989	1.34428	1.05989	0.992474	0.885582	1.04029	1.02392	0.92423	0.916293	1.04086	1.14291	1.04605	1.1537	1.16704	1.15149	1.1653	1.22475	1.17	0.983	0.961	0.585	0.953	0.811	0.887	1.571	1.201	1.003	1.581	0.579	0.871	0.678	0.544	1.557	1.713	1.242
Q96FW1	OTUB1	0.499	1.077	2.215	0.971	1.073	0.898	0.991	1.192	0.685	0.418	0.514	0.445	0.489	0.51	0.435	0.391	2.199	0.867	1.483	0.605	1.373	0.704	1.295	0.539	0.397	0.39	0.417	0.396	0.48	0.386	0.816	2.215	2.215	1.564	0.843	0.825	0.971	0.995	0.718	0.483	0.456	0.5	0.392	0.548	0.468	0.44	0.316	0.355
Q96G03	PGM2	0.892	1.489	2.006	1.481	1.632	1.374	1.681	1.581	1.171	0.941	0.837	0.919	1.061	0.867	0.86	0.556	1.175	0.602	1.049	0.625	2.003	1.257	1.464	0.811	0.702	0.751	0.727	0.793	0.706	0.783	0.849	2.215	2.215	1.133	0.878	0.791	1.108	0.929	0.899	0.7	0.628	0.692	0.674	0.772	0.709	0.665155	0.713042	0.6387
Q96HC4	PDLIM5	0.798971	1.01601	2.215	0.901759	1.14366	0.795327	0.882713	1.00725	0.804152	0.61116	0.690876	0.744535	0.676247	0.67574	0.8667	0.79	1.512	1.104	1.289	0.762	1.223	0.662	0.759	0.64	0.746	0.812	0.797	0.906	0.821	0.611	1.392	2.215	2.215	1.945	0.975	1.265	1.185	1.25	1.081	1.022	0.885	0.769	0.948	1.453	1.04	0.996	0.95	0.532
Q96HD1	CRELD1	1.229	0.837	1.29	0.939	0.997	0.862	1.073	0.759	1.179	1.088	0.941	1.015	0.953	0.845	1.082	1.427	1.215	1.841	1.227	1.29	0.782	0.862	1.014	1.199	1.375	1.47	1.248	1.352	1.243	1.172	1.088	0.991	0.928	0.968	1.207	1.179	1.197	1.067	1.184	1.215	0.972	1.079	0.908	1.223	1.292	1.217	1.043	1.122
Q96IY4	CPB2	0.645	1.153	1.089	0.929	1.244	1.005	1.017	0.905	0.624	0.655	0.619	0.652	0.67	0.613	0.69	0.536	0.794	0.743	0.785	0.839	1.81	1.291	0.769	0.85	0.554	0.516	0.537	0.636	0.686	0.731	0.878	0.925	0.652	0.726	0.946	1.01	0.797	1.004	0.896	0.545	0.6	0.561	0.484	0.496	0.582	0.653	0.532	0.572
Q96KN2	CNDP1	0.828	1.18	0.734	0.822	1.375	1.03	1.043	1.423	0.655	0.685	0.739	0.768	0.742	0.787	0.829	0.732	0.876	0.955	1.255	1.116	1.115	1.153	0.953	1.07	0.734	0.655	0.704	0.61	0.704	0.697	0.959	1.281	0.784	0.924	1.236	1.104	1.213	0.883	0.945	0.61	0.782	0.655	0.744	0.65	0.671	0.487	0.588	0.641
Q96KP4	CNDP2	0.521226	0.838128	2.03172	0.893999	0.83604	0.627315	0.776368	0.878364	0.613638	0.528719	0.493837	0.540835	0.512461	0.51938	0.519266	0.570629	2.215	1.33188	1.21519	0.671563	1.07501	0.75241	0.902258	0.74281	0.571228	0.608287	0.56355	0.562684	0.537966	0.549336	0.729	1.9	1.837	2.215	0.67	0.828	0.884	0.771	0.813	0.464	0.57	0.598	0.588	0.628	0.509	0.529	0.503	0.695
Q96NZ9	PRAP1	1.299	0.898	1.392	1.085	1.066	1.001	1.042	1.066	1.249	1.018	0.821	1.427	1.085	1.096	1.333	1.125	0.903	1.015	1.043	1.153	0.842	0.784	1.188	0.902	1.115	1.136	1.053	0.943	0.967	1.045	1.001	1.129	1.175	0.857	1.152	0.959	1.063	0.838	1.033	1.173	1.492	0.981	1.173	1.119	1.138	1.096	1.309	1.081
Q96PD5	PGLYRP2	1.088	1.498	0.674	1.271	1.028	1.394	1.283	1.128	1.344	1.11	1.011	1.021	1.077	1.063	1.054	1.021	0.508	0.704	1.061	1.01	1.025	1.072	1.278	1.374	1.019	0.966	0.975	0.952	1.038	1.122	1.199	0.95	1.376	0.806	1.214	1.221	1.363	1.392	1.212	0.955	1.155	1.178	1.118	0.991	1.054	1.071	1.373	1.149
Q96RD9	FCRL5	1.26336	1.23599	1.05742	1.2344	1.01919	1.15416	1.19706	1.10514	1.54494	1.08008	1.13833	1.20731	1.34055	1.29012	1.37251	0.942575	1.0421	0.83516	1.19807	1.02869	0.912639	0.908857	1.06592	1.07253	0.963817	1.03986	1.07531	1.05448	1.12552	1.14901	0.943	1.041	1.264	1.312	0.987	0.849	0.998	0.75	1.023	1.082	1.096	1.477	1.007	1.581	1.593	1.28935	1.31246	1.04642
Q96S96	PEBP4	0.937	1.62	0.91	2.025	1.142	0.872	1.371	0.871	0.693	0.716	0.905	1.025	0.725	0.979	0.954	0.845	0.623	0.687	0.95	1.417	1.318	1.179	1.714	1.216	0.881	0.609	0.824	0.858	0.949	0.708	1.851	0.655	1.347	0.553	1.517	2.023	1.725	1.21	1.811	0.668	0.807	0.644	1.003	0.887	0.903	1.335	0.502	0.568
Q99426	TBCB	0.41023	0.782717	2.215	0.780918	0.914221	0.443428	0.657254	0.822694	0.413648	0.350388	0.381298	0.501784	0.340822	0.387681	0.380453	0.460802	2.215	1.08817	1.21469	0.611501	1.56015	0.81828	0.968765	0.716582	0.441179	0.479588	0.463977	0.546951	0.538501	0.491704	0.710145	2.215	2.09462	1.1327	0.610887	0.59612	0.76233	0.750026	0.717281	0.53442	0.555632	0.469857	0.515422	0.572616	0.513094	0.431666	0.420413	0.414953
Q99435	NELL2	0.753621	1.32233	1.07098	1.66696	1.18309	1.37358	1.43386	1.33488	0.883333	0.811497	0.779943	0.749257	0.760713	0.755599	0.786373	0.775178	1.23829	0.868359	1.0913	1.09574	1.01305	1.04487	1.13868	1.2266	0.790451	0.794355	0.767967	0.747326	0.783364	0.731048	1.477	1.139	1.514	1.177	1.06	1.647	1.442	1.795	1.498	0.894	0.685	0.695	0.445	0.411	0.303	0.835684	0.820157	0.74385
Q99436	PSMB7	0.632387	0.551158	1.38778	0.706698	0.618225	0.562255	0.573632	0.661797	0.592564	0.643137	0.496959	0.76471	0.519851	0.519407	0.628632	0.65	2.215	1.425	0.875	0.818	0.808	0.77	0.97	0.771	0.677	0.859	0.789	1.081	0.785	0.874	0.551	1.001	0.818	1.572	0.521	0.712	0.685	0.612	0.554	0.679	0.707	0.643	1.099	0.697	0.528	0.598	0.618	0.621
Q99439	CNN2	0.589477	0.868871	2.215	0.745849	1.0833	0.493764	0.711316	0.907068	0.584689	0.493722	0.572706	0.492345	0.564612	0.517307	0.581516	0.836	1.794	0.871	1.407	0.732	2.01	0.967	0.633	0.759	0.897	0.705	0.789	0.763	0.892	0.85	0.778	2.215	2.215	2.215	0.667	0.665	0.81	0.656	0.736	0.635	0.424	0.493	0.474	0.733	0.753	0.914	0.807	0.989
Q99453	PHOX2B	1.125	1.513	1.777	1.619	1.068	1.405	1.506	1.564	1.48	1.44	1.087	1.684	1.143	1.22	1.268	1.128	1.143	1.025	1.59	1.291	1.188	1.299	1.405	1.412	1.152	1.517	1.379	1.155	1.34	1.502	1.098	1.112	1.056	1.481	1.201	1.287	1.347	1.509	1.159	1.064	1.261	0.993	1.017	1.158	1.208	0.88	1.717	0.974
Q99497	PARK7	0.315	0.745	2.215	0.699	1.071	0.488	0.744	0.811	0.336	0.369	0.316	0.378	0.36	0.331	0.297	0.499	0.77	0.494	0.811	0.548	2.215	1.623	0.801	0.603	0.678	0.606	0.748	0.763	0.72	0.67	0.63	1.646	1.419	0.86	0.496	0.637	0.834	0.748	0.677	0.641	0.487	0.475	0.484	0.565	0.524	0.226	0.211	0.302
Q99536	VAT1	0.710356	0.752133	1.51291	0.880074	0.872109	0.677547	0.798967	0.837858	0.804898	0.712955	0.764468	0.836378	0.731576	0.809467	0.704295	0.81	2.215	1.446	1.435	0.985	0.658	0.651	1.21	0.948	0.786	0.757	0.768	0.833	0.714	0.869	0.856088	1.49203	1.6322	1.65443	0.911281	0.872325	0.895962	0.86372	0.932252	0.931016	0.920759	0.793345	0.898196	0.843767	0.872955	0.679	0.92	0.824
Q99784	OLFM1	1.395	1.04	1.013	1.086	1.095	1.141	1.14	1.104	1.726	1.022	1.285	1.446	1.516	1.403	1.455	0.808	0.817	0.539	1.04	0.782	1.046	1.084	0.81	0.954	0.821	0.786	1.048	0.971	0.983	1.077	0.957	0.901	0.802	0.787	0.87	1.167	1.23	1.107	1.019	0.869	1.074	0.916	0.934	0.995	1.057	0.913	1.365	0.796
Q99832	CCT7	0.6441	1.11315	2.215	1.04918	1.16211	0.792135	1.06242	1.05738	0.803701	0.608164	0.619654	0.63138	0.714919	0.618217	0.705339	0.585	1.955	1.007	0.978	0.796	1.269	0.758	1.007	0.744	0.641	0.635	0.646	0.478	0.768	0.797	1.115	2.215	2.215	0.941	1.014	1.109	1.403	1.045	1.112	0.641	0.968	0.905	0.838	1.003	0.796	0.597413	0.610946	0.520997
Q99941	ATF6B	0.938	1.29	1.336	1.837	1.062	1.047	1.361	1.094	1.189	1.053	0.956	0.898	1.033	0.937	0.988	1.276	1.075	1.206	1.043	1.313	0.837	1.085	1.214	1.033	1.239	1.294	1.136	1.212	1.108	1.198	1.215	0.985	1.025	1.12	1.536	1.177	1.279	1.158	1.29	1.157	1.129	1.208	1.189	1.117	1.197	0.966	1.293	1.059
Q99952	PTPN18	0.653732	1.04795	2.215	0.854502	1.12268	0.625518	0.847846	1.01826	0.719065	0.57361	0.636207	0.581263	0.635843	0.598493	0.678477	0.517	1.725	0.882	0.778	0.577	1.83	1.019	0.956	0.678	0.523	0.858	0.782	0.903	0.715	0.969	0.915635	2.215	2.21128	1.21744	0.904226	0.842319	0.988704	0.896166	0.938605	0.804582	0.821064	0.758662	0.778256	0.866413	0.846144	0.613493	0.663583	0.539251
Q99969	RARRES2	0.765	1.073	2.209	1.117	1.183	1.142	1.209	1.134	0.83	0.881	0.578	0.757	0.735	0.885	0.801	0.835	0.71	1.285	1.321	1.448	1.04	1.066	1.089	1.213	0.846	1.008	0.843	0.736	0.736	0.781	1.069	0.627	0.798	1.038	1.183	0.92	1.038	0.985	1.326	0.559	0.734	0.779	0.655	0.65	0.638	0.716	0.853	0.862
Q99972	MYOC	1.02701	1.1271	1.034	1.37181	1.02451	1.19409	1.29134	1.10015	1.25919	0.993049	0.990844	1.01309	1.11132	1.04228	1.06073	0.94962	1.07725	0.932841	1.07872	1.00805	1.00342	1.06168	1.05654	1.13852	0.990116	1.04057	1.00328	0.987675	0.968329	0.955245	1.467	0.956	1.401	1.002	1.382	1.322	1.497	1.322	1.61	1.068	0.968	1.257	1.12	1.305	1.249	1.12323	1.22101	0.885841
Q99983	OMD	0.779	0.966	0.852	1.494	1.208	1.054	1.222	1.142	2.215	0.661	0.889	0.762	0.77	0.692	0.775	0.599	1.245	0.961	1.067	0.916	1.155	0.866	0.883	0.844	0.594	0.816	0.693	0.869	0.884	0.661	1.068	1.11	1.153	1.532	1.066	1.168	1.418	1.789	1.049	0.953	0.8	0.848	0.883	0.902	1.056	0.932	1.553	0.678
Q9BQ51	PDCD1LG2	1.34793	1.05571	1.08192	1.08364	0.942034	0.989506	0.992609	0.930436	1.51514	1.35466	1.51566	1.29759	1.36811	1.25639	1.36603	1.41536	1.43223	1.01651	0.972211	0.990686	0.776149	0.86459	1.00274	0.965041	1.40138	1.74425	1.29425	1.41216	1.35566	1.19426	1.122	1.063	1.322	1.268	1.132	1.132	1.321	1.206	1.14	2.078	1.76	1.538	1.41	1.337	1.306	1.48527	1.40069	1.53753
Q9BR76	CORO1B	0.269	0.761	2.215	0.634	0.944	0.339	0.459	0.839	0.238	0.231	0.172	0.224	0.234	0.221	0.282	0.467	2.187	1.077	1.104	0.547	1.664	0.8	0.81	0.698	0.454	0.48	0.412	0.402	0.436	0.487	0.798	2.215	2.215	1.772	0.871	0.641	0.816	0.801	0.961	0.734	0.548	0.634	0.656	0.764	0.789	0.437	0.34	0.322
Q9BRK5	SDF4	1.007	0.756	1.116	0.978	0.853	0.905	1.005	1.165	0.85	0.956	0.715	0.872	0.75	0.758	0.964	0.736	1.919	0.991	0.769	0.786	0.606	0.663	0.783	0.959	0.777	0.89	0.879	0.845	0.939	0.891	0.857	0.99	0.906	1.502	1.003	1.017	0.851	0.931	0.91	0.959	0.956	0.977	1.157	1.029	0.951	0.679	0.624	0.765
Q9BS26	ERP44	0.90925	1.12794	0.940216	1.24657	0.970072	1.07537	1.13291	1.07826	1.0346	0.831837	0.884714	0.85659	0.928944	0.893415	0.957541	0.817	1.712	1.059	1.209	0.975	1.291	1.261	1.089	1.064	1.055	1.072	0.831	0.867	0.843	1.109	1.191	1.594	1.221	0.954	1.325	1.536	1.072	0.976	1.267	0.74	0.866	0.746	0.695	0.743	0.731	0.894838	0.985396	0.893082
Q9BTY2	FUCA2	0.753	1.161	0.744	1.327	1.456	1.363	1.305	1.569	0.889	0.641	0.595	0.673	0.655	0.747	0.828	0.871	1.015	1.101	0.85	0.938	0.97	0.841	1.004	1.185	0.836	0.803	0.794	0.808	0.778	0.722	1.146	0.844	1.19	1.303	1.214	1.298	1.174	1.003	1.146	0.83	0.822	0.998	0.89	0.819	0.885	0.686	0.644	0.491
Q9BUN1	MENT	1.538	1.343	0.942	1.263	0.879	1.216	1.375	1.165	1.93	1.327	1.858	1.234	1.932	1.643	1.267	1.496	0.884	1.018	1.172	1.127	0.985	1.129	1.347	1.23	1.413	1.332	1.366	1.447	1.266	1.309	1.005	0.995	1.192	0.871	1.19	1.044	1.038	1.028	1.044	1.256	1.195	1.36	1.104	1.179	1.474	1.345	1.776	1.424
Q9BWD1	ACAT2	0.777656	0.890793	1.53811	1.03255	0.981513	0.860897	1.00152	0.964978	0.817118	0.726084	0.757342	0.788837	0.728363	0.760965	0.796973	0.666	1.633	1.804	0.865	0.904	0.821	0.828	1.108	0.72	0.686	0.682	0.753	0.75	0.625	0.829	0.7	1.79	1.705	1.213	0.847	0.706	0.841	0.569	0.751	0.561	1.024	1.004	1.738	1.244	1.322	0.808	0.719	0.584
Q9BWP8	COLEC11	0.623	1.621	0.803	1.539	1.295	1.543	1.453	1.706	0.759	0.685	0.801	0.581	0.695	0.658	0.619	0.649	0.951	1.05	1.208	1.211	0.955	1.148	1.418	1.562	0.68	0.747	0.743	0.756	0.835	0.729	1.124	1.456	1.334	0.991	1.291	1.141	1.429	1.141	1.152	0.529	0.73	0.653	0.575	0.552	0.589	0.83	0.628	0.58
Q9BWS9	CHID1	0.824	0.759	1.31	0.964	1.896	0.864	1.254	1.475	0.533	0.802	0.613	0.938	0.459	0.535	0.795	0.539	2.215	0.864	0.975	0.961	1.128	0.925	1.054	0.903	0.544	0.661	0.625	0.504	0.703	0.643	0.749	1.356	0.892	1.218	0.772	0.739	0.905	0.865	0.789	0.465	0.638	0.471	0.882	0.841	0.662	0.739974	0.744433	0.712751
Q9BXJ4	C1QTNF3	1.418	1.078	1.237	1.342	1.054	0.544	1.234	1.06	1.576	1.123	1.545	0.833	1.786	1.472	1.435	1.016	0.908	0.726	1.398	0.721	0.932	0.847	1.084	1.582	0.991	1.25	1.631	1.284	1.659	1.882	1.154	0.845	0.885	0.828	0.92	1.332	1.096	2.215	1.1	1.021	0.767	1.143	0.813	0.921	0.858	1.365	1.58	1.162
Q9BXR6	CFHR5	0.549	1	2.215	1.192	1.214	0.699	1.424	1.279	0.498	0.799	0.519	0.524	0.511	0.576	0.531	0.689	1.321	1.863	1.318	0.796	0.974	0.848	0.854	0.911	0.696	0.688	0.553	0.575	0.569	0.45	1.158	0.64	0.427	1.134	0.759	1.152	1.096	0.976	1.102	0.612	0.739	0.564	0.525	0.57	0.536	0.487	0.41	0.693
Q9BY67	CADM1	1.292	1.145	1.057	1.211	0.888	0.928	1.175	1.144	1.794	1.218	1.157	1.189	1.277	1.097	1.154	1.005	1.115	0.933	1.016	0.954	0.958	0.918	0.989	1.14	1.055	0.869	0.989	0.943	0.807	0.943	1.347	1.247	1.475	1.291	1.055	1.324	1.27	1.624	1.325	1.337	1.279	0.883	1.014	1.039	0.924	1.231	1.785	1.263
Q9BYE9	CDHR2	1.13	0.191	2.215	0.971	0.53	0.435	0.568	0.508	0.563	0.411	0.407	2.215	0.362	0.436	1.282	0.962	1.021	1.581	0.764	1.327	1.055	1.231	1.012	0.806	1.026	0.944	0.944	1.117	0.99	1.303	0.773	2.106	0.981	0.913	0.709	0.767	0.643	0.612	0.805	1.043	2.215	0.703	0.819	1.728	1.754	1.272	1.082	0.968
Q9GZM7	TINAGL1	1.077	1.332	0.841	1.529	1.313	1.11	1.08	1.038	1.36	0.833	1.128	1.096	0.808	0.73	0.988	1.001	1.249	1.146	1	1.051	0.858	0.959	1.256	0.835	1.246	1.365	0.944	1.129	1.189	0.928	1.26615	1.10565	1.22469	1.0992	1.15254	1.18812	1.29173	1.20639	1.29018	0.967948	0.939471	0.917526	0.861729	0.899023	0.943606	1.13	0.797	0.796
Q9GZP4	PITHD1	0.738033	1.25825	1.00764	1.36606	1.09155	1.31219	1.24739	1.23178	0.967279	0.779494	0.807954	0.688941	0.82537	0.753721	0.747136	0.675	0.68	0.761	1.173	0.722	1.161	0.961	1.473	0.711	0.715	0.757	0.741	0.558	0.578	0.814	0.977	1.437	1.799	1.38	0.83	1.149	1.564	1.302	0.999	0.64	0.681	0.589	0.572	0.768	0.633	0.753	1.144	1.025
Q9GZT8	NIF3L1	0.869	0.933	0.872	1.131	0.713	0.933	0.928	0.99	0.952	0.963	0.833	0.97	0.863	0.84	0.823	1.356	1.635	1.074	1.081	1.046	0.797	0.808	1.5	1.081	1.273	1.196	1.087	1.175	1.176	0.942	1.183	1.501	2.215	1.55	1.135	1.083	1.208	1.149	1.03	0.931	1.152	1.061	1.083	1.084	0.952	0.883	1.25	0.95
Q9H0R5	GBP3	1.51342	1.13376	0.807074	1.02282	0.894216	0.856764	1.15368	0.924725	1.85811	1.25534	1.71736	1.28443	1.82261	1.72695	1.53872	1.54603	0.826345	0.811786	1.06484	0.849875	0.837412	0.825343	1.38892	1.06267	1.50822	1.63843	1.45098	1.92477	1.63975	1.57878	1.197	1.121	1.688	1.122	1.934	1.135	1.436	1.256	1.215	2.215	1.852	2.215	1.608	1.68	2.169	1.69157	1.65952	1.28139
Q9H0X4	FAM234A	1.226	1.289	0.794	1.218	0.787	1.145	1.16	1.169	1.242	1.363	1.127	1.24	1.443	1.223	1.456	0.997	1.804	1.499	1.3	1.15	1.229	1.016	1.266	1.167	1.019	1.059	0.932	0.957	0.866	0.935	0.955	0.985	1.16	0.828	0.794	1.001	1.129	1.164	1.009	1.025	1.052	0.98	0.864	0.981	0.908	1.12	1.112	1.037
Q9H299	SH3BGRL3	0.568	1.721	2.215	1.196	1.323	0.589	1.277	1.248	0.757	0.599	0.621	0.576	0.601	0.639	0.591	0.303	1.59	1.065	0.969	0.438	1.941	0.622	1.128	0.893	0.334	0.304	0.342	0.316	0.401	0.345	0.593	1.748	2.215	1.268	0.937	0.596	0.588	0.858	0.568	0.694	0.528	0.803	0.617	0.622	0.847	0.336	0.308	0.28
Q9H3K6	BOLA2	0.631	1.166	1.61	1.136	1.273	1.046	1.144	0.963	0.84	0.552	0.631	0.633	0.608	0.613	0.478	1.079	1.219	0.913	1.005	1.079	0.948	0.735	1.235	0.955	1.081	1.008	1.119	1.321	1.233	1.092	0.82	2.215	2.215	1.615	0.833	0.884	0.996	0.912	0.784	0.448	0.38	0.44	0.426	0.43	0.484	1.256	1.481	0.98
Q9H4A9	DPEP2	0.951	1.074	0.852	1.218	0.946	1.029	1.319	1.019	1.036	0.856	0.902	0.87	1.207	0.996	1.013	1.062	1.26	1.04	1.161	1.021	0.915	0.976	1.247	1.377	1.091	0.977	0.863	0.806	1.101	1.161	1.203	1.32	1.326	1.105	1.095	1.075	1.279	1.257	1.218	0.807	1.209	0.834	0.975	0.799	0.809	0.602	1.001	0.833
Q9H4B7	TUBB1	0.727	0.701	1.599	0.963	1.064	0.64	0.781	1.034	0.906	0.611	0.747	0.623	0.78	0.818	0.701	0.838	0.818	0.666	0.975	0.644	1.337	0.816	1.07	0.812	0.822	0.8	0.714	0.745	0.809	0.706	0.964	1.553	2.215	1.02	1.122	0.903	0.984	0.91	1.013	1.009	1.035	1.045	1.043	1.115	1.191	0.896	0.866	0.674
Q9H4G4	GLIPR2	0.779	1.35	1.201	1.466	0.972	1.439	1.279	1.348	0.983	1.019	0.939	0.757	0.857	1.066	0.713	0.919	1.703	1.193	1.326	1.06	0.913	1.019	0.979	1.287	0.92	0.963	0.864	0.934	0.984	0.972	1.25	1.072	0.909	1.317	0.821	1.114	1.019	1.131	1.101	0.76	0.622	0.727	0.673	0.673	0.582	1.192	1.301	1.072
Q9H4M9	EHD1	0.743	0.873	2.196	0.632	0.95	0.388	0.687	0.776	0.641	0.331	0.619	0.552	0.6	0.546	0.659	0.713241	1.71171	1.01059	1.15902	0.69763	1.50207	0.94792	0.890578	0.78151	0.70627	0.690876	0.753028	0.740822	0.785002	0.679944	1.032	2.215	2.215	1.372	1.07	0.846	0.971	1.048	1.054	1.012	0.793	0.878	1.056	1.124	1.136	0.674075	0.664929	0.547239
Q9H6X2	ANTXR1	1.388	1.456	0.696	1.401	0.951	1.126	1.454	1.143	1.988	1.321	1.591	1.106	1.726	1.705	1.384	1.041	0.685	0.596	1.224	1.049	1.073	0.943	1.269	1.188	1.103	1.022	1.188	1.242	1.27	1.372	1.18	0.749	1.019	0.721	1.151	1.111	1.497	1.435	1.341	1.352	1.031	1.455	1.208	1.398	1.166	1.168	1.537	0.948
Q9H8J5	MANSC1	1.14411	1.12134	1.09773	1.21612	0.975629	1.09085	1.15208	1.11356	1.41648	1.14205	1.11108	1.15401	1.23597	1.0978	1.1725	1.015	1.254	1.002	0.744	0.936	0.972	0.886	0.944	1.253	0.993	1.228	1.055	0.747	1.024	0.933	1.327	1.174	1.428	1.464	1.443	1.359	1.084	0.997	1.284	1.411	1.223	0.889	1.242	1.304	1.246	1.10328	1.36771	1.14188
Q9H8L6	MMRN2	1.196	1.065	0.865	1.257	0.803	1.016	1.01	0.952	1.325	1.424	1.776	1.319	1.456	1.284	1.201	1.193	1.078	1.285	1.091	1.121	1.014	0.961	1.027	1.159	1.134	1.183	1.256	1.205	1.207	1.15	1.26	1.102	1.172	0.952	1.136	1.193	1.208	1.079	1.3	1.525	1.451	1.522	1.494	1.811	1.568	1.409	1.171	1.103
Q9H8M5	CNNM2	0.535	0.295	0.328	0.335	0.795	0.346	0.404	0.229	0.454	0.785	0.724	2.215	0.79	1.025	0.933	0.697	0.162	0.286	0.338	0.403	1.107	1.646	0.335	0.532	0.68	1.152	0.545	0.852	1.153	0.946	0.245	0.31	0.161	0.179	0.39	0.287	0.384	0.264	0.603	0.735	0.797	1.191	0.855	1.856	0.903	0.779	0.302	0.462
Q9H939	PSTPIP2	0.477684	0.885773	2.215	0.825778	1.17311	0.481009	0.755474	0.975594	0.528602	0.426045	0.461849	0.40637	0.476106	0.469697	0.44195	0.416611	2.10924	0.984345	1.17995	0.525875	1.83368	1.00106	0.862002	0.728559	0.429661	0.41642	0.438296	0.418293	0.445872	0.430625	0.804	2.215	2.215	1.07	0.819	0.624	0.877	0.812	0.79	0.527	0.503	0.547	0.497	0.628	0.632	0.471578	0.454887	0.393428
Q9HA64	FN3KRP	0.515	0.845	1.742	1.356	1.297	0.91	1.152	1.09	0.889	0.729	0.649	0.876	0.863	0.82	0.634	0.161	2.215	1.141	1.487	0.591	1.185	0.987	1.612	0.59	0.357	0.397	0.261	0.352	0.415	0.529	0.785	2.215	1.81	1.414	0.753	1.199	1.553	1.689	0.777	0.468	0.673	0.599	0.485	0.728	0.666	0.575	1.15	0.536
Q9HAT2	SIAE	2.215	1.147	2.215	1.082	1.208	0.955	1.126	1.281	1.673	1.785	1.501	1.64	1.532	1.453	1.795	1.10385	1.24353	1.00969	0.958208	1.05052	0.879113	0.804591	0.930194	0.938183	1.09349	1.14573	1.10187	1.04058	1.11883	1.0498	0.448	0.654	0.47	0.734	0.535	0.579	0.552	0.529	0.587	0.776	0.894	0.607	0.944	0.686	1.63	1.25957	1.33422	1.43549
Q9HBB8	CDHR5	1.059	1.328	0.781	1.374	1.192	1.283	1.193	1.043	1.499	0.965	1.022	1.14	1.089	1.13	1.39	0.774	1.391	1.187	1.804	1.338	0.523	0.87	1.079	1.086	0.814	1.135	0.87	0.665	0.841	1.048	1.142	0.846	1.082	1.008	1.185	1.06	1.009	1.034	1.199	1.053	1.134	1.099	1.014	1.109	1.29	1.514	0.85	0.913
Q9HBI1	PARVB	0.336	0.936	2.215	0.825	1.243	0.397	0.64	0.904	0.351	0.29	0.326	0.264	0.324	0.329	0.313	0.49	1.554	0.814	1.11	0.591	2.215	1.111	0.856	0.81	0.606	0.52	0.522	0.543	0.552	0.531	0.817	2.215	2.215	0.671	0.682	0.589	0.776	0.68	0.786	0.364	0.359	0.348	0.341	0.44	0.367	0.361	0.378	0.326
Q9HBR0	SLC38A10	1.27	1.144	1.088	1.307	0.904	1.022	1.137	0.988	1.358	1.272	0.99	1.338	1.398	1.153	1.289	1.271	1.59	1.163	1.097	1.129	0.784	0.9	1.068	1.027	1.245	1.338	1.377	1.194	1.375	0.989	1.036	0.885	0.893	1.227	1.059	1.105	0.918	0.894	1.098	0.947	0.819	0.682	0.937	0.863	0.795	1.28	1.339	1.396
Q9HBW9	ADGRL4	1.056	1.096	0.988	1.151	0.992	1.19	1.322	1.089	1.22	0.943	1.183	1.133	1.367	1.1	1.075	1.091	1.063	0.772	0.963	1.138	1.156	1.259	1.434	0.911	1.131	0.861	1.262	0.784	1.112	0.919	0.951	1.017	1.263	0.866	1.255	0.936	1.243	1.169	1.015	1.384	1.281	1.541	1.115	1.133	1.168	0.944	1.174	0.783
Q9HC38	GLOD4	0.392432	0.826107	2.215	0.824569	1.05525	0.555324	0.815926	0.880993	0.457848	0.419749	0.397102	0.460283	0.429169	0.40841	0.386237	0.445764	1.7731	0.848117	0.919164	0.523212	1.61453	0.896193	0.815928	0.601169	0.47528	0.470167	0.46397	0.484322	0.513794	0.489337	0.66	1.619	1.856	0.883	0.719	0.581	0.804	0.874	0.71	0.249	0.242	0.185	0.243	0.343	0.305	0.468527	0.479219	0.47083
Q9HCB6	SPON1	1.19271	1.08094	1.03275	1.31647	1.06637	1.13991	1.20596	1.12312	1.30304	0.957741	1.07573	1.17052	1.14322	1.08035	1.25867	1.08756	1.11788	1.01662	1.14433	1.18316	0.997275	1.04766	1.07382	1.17568	1.1117	1.12252	1.04977	1.06424	0.995302	1.1061	1.359	1.01	1.276	1.072	1.133	1.278	1.227	1.241	1.144	1.221	0.746	0.875	0.938	1.466	1.083	0.939101	1.08567	0.916713
Q9HCL0	PCDH18	0.469	0.932	1.188	1.334	1.63	1.327	1.107	1.034	0.888	0.914	0.648	0.557	0.779	0.754	0.562	0.886	1.04	0.868	0.993	1.196	0.942	0.977	0.965	1.258	0.886	0.975	1.027	1.27	0.929	1.048	0.798	0.569	0.653	0.665	0.858	0.785	0.918	1.024	0.924	0.559	0.403	0.39	0.517	0.33	0.463	1.069	1.106	1.18
Q9HCN6	GP6	0.86	1.215	2.215	0.792	1.722	0.493	1.15	1.271	0.492	0.4	0.41	0.502	0.426	0.406	0.879	0.502	0.951	0.62	0.924	0.552	2.215	1.112	0.856	0.808	0.462	0.456	0.503	0.451	0.53	0.583	0.882	1.76	1.316	1.518	0.665	0.719	0.796	0.846	0.921	0.828	0.602	0.656	0.555	0.719	0.773	0.736	0.477	0.563
Q9HCU0	CD248	0.914	0.756	1.424	1.157	0.954	0.739	0.947	0.947	0.712	0.795	0.578	0.668	0.974	0.799	0.933	0.618	2.112	1.292	0.878	1.638	0.76	0.759	0.76	0.87	0.622	0.857	0.622	0.608	0.918	0.566	1.071	0.836	1.167	1.113	0.788	1.246	1.145	1.326	1.059	1.046	0.63	0.744	0.738	0.693	0.596	0.981	0.824	0.712
Q9HD89	RETN	0.784982	0.601208	1.31223	0.918205	0.72556	0.698674	0.730837	0.772682	0.730388	0.705779	0.658385	0.877253	0.65893	0.657049	0.794388	0.898	1.831	0.493	0.876	1.422	0.478	0.646	0.541	0.526	0.913	1.448	0.743	0.489	0.835	0.59	1.198	0.974	1.18	2.215	1.377	1.181	1.312	1.309	1.746	1.454	1.367	0.625	1.105	1.637	1.679	0.703	1.031	1.248
Q9HDC9	APMAP	0.801	1.21	0.802	0.897	0.764	0.863	1.126	1.05	0.721	0.889	1.031	0.743	0.822	0.682	0.815	1.412	1.549	1.066	1.129	1.281	1.181	0.939	1.043	1.101	1.394	1.106	0.962	1.19	1.218	1.086	1.044	1.752	1.005	1.849	1.08	0.745	0.77	0.962	1.046	1.604	1.084	1.272	1.079	0.986	1.108	1.255	0.806	0.957
Q9NPG4	PCDH12	1.441	1.371	1.264	1.678	1.388	1.77	1.884	1.551	2.015	1.059	1.366	1.21	1.549	1.567	1.377	0.904324	0.871151	0.809944	1.11378	1.08861	0.971839	0.969283	1.15134	1.17556	0.935389	0.925523	0.989194	0.988909	1.00551	0.979104	1.158	1.263	1.885	1.286	1.126	1.146	1.09	0.872	1.095	0.915	0.922	1.049	0.779	0.943	1.008	0.981	1.25	1.117
Q9NPH3	IL1RAP	0.645	1.26	0.626	1.238	0.943	1.262	1.07	0.988	0.889	0.891	0.787	0.622	0.808	0.73	0.663	0.969	1.159	0.942	1.193	1.076	1.185	1.121	1.188	1.516	0.983	0.957	0.959	0.854	0.937	0.965	1.271	0.989	1.039	0.875	1.264	1.1	1.151	1.225	1.283	0.756	0.835	0.827	0.745	0.869	0.837	0.683	0.939	0.98
Q9NPR2	SEMA4B	0.759	1.017	1.318	1.205	1.085	1.354	1.15	1.255	0.782	0.914	0.804	0.745	0.809	0.777	0.79	0.746	1.259	1.012	1.164	1.342	0.907	1.17	0.882	1.124	0.765	0.7	0.553	0.701	0.66	0.567	1.067	1.323	1.316	1.817	0.948	1.056	1.089	1.021	1.007	0.871	0.942	0.749	0.795	0.78	0.684	0.799	0.61	0.806
Q9NQ38	SPINK5	1.038	0.835	1.286	1.102	0.924	1.118	0.993	1.091	0.997	1.031	0.98	1.141	1.052	1.214	1.056	1.44	1.099	0.705	0.927	0.902	1.455	0.883	0.74	1.169	1.464	1.167	1.213	1.252	1.228	1.129	1.451	0.947	0.995	0.994	0.828	1.409	1.043	1.066	1.438	1.463	1.139	1.263	1.469	1.475	1.284	1.624	1.226	1.363
Q9NQ79	CRTAC1	0.491	0.707	0.478	0.713	0.672	0.687	0.979	0.713	0.603	0.485	0.688	0.472	0.607	0.732	0.48	1.105	0.677	0.678	1.67	0.85	1.242	1.947	1.318	1.569	1.105	0.94	1.233	0.962	0.957	1.124	1.362	0.919	0.978	0.771	1.323	1.209	1.259	1.624	1.346	0.929	0.805	1.103	1.089	0.918	0.995	1.075	0.957	0.923
Q9NQW7	XPNPEP1	0.952	1.115	1.401	1.073	0.959	1.03	0.954	1.067	0.986	0.791	1.059	0.729	1.06	0.85	0.864	0.932146	1.40451	0.950371	1.08191	0.887379	1.17825	0.893961	1.19514	0.91881	0.907062	0.88354	0.934019	0.904757	0.9071	0.870457	1.043	1.877	1.753	1.171	1.404	1.073	1.139	1.233	1.228	1.32	1.078	1.143	1.272	1.124	1.284	0.870797	0.890572	0.77423
Q9NR12	PDLIM7	0.567137	0.821995	2.215	0.79124	1.22065	0.512086	0.707952	0.937017	0.563456	0.437781	0.53025	0.449765	0.509844	0.49171	0.537505	0.738	1.176	0.887	1.302	0.676	1.65	1.187	1.04	1.112	0.87	0.742	0.841	0.848	0.926	0.909	0.828	1.957	2.215	1.961	1.403	0.722	0.769	0.89	0.822	1.118	0.821	0.966	0.9	0.857	1.167	0.301	0.409	0.203
Q9NRN5	OLFML3	0.757582	1.13388	1.15047	1.32814	1.03712	1.28672	1.23659	1.20848	0.917829	0.800398	0.833407	0.752528	0.797828	0.832633	0.757345	0.739822	1.57897	1.0265	1.12713	1.099	1.04653	1.0807	1.0249	1.20374	0.747922	0.756288	0.708847	0.726026	0.735014	0.748777	1.16539	1.10587	1.21893	1.18654	1.17316	1.2273	1.27269	1.15904	1.24834	0.808148	0.680401	0.750528	0.702529	0.702991	0.688352	0.823275	0.835421	0.791886
Q9NRW1	RAB6B	0.552081	0.96903	2.215	0.870652	1.1958	0.576298	0.864597	1.01948	0.677051	0.465935	0.546972	0.491756	0.585396	0.552272	0.529094	0.578371	1.73274	0.850934	1.15626	0.609889	1.88688	0.966342	1.10769	0.744862	0.602097	0.538699	0.612146	0.575713	0.648987	0.629087	0.848395	2.215	2.215	1.23575	0.836634	0.766527	0.936361	0.896462	0.856784	0.652986	0.568159	0.656952	0.657125	0.750947	0.715085	0.549445	0.535505	0.470118
Q9NRX4	PHPT1	0.657	1.407	2.215	2.09	0.727	1.388	2.215	1.818	0.739	0.799	0.692	0.784	0.863	0.504	0.579	0.778	2.215	1.695	2.215	1.195	0.695	0.724	2.215	1.468	0.904	0.959	0.768	0.887	0.888	1.111	1.759	2.215	2.215	2.215	1.354	1.806	2.215	2.215	1.334	0.762	0.718	0.817	0.685	0.829	0.845	1.261	0.737	0.896
Q9NS71	GKN1	1.23903	1.27378	1.14245	1.18952	1.06722	1.23549	1.33171	1.10781	1.50547	1.13296	1.21216	1.11895	1.31363	1.27959	1.33731	1.08156	0.884093	0.915732	1.09489	1.04928	0.964186	0.956469	1.17923	1.02849	1.07735	1.13985	1.12724	1.09913	1.11191	1.16513	1.51	1.524	1.752	0.989	0.819	1.056	1.072	1.01	1.444	1.413	1.514	1.371	1.201	1.517	1.786	1.572	1.483	1.357
Q9NT22	EMILIN3	0.306	0.672	0.475	0.593	1.42	0.494	0.571	0.642	0.577	0.638	0.228	0.406	0.318	0.553	0.453	0.544	0.74	0.593	0.686	0.649	2.215	1.646	0.747	0.841	0.517	0.586	0.624	0.654	0.631	0.623	1.018	1.085	1.124	1.075	1.499	1.262	1.475	1.244	1.228	0.838	0.917	0.99	0.715	1.079	1.292	0.719	0.661	0.542
Q9NTU7	CBLN4	1.471	1.217	0.765	1.041	1.016	0.905	1.028	1.188	1.598	0.923	1.152	1.364	1.353	1.265	1.471	0.974319	0.872969	0.718585	1.0987	1.0669	0.871623	0.95183	1.09973	1.1463	1.02003	1.00957	1.17343	0.97971	1.129	1.08356	0.961	0.547	0.533	0.528	0.87	1.044	1.274	0.892	0.867	0.463	0.697	0.92	0.709	1.062	1.025	1.1476	1.33721	0.950278
Q9NUQ9	CYRIB	0.858	1.017	2.215	1.055	1.036	0.722	0.951	0.967	1.16	0.685	0.872	0.855	0.855	0.807	0.857	0.704206	2.16217	1.0728	1.18656	0.685679	1.39505	0.84272	1.0769	0.809608	0.71959	0.746473	0.638283	0.670924	0.713888	0.740315	0.893	1.97	2.215	1.416	0.682	0.75	0.83	0.766	0.873	0.483	0.5	0.467	0.492	0.771	0.657	0.598991	0.631605	0.595873
Q9NVA2	SEPTIN11	0.468023	0.824628	2.215	0.786279	1.24524	0.510262	0.731323	0.962153	0.494173	0.425028	0.419497	0.417704	0.446407	0.480312	0.425415	0.366105	2.1855	1.00215	1.14059	0.479412	1.92844	1.00929	0.810207	0.707079	0.384749	0.36003	0.363496	0.390082	0.4299	0.384652	0.723652	2.215	2.215	1.03746	0.711034	0.657768	0.848801	0.785004	0.755925	0.586478	0.513967	0.530767	0.539361	0.668235	0.689078	0.48794	0.449622	0.37301
Q9NWV4	CZIB	0.768068	1.03868	2.16758	0.98112	1.17729	0.767297	0.95577	1.07709	0.816072	0.690796	0.750352	0.722547	0.736875	0.730057	0.7453	0.53	0.912	0.584	0.79	0.625	1.404	0.776	1.395	0.808	0.701	1.008	1.097	0.907	1.015	0.771	1.05173	2.0488	1.91568	1.07991	1.12005	1.00057	1.09499	1.07224	1.08579	0.951245	0.94469	0.947118	0.869397	1.0037	1.05729	0.805654	0.742282	0.644655
Q9NY15	STAB1	1.253	1.252	1.103	1.367	1.223	1.319	1.31	1.163	2.215	1.657	1.118	1.302	1.335	0.968	1.524	0.844	0.765	0.738	1.095	0.963	0.971	1.083	1.06	0.994	0.998	1.03	1.367	1.401	1.275	1.409	1.126	1.115	1.057	1.102	1.285	1.09	1.139	1.125	1.25	1.41	1.414	1.379	1.402	1.311	1.477	1.193	1.706	0.982
Q9NY33	DPP3	0.837373	0.968408	2.18872	0.892507	1.06182	0.718281	0.924261	0.974572	0.908868	0.698582	0.795053	0.772978	0.797809	0.809549	0.868309	0.731793	1.83249	0.912815	1.10437	0.724057	1.17349	0.824635	1.06628	0.821512	0.779539	0.739654	0.711116	0.739267	0.790518	0.767248	0.899418	2.04318	2.0624	1.25259	0.879676	0.872006	0.936039	0.885802	0.918091	0.818067	0.780339	0.808072	0.718369	0.911782	0.923307	0.688772	0.740959	0.68018
Q9NY65	TUBA8	0.399	0.636	2.215	1.001	1.492	0.44	0.831	1.496	0.576	0.508	0.623	0.547	0.527	0.401	0.529	0.607618	1.33966	0.84527	1.14414	0.6386	1.81806	0.989037	1.1985	0.769103	0.715472	0.584651	0.610127	0.598681	0.614712	0.686939	1.044	1.568	2.215	1.074	1.119	0.819	0.956	1.053	0.956	0.727	0.636	0.794	0.791	0.873	0.941	0.621801	0.583071	0.510977
Q9NY97	B3GNT2	0.713	1.235	0.966	1.536	1.079	1.37	1.231	1.208	0.811	0.814	0.686	0.77	0.694	0.763	0.725	1.994	1.178	1.183	1.317	1.028	1.057	1.299	1.452	1.375	2.087	1.992	1.568	1.647	1.356	1.372	1.376	1.22	1.471	1.053	1.028	1.364	1.279	1.242	1.165	0.978	1.175	1.09	1.008	1.394	1.177	1.109	1.051	0.808
Q9NYL9	TMOD3	0.553374	0.839754	2.215	0.8519	1.24746	0.568687	0.771789	1.00398	0.60129	0.489653	0.5251	0.493576	0.533049	0.542549	0.506117	0.477743	1.79539	0.932836	1.19232	0.570562	1.90961	1.02618	1.01802	0.774176	0.490217	0.495304	0.505036	0.490952	0.561366	0.52326	1.316	2.215	2.215	1.766	1.379	1.268	1.379	1.007	1.355	0.859	0.718	0.746	0.852	1.023	1.18	0.572916	0.539412	0.447209
Q9NYU2	UGGT1	0.342	0.984	1.687	1.302	1.218	0.785	0.979	1.251	0.363	0.436	0.512	0.299	0.58	0.501	0.398	0.678515	1.99281	1.27768	1.10908	0.939513	1.12266	0.920288	0.984703	0.86659	0.693069	0.729449	0.660976	0.685012	0.671906	0.681837	0.673	1.529	1.044	0.751	0.63	0.646	0.58	0.797	0.72	0.509	0.493	0.474	0.516	0.59	0.603	0.683	0.57	0.566
Q9NZ08	ERAP1	0.757	0.719	1.53	1.283	0.818	0.821	1.269	1.079	0.855	0.651	0.753	0.669	0.647	0.624	0.728	0.615	1.646	1.24	1.281	1.097	0.939	1.045	0.961	0.94	0.634	1.145	0.737	0.652	0.867	0.842	0.999	0.842	1.45	1.126	1.118	1.058	1.14	1.051	1.055	1.015	0.792	0.891	0.967	0.792	0.945	0.821	0.752	0.71
Q9NZK5	ADA2	0.632	0.985	0.672	1.406	0.93	1.652	1.836	1.03	0.774	0.531	0.786	0.634	0.877	0.725	0.641	0.709	1.075	1.189	1.07	0.787	0.837	1.14	1.102	1.253	0.721	0.722	0.65	0.786	0.573	0.588	1.308	1.329	2.023	1.061	1.042	1.387	1.157	1.344	1.324	0.979	0.761	0.821	0.772	1.004	1.016	0.675	0.571	0.541
Q9NZN3	EHD3	0.595	1.125	1.808	0.905	0.914	0.687	0.774	0.998	0.605	0.733	0.792	0.651	0.735	0.611	0.664	0.87	1.551	1.225	1.34	0.835	1.338	0.985	0.987	0.84	0.862	0.994	0.709	0.673	0.709	0.828	0.882	2.215	2.215	0.871	0.856	0.753	0.926	0.902	0.968	0.671	0.551	0.608	0.575	0.691	0.678	0.724	0.987	0.964
Q9NZP8	C1RL	0.565	0.982	0.977	1.087	1.262	1.114	1.009	0.953	0.631	0.652	0.53	0.521	0.595	0.581	0.573	0.751	1.038	1.186	1.057	1.027	1.17	1.292	0.859	1.053	0.765	0.874	0.66	0.644	0.628	0.777	1.039	0.618	0.698	1.305	1.156	1.044	1.131	0.851	1.303	0.598	0.602	0.561	0.514	0.721	0.585	0.609	0.709	0.756
Q9NZT1	CALML5	1.241	0.926	0.967	0.881	1.242	1.251	0.913	1.216	1.585	1.057	1.066	1.33	1.191	1.368	1.302	0.718	1.279	0.932	0.776	1.246	0.711	0.883	0.816	0.938	0.658	0.806	1.003	0.87	1.249	0.87	0.815	0.703	0.919	0.79	0.956	1.569	1.354	0.852	0.874	0.718	0.823	0.884	0.754	1.104	0.993	0.785	0.96	1.118
Q9P232	CNTN3	1.003	1.012	1	1.478	1.241	1.243	1.156	1.406	0.792	0.649	0.746	0.763	0.744	0.631	1.108	0.754	1.398	0.859	0.891	1.537	0.813	1.029	1.066	1.13	0.698	0.787	0.757	0.805	0.832	0.771	1.362	1.743	0.777	0.712	1.652	1.426	1.328	1.297	1.375	0.756	0.97	0.811	0.801	0.741	0.645	0.903	0.843	0.741
Q9P289	STK26	0.56513	0.97224	2.215	0.894786	1.033	0.622446	0.857979	1.00334	0.649983	0.497615	0.578476	0.604478	0.559403	0.570234	0.597458	0.647791	2.215	1.133	1.3422	0.697399	1.58713	0.842017	1.07811	0.836573	0.61681	0.589148	0.594664	0.646476	0.652348	0.595064	0.817938	2.215	2.215	0.978485	0.777168	0.724622	0.887643	0.833395	0.831082	0.609136	0.627518	0.614361	0.600145	0.702407	0.682062	0.569511	0.62447	0.498551
Q9P2X0	DPM3	0.674	0.941	1.416	0.869	1.023	0.921	0.889	1.015	1.038	1.012	0.579	0.895	0.972	0.732	0.768	0.795749	1.2548	1.11391	1.00203	1.14714	1.00312	1.04216	0.951685	1.08125	0.812406	0.88651	0.816626	0.797272	0.781115	0.767878	1.104	1.784	1.033	1.185	0.743	1.314	1.133	1.366	1.085	1.121	1.199	1.057	1.253	0.97	0.918	0.816974	0.839468	0.920441
Q9UBP4	DKK3	1.025	1.109	0.91	1.401	0.906	0.867	1.089	0.994	1.25	1.295	1.302	1.025	1.401	1.101	0.986	1.537	1.62	1.223	1.206	1.47	1.009	1.035	1.257	1.374	1.349	1.453	1.302	1.303	1.355	0.964	1.172	0.971	1.171	1.197	1.183	1.217	1.146	1.202	1.12	1.513	1.121	1.31	1.381	1.46	1.413	1.288	1.26	1.284
Q9UBR2	CTSZ	0.793	1.115	1.733	1.877	1.463	1.295	1.87	1.474	0.952	0.848	0.826	0.917	0.848	0.874	0.897	0.922	2.086	2.099	0.983	1.187	0.772	1.558	1.095	1.116	1.821	1.213	0.891	0.975	1.105	1.01	1.125	0.712	1.166	1.219	0.999	1.234	1.031	1.267	1.08	0.521	0.568	0.646	0.674	0.69	0.714	1.411	1.09	0.816
Q9UBW5	BIN2	0.439	0.851	2.215	0.746	1.307	0.412	0.706	0.937	0.341	0.417	0.388	0.322	0.431	0.407	0.29	0.385282	2.09429	0.980068	1.16204	0.472351	1.99373	1.03717	0.814618	0.708901	0.382024	0.358091	0.372335	0.38941	0.440948	0.412678	0.775	2.215	2.215	1.187	0.736	0.668	0.988	0.761	0.811	0.691	0.562	0.583	0.554	0.825	0.791	0.71	0.681	0.525
Q9UBX1	CTSF	0.863	1.222	0.692	1.067	1.042	1.23	1.053	0.941	0.937	0.94	0.986	0.952	1.029	0.836	0.917	1.283	1.339	1.267	1.252	1.168	1.255	1.179	1.289	1.367	1.212	1.056	1.117	0.929	1.219	0.709	1.118	1.608	0.912	1.102	0.701	1.273	0.898	1.193	1.281	1.156	0.906	0.973	0.872	0.96	0.777	0.933498	1.03324	0.940318
Q9UBX5	FBLN5	0.564	1.199	1.318	1.294	1.665	1.212	1.702	1.211	0.784	0.79	0.687	0.612	0.719	0.65	0.687	0.521	1.71	1.11	1.135	1.552	0.823	1.403	1.022	1.019	0.48	0.504	0.446	0.403	0.531	0.473	1.285	1.312	1.164	0.726	1.253	1.03	1.032	0.939	1.263	0.593	0.397	0.356	0.425	0.412	0.396	0.672068	0.655132	0.653701
Q9UDY2	TJP2	0.538	0.572	2.215	0.603	1.116	0.383	0.695	0.78	1.019	0.34	0.664	0.465	0.816	0.734	0.457	0.514	1.693	0.793	0.914	0.787	1.221	0.851	0.646	0.786	0.509	0.501	0.518	0.488	0.607	0.628	0.882	2.215	2.215	1.378	0.781	0.845	0.766	0.833	0.779	0.756	0.745	0.801	0.73	1.013	0.823	0.811	0.681	0.521
Q9UGM5	FETUB	0.707	1.13	0.771	0.979	1.233	1.222	1.073	1.213	0.703	0.644	0.609	0.651	0.678	0.613	0.764	0.835	0.517	0.812	0.948	1.085	1.277	1.183	0.989	1.085	0.84	0.841	0.617	0.703	0.599	0.591	1.146	0.6	0.919	0.868	1.05	1.203	1.207	1.047	1.231	0.533	0.962	0.657	0.597	0.621	0.556	0.701	0.591	0.638
Q9UHG3	PCYOX1	0.96	1.54	1.162	1.23	1.477	1.175	1.25	1.425	0.923	0.775	1.124	0.881	0.926	1.001	0.963	0.848	0.846	1.059	0.783	1.03	1.019	1.223	1.12	1.366	0.863	0.765	0.951	0.803	0.866	0.925	1.432	1.194	0.935	0.802	1.113	0.993	1.251	1.423	1.348	0.818	0.877	0.914	0.771	0.814	0.835	1.109	0.753	0.687
Q9UIB8	CD84	0.742	0.921	1.037	0.972	0.948	0.9	0.944	1.029	0.924	0.777	0.729	0.726	0.73	0.74	0.708	1.084	1.233	0.97	1.15	0.98	1.658	1.195	1.107	1.281	0.993	0.901	0.893	1.045	0.901	0.991	1.37	1.72	1.481	1.527	1.1	1.205	1.246	1.161	1.201	1.462	1.211	0.868	0.861	1.096	1.15	0.771	0.806	0.655
Q9UJ14	GGT7	2.215	1.115	1.049	1.947	1.293	1.086	1.313	1.726	0.945	1.152	1.128	1.845	1.27	1.006	2.214	0.985	1.092	0.99	1.024	1.257	0.833	0.887	1.087	1.015	1.014	0.948	1.023	1.573	1.291	1.055	1.277	1.287	0.961	0.711	1.125	1.41	1.246	1.025	1.272	0.904	0.968	0.919	1.114	1.032	0.958	1.293	0.948	0.858
Q9UJJ9	GNPTG	0.852	0.916	0.867	1.004	0.895	0.931	1.037	0.831	1.136	0.866	0.964	0.949	1.09	1.139	0.939	0.758	1.241	1.154	1.017	1.08	0.774	0.784	1.078	1.032	0.983	0.847	0.845	0.804	0.785	0.73	1.063	1.229	1.187	1.254	1.22	1.093	1.088	1.258	1.233	1.106	0.996	1.159	1.28	0.999	1.172	0.915	1.116	0.922
Q9UJU6	DBNL	0.764927	1.0075	1.99893	0.966857	1.25375	0.679994	0.940852	1.05786	0.900103	0.617164	0.708155	0.626976	0.779517	0.727384	0.755186	0.98	1.298	0.954	1.199	0.895	1.215	0.882	1.178	0.963	0.904	0.986	0.988	0.992	1.129	1.031	1.004	1.216	1.273	0.977	1.143	1.064	1.256	1.201	1.045	1.077	0.92	1.199	1.176	1.049	0.906	0.690263	0.670345	0.642514
Q9UK55	SERPINA10	0.591	1.094	1.511	1.194	1.095	0.973	1.364	1.467	0.745	0.909	0.776	0.611	0.695	0.684	0.59	0.8	1.597	1.081	1.065	1.218	0.726	0.869	1.198	1.264	0.819	0.911	0.687	0.689	0.663	0.641	1.015	0.964	0.702	1.793	1.433	1.204	1.054	1.054	1.012	0.877	0.773	0.709	0.874	0.714	0.677	0.611	0.656	0.848
Q9UK76	JPT1	1.01	1.225	0.941	1.067	0.931	1.073	1.005	0.945	1.177	0.976	1.284	1.004	1.095	1.059	0.91	0.856063	1.8631	1.15988	1.10527	0.826761	0.98067	0.837579	0.96599	0.858507	0.817749	0.879697	0.819525	0.854791	0.825206	0.801235	0.655	2.114	2.215	1.408	0.516	0.628	0.683	0.742	0.567	0.898	0.882	0.691	0.759	1.078	1.081	0.751685	0.840208	0.748426
Q9UKX2	MYH2	0.473	0.401	0.298	0.367	0.31	0.424	0.388	0.383	0.617	0.638	0.665	0.467	0.487	0.503	0.493	0.295	2.215	0.886	0.516	0.259	0.235	0.244	0.239	0.256	0.329	0.326	0.288	0.354	0.357	0.308	0.15	0.266	0.153	1.373	0.173	0.244	0.171	0.155	0.174	0.221	0.171	0.172	0.245	0.24	0.204	0.674	0.759	0.81
Q9UKY7	CDV3	0.511287	0.822986	2.215	0.72631	1.06512	0.577902	0.767742	0.867525	0.503613	0.446868	0.446444	0.498034	0.450265	0.463216	0.506988	0.471832	1.67385	0.983485	0.908723	0.549077	1.9635	0.965956	0.800506	0.649065	0.498438	0.49722	0.489538	0.514548	0.516551	0.509322	0.76	2.215	1.638	1.194	0.561	0.891	0.725	0.612	0.961	0.656	0.457	0.512	0.378	0.705	0.746	0.487027	0.470217	0.474331
Q9UL46	PSME2	0.386	0.71	1.072	0.776	1.596	0.597	0.775	0.674	0.397	0.629	0.356	0.796	0.424	0.523	0.474	0.363	2.215	1.238	0.966	0.612	1.663	1.623	0.737	0.513	0.442	0.568	0.381	0.382	0.421	0.444	0.745	1.311	1.654	1.832	0.92	0.744	0.84	0.652	0.832	0.53	0.6	0.581	0.506	0.793	0.506	0.388	0.338	0.509
Q9ULB1	NRXN1	1.03879	1.16917	1.36428	1.1689	0.966277	1.03993	1.13684	1.12553	1.37728	0.908699	0.951093	0.903615	1.05852	0.998168	1.06943	0.868	0.925	0.785	1.251	0.891	1.035	1.006	1.019	1.164	0.809	1.057	1.028	1.46	1.177	1.328	0.980901	1.40353	1.35852	1.18303	0.933876	0.981864	1.0944	1.06322	1.03045	0.860076	0.929107	0.912044	0.83838	0.905655	0.938528	0.998297	1.39087	0.957818
Q9ULI3	HEG1	1.375	0.996	0.85	1.133	1.02	1.082	1.129	1.061	1.409	1.167	1.347	1.415	1.415	1.169	1.362	1.209	0.992	1.039	1.096	1.143	1.09	1.183	1.154	1.191	1.218	1.323	1.455	1.242	1.552	1.279	1.094	0.793	1.252	0.838	1.105	1.294	1.202	1.018	1.044	1.136	1.158	1.103	1.15	1.402	1.274	1.219	1.323	1.161
Q9ULV4	CORO1C	0.377	0.761	2.215	0.759	1.259	0.45	0.709	0.883	0.456	0.275	0.389	0.373	0.364	0.35	0.436	0.36	1.926	0.838	1.106	0.35	2.215	1.143	0.722	0.628	0.334	0.367	0.345	0.322	0.453	0.409	0.517	1.551	1.669	1.568	0.427	0.474	0.616	0.614	0.611	0.335	0.248	0.286	0.315	0.461	0.346	0.507	0.545	0.371
Q9UMX5	NENF	1.153	1.749	1.987	1.698	0.98	1.302	1.956	1.565	1.684	1.611	1.241	1.25	1.46	1.2	1.387	0.915	1.394	1.085	1.282	2.015	2.215	1.797	1.141	1.117	1.079	0.912	1.008	0.681	0.854	0.849	1.004	1.422	1.234	1.188	0.727	1.036	0.917	1.279	0.982	1.039	0.722	0.792	0.762	0.838	0.774	0.836	0.724	0.564
Q9UMY4	SNX12	0.564321	1.03297	2.215	0.828725	1.16723	0.583481	0.828074	1.03203	0.635645	0.547867	0.571097	0.50872	0.540597	0.548614	0.574328	0.658432	1.69786	0.95399	1.14361	0.601068	1.81448	0.948749	0.852395	0.749878	0.647588	0.585817	0.616251	0.628888	0.628694	0.589467	0.782	2.215	1.971	1.186	0.794	0.734	0.901	0.871	0.892	0.996	0.772	0.713	0.829	0.961	0.933	0.244	0.153	0.341
Q9UNF0	PACSIN2	0.720086	1.22031	1.53554	1.39122	1.06391	1.20827	1.27413	1.24913	0.919727	0.869999	0.782641	0.677774	0.787185	0.711582	0.734097	0.718	1.267	0.949	1.113	0.81	0.801	0.725	0.764	0.911	0.786	0.581	0.736	0.77	1.002	0.701	0.941	1.636	0.885	0.673	0.86	1.024	0.767	0.717	1.017	0.777	0.588	0.707	0.735	0.738	0.952	0.578	0.54	0.796
Q9UNH7	SNX6	1.18847	1.00998	1.04449	1.1519	0.943407	1.0983	1.07271	0.973561	1.24619	1.11096	1.07372	1.16788	1.23634	1.12916	1.20103	0.964	0.863	0.856	0.897	1.063	0.859	0.785	0.811	0.971	0.937	1.379	1.136	0.793	1.093	1.023	1.099	0.967	1.04	1.018	0.946	1.199	1.043	1.201	0.92	0.856	0.985	0.845	1.09	0.992	0.98	1.267	1.546	1.648
Q9UNN8	PROCR	1.16	1.225	0.918	1.158	1.093	1.027	1.136	0.978	1.231	0.99	1.146	0.972	1.26	0.992	1.075	0.880421	0.964429	0.905866	1.06305	1.09646	0.975033	0.976091	1.04664	1.1178	0.9161	1.01086	1.01046	0.883046	0.955478	0.962645	1.09547	0.976042	1.1014	0.990663	1.14444	1.18423	1.21538	1.12071	1.16555	1.10345	1.06779	1.08965	1.03658	1.04835	1.10932	1.045	1.12	1.187
Q9UNW1	MINPP1	1.19	1.378	1.287	1.434	1.449	1.411	1.38	1.489	1.196	1.077	1.02	1.236	1.163	1.154	1.16	1.108	1.023	1.219	0.917	1.132	0.833	0.89	1.116	1.263	1.061	1.155	1.025	1.106	1.11	0.934	1.159	1.107	1.186	1.17	1.2	1.081	1.117	1.086	1.113	1.09	1.057	1.004	0.957	0.878	0.929	1.021	1.112	0.883
Q9UNZ2	NSFL1C	0.545604	1.02492	2.215	0.943034	1.17917	0.691736	0.884703	0.998316	0.738886	0.537274	0.571617	0.581291	0.618142	0.59515	0.578404	0.208	1.766	0.773	0.704	0.333	1.578	0.842	0.992	0.336	0.255	0.233	0.212	0.21	0.265	0.377	0.7	2.131	1.692	1.007	0.314	0.514	0.973	0.737	0.685	0.243	0.29	0.359	0.212	0.475	0.337	1.04	1.545	1.107
Q9UQ80	PA2G4	0.309	1.1	2.215	0.793	1.141	0.545	0.848	1.146	0.325	0.22	0.294	0.276	0.305	0.287	0.228	1.755	1.149	0.746	0.601	0.548	0.787	0.591	0.656	0.743	1.707	1.922	1.329	1.323	1.226	1.787	0.87	2.215	2.215	1.092	0.808	0.965	1.093	1.143	0.942	1.381	1.291	0.911	0.965	0.921	0.868	0.806	1.229	1.612
Q9UQP3	TNN	0.847	0.789	0.777	1.11	1.169	1.171	1.029	0.913	1.008	0.886	0.716	0.728	0.676	0.858	0.835	0.991279	1.10024	0.942423	1.14877	1.07752	0.991624	1.02936	1.09679	1.20518	1.01027	0.980096	1.01131	0.966725	0.949162	0.953604	1.073	0.864	0.778	0.919	1.043	0.985	1.22	1.147	1.269	0.758	0.824	0.888	0.884	0.724	0.891	1.265	1.384	1.171
Q9Y240	CLEC11A	0.960688	0.881126	1.24024	1.18784	0.965256	0.961325	1.05717	0.986065	0.989149	1.08292	0.943474	1.05602	0.968812	0.891292	0.980607	0.865	1.703	1.551	0.889	1.169	0.846	1.002	0.894	0.876	0.799	1.04	0.805	0.904	0.828	0.968	1.02888	1.17692	1.27077	1.47786	1.0613	1.09503	1.00763	1.08471	1.06591	1.1215	1.20349	1.01384	1.04048	0.97728	1.02961	1.266	1.01	0.806
Q9Y251	HPSE	1.399	0.955	2.215	0.726	0.904	0.542	0.738	0.889	0.796	1.224	1.028	0.961	1.087	1.466	1.284	0.916	2.215	0.921	0.741	0.497	0.693	0.473	0.631	0.533	0.91	0.857	0.711	0.566	0.66	0.605	0.532	2.215	1.21	2.215	0.486	0.56	0.596	0.624	0.588	0.934	0.94	0.738	0.807	0.749	0.66	0.667436	0.598831	0.533657
Q9Y274	ST3GAL6	0.888916	1.15336	1.15131	1.42884	1.09686	1.20156	1.25534	1.25409	1.02962	0.893709	0.904084	0.893926	0.93077	0.937215	0.930885	1.134	1.038	0.886	0.746	1.008	1.123	0.863	1.101	0.721	1.349	1.252	0.666	1.058	0.725	2.007	0.871	1.076	0.927	1.026	0.778	0.955	0.978	0.911	1.039	0.713	1.034	0.975	0.802	1.138	1.006	0.591	0.641	0.741
Q9Y279	VSIG4	0.206	0.384	2.215	1.055	0.705	0.813	0.755	0.482	0.315	0.607	0.282	0.286	0.288	0.458	0.275	0.566478	2.215	1.62785	0.892351	0.763237	1.10345	0.678819	0.696673	0.550183	0.560368	0.681237	0.450307	0.474087	0.477232	0.478288	0.515632	1.86853	1.30887	1.5306	0.682998	0.570431	0.589152	0.516798	0.546023	0.525253	0.487724	0.42236	0.542583	0.559366	0.584936	0.48	0.715	0.67
Q9Y3C8	UFC1	0.434257	0.917113	2.215	0.810521	1.10253	0.497005	0.753717	0.975107	0.457297	0.394968	0.378306	0.433407	0.386539	0.400768	0.421309	0.473742	2.215	1.00708	1.21649	0.544664	1.56412	0.86107	0.845071	0.676242	0.467884	0.509872	0.427862	0.497193	0.492347	0.471071	0.6	2.215	2.215	1.996	0.787	0.741	0.915	0.792	0.832	0.42	0.423	0.296	0.38	0.463	0.388	0.450009	0.446814	0.426998
Q9Y3F4	STRAP	0.725706	0.937518	2.20872	0.978552	1.16346	0.722606	0.903254	1.01368	0.783629	0.649207	0.709709	0.697134	0.6797	0.692923	0.744676	0.557016	1.46599	0.794397	1.28999	0.696803	1.51782	1.04183	1.00625	0.764964	0.602281	0.590351	0.583964	0.578573	0.667209	0.669499	1.06182	2.02214	2.09871	1.09221	1.01535	1.0263	1.03026	0.976803	1.06661	0.839434	0.78002	0.832831	0.760817	0.859656	0.900232	0.68428	0.596272	0.574145
Q9Y490	TLN1	0.359	0.974	2.215	0.739	1.374	0.448	0.725	0.979	0.409	0.34	0.37	0.329	0.37	0.378	0.361	0.419	1.781	0.972	1.193	0.513	2.215	1.133	0.812	0.673	0.444	0.427	0.409	0.442	0.471	0.428	0.791	2.215	2.215	0.783	0.743	0.68	0.882	0.811	0.789	0.563	0.502	0.508	0.518	0.6	0.58	0.426	0.436	0.39
Q9Y4D7	PLXND1	0.669	0.754	0.814	0.855	1.12	0.909	0.882	0.844	0.839	0.871	0.671	0.814	0.67	0.718	0.725	0.48	0.637	0.791	0.898	0.881	1.051	1.27	0.617	0.846	0.558	1.132	0.835	0.485	0.989	0.782	0.795	0.582	0.671	1.269	0.563	0.913	0.986	0.956	0.957	0.677	0.657	0.577	0.745	1.182	0.651	0.694	0.784	0.784
Q9Y4L1	HYOU1	0.709	0.675	0.912	0.74	1.081	0.655	0.705	0.806	0.807	0.792	0.701	0.734	0.768	0.647	0.711	0.954	1.459	1.26	0.953	1.274	1.239	1.07	0.957	0.961	0.951	0.939	0.808	0.852	0.917	0.83	1.203	1.152	0.999	0.942	1.148	1.021	1.048	1.017	1.259	1.012	1.102	0.958	0.906	0.877	0.943	0.744	0.839	0.79
Q9Y5C1	ANGPTL3	0.616	0.986	1.026	1.041	1.047	0.914	0.931	1.223	0.729	0.872	0.648	0.562	0.593	0.686	0.619	0.557	1.038	1.096	0.877	1.259	1.354	1.181	0.744	0.9	0.592	0.967	0.784	0.849	0.66	0.693	1.016	0.95	1.003	1.348	1.4	1.124	1.242	1.053	1.048	0.947	0.936	1.008	0.97	0.814	0.921	0.886	0.735	1.016
Q9Y5X9	LIPG	1.076	1.094	1.219	1.702	1.169	1.747	1.426	2.067	1.938	1.425	1.4	1.09	1.316	1.487	1.266	0.557	1.772	0.955	1.24	0.861	1.233	1.072	0.941	1.001	0.639	1.283	0.85	0.467	0.592	0.901	0.849	0.756	0.536	1.25	1.506	1.141	0.925	1.122	1.063	0.782	0.688	0.815	0.756	0.777	0.759	0.388	0.518	0.511
Q9Y5Y7	LYVE1	1.12	1.094	1.364	1.058	0.835	0.785	1.065	0.831	1.109	1.125	1.04	0.979	1.309	1.145	1.118	1.076	1.492	0.926	1.26	0.971	1.21	1.195	1.021	1.264	1.091	1.144	1.222	1.104	1.175	1.317	0.997	0.854	0.994	0.893	0.924	1.044	1.013	1.246	0.987	1.024	0.969	1.006	0.984	1.037	0.943	1.081	1.195	1.276
Q9Y613	FHOD1	0.699222	0.87105	2.215	0.797242	1.09301	0.573247	0.800573	0.952045	0.729814	0.504303	0.6206	0.618849	0.614166	0.607975	0.702013	0.592657	1.77284	0.97408	1.25047	0.711262	1.58998	0.965196	0.869419	0.764799	0.597613	0.615812	0.656406	0.602111	0.707266	0.629977	1.13	2.215	2.215	1.282	0.996	0.985	0.97	0.923	1.194	1.039	0.763	1.214	0.798	1.251	1.783	0.632666	0.603593	0.4783
Q9Y646	CPQ	0.681	1.043	0.609	1.213	1.059	0.948	1.335	1.055	0.94	0.947	0.702	0.811	1.006	0.989	0.698	0.723	0.652	0.757	1.088	0.978	1.087	1.335	0.96	1.296	0.8	0.958	0.91	0.661	0.722	0.824	1.099	0.969	1.51	1.03	1.279	1.279	1.144	1.314	1.152	0.73	0.802	0.768	0.711	0.763	0.729	0.767	0.713	0.912
Q9Y696	CLIC4	0.423282	1.12712	2.215	0.866109	1.28469	0.465196	0.854772	1.13095	0.454462	0.433334	0.399856	0.386648	0.394454	0.415769	0.39164	0.057	2.055	0.735	0.833	0.262	2.215	0.675	0.648	0.386	0.086	0.105	0.092	0.097	0.132	0.09	0.691699	2.215	2.215	0.960896	0.651435	0.56382	0.766514	0.775625	0.67081	0.507115	0.409818	0.43871	0.454352	0.503716	0.508207	0.073	0.068	0.077
Q9Y6R7	FCGBP	0.857	0.872	1.04	1.025	0.778	1.119	1.102	0.752	0.978	0.947	1.018	0.946	1.257	1.094	0.871	1.218	0.801	0.891	1.005	1.015	0.902	1.453	0.87	1.159	1.173	1.284	1.113	1.36	1.179	1.041	1.259	0.793	1.078	0.814	0.988	1.325	0.948	0.923	1.273	1.157	1.048	0.928	1.146	0.891	0.892	1.301	1.014	1.007
Q9Y6Z7	COLEC10	0.827	1.428	0.907	1.24	1.322	1.305	1.272	1.38	0.866	0.794	0.775	0.814	0.817	0.847	0.894	0.767	0.972	0.847	1.072	1.093	0.976	1.125	1.36	1.334	0.777	0.775	0.754	0.864	0.822	0.824	1.123	1.065	1.181	0.894	1.239	1.098	1.295	1.13	1.12	1.026	1.039	1.052	0.889	0.874	1.034	0.858	0.826	0.755
[truncated: 42 more columns]

## Sheet: b_751_protein_matrix
UniprotID	GeneName	F1_134N	F1_133C	F1_133N	F1_132C	F1_132N	F1_131C	F1_131N	F1_130C	F1_130N	F1_129C	F1_129N	F1_128C	F1_128N	F1_127C	F1_127N	F2_134N	F2_133C	F2_133N	F2_132C	F2_132N	F2_131C	F2_131N	F2_130C	F2_130N	F2_129C	F2_129N	F2_128C	F2_128N	F2_127C	F2_127N	F3_134N	F3_133C	F3_133N	F3_132C	F3_132N	F3_131C	F3_131N	F3_130C	F3_130N	F3_129C	F3_129N	F3_128C	F3_128N	F3_127C	F3_127N	F4_134N	F4_133C	F4_133N
A0A075B6H7	IGKV3-7	1.647	1.254	0.761	1.055	0.856	0.893	1.085	0.991	1.825	1.197	2.215	1.57	1.65	1.651	1.703	1.575	0.511	0.607	1.079	0.595	0.518	0.743	0.628	0.77	1.856	1.994	1.782	2.215	2.215	1.961	0.790172	0.898242	1.02396	0.732868	1.30146	0.760782	0.766249	0.803881	0.861405	2.02566	1.63817	2.215	2.03456	2.215	2.215	2.215	1.501	1.569
A0A075B6I9	IGLV7-46	1.285	0.893	0.608	0.673	0.653	0.702	0.645	0.668	1.314	1.159	2.215	0.902	2.215	2.215	1.276	2.215	0.223	0.383	0.412	0.213	0.221	0.262	0.568	0.465	2.215	2.215	2.215	2.215	2.215	2.215	0.697	0.608	0.714	0.553	0.81	0.606	0.606	0.6	0.778	1.761	1.813	2.215	2.215	2.215	2.215	2.215	1.74126	1.56402
A0A075B6K2	IGLV3-12	0.92	0.83	0.769	0.908	0.813	1	1.031	0.961	1.199	0.88	1.195	1.053	2.033	0.969	0.83	1.50333	1.23424	1.03285	1.09103	1.16361	0.973922	0.963877	1.17476	1.18153	1.40392	1.37271	1.37582	1.28177	1.27393	1.31383	0.928	0.976	0.999	1.73	1.524	1.044	0.999	1.129	1.075	1.44	1.115	1.366	1.604	2.15	2.005	1.24766	1.28056	1.22773
A0A075B6K4	IGLV3-10	2.215	0.838	0.693	0.636	0.707	0.721	0.949	0.749	2.215	2.215	2.215	2.215	2.215	2.215	2.215	2.215	0.475	0.615	0.579	0.502	0.54	0.604	0.552	0.584	2.215	1.934	2.215	2.215	2.215	2.215	0.7	0.817	0.954	0.772	1.043	0.667	0.672	0.772	0.776	1.618	1.528	2.215	2.215	2.215	2.215	2.215	1.766	2.166
A0A075B6Q5	IGHV3-64	1.321	0.991	0.732	0.823	0.795	0.873	0.912	0.91	2.103	1.288	2.215	1.402	2.215	2.215	1.149	2.215	0.567808	0.705303	0.880763	0.557122	0.532233	0.621428	0.964927	0.900763	2.215	2.215	2.15086	2.215	2.215	2.215	0.71261	0.798425	0.931797	0.629988	1.13394	0.675137	0.647617	0.779434	0.760867	1.982	1.75551	2.215	2.215	2.215	2.215	2.215	2.215	2.128
A0A075B6R2	IGHV4-4	0.761	1.128	0.537	0.709	0.695	0.832	1.091	0.675	1.613	0.758	2.215	1.315	2.215	1.294	0.843	2.215	0.650423	0.768227	0.963006	0.65048	0.593048	0.699149	1.03882	0.900987	2.215	2.13798	2.0846	2.215	2.215	1.95524	0.672	0.623	0.84	0.434	1.045	0.531	0.615	0.624	0.687	1.902	1.656	2.215	2.083	2.215	2.215	2.215	1.5982	1.67529
A0A075B6R9	IGKV2D-24	0.959	0.766	0.383	0.515	0.404	0.434	0.562	0.491	0.971	0.886	1.788	1.089	1.939	1.456	0.985	0.965	0.823	0.82	1.132	0.727	0.671	0.954	0.896	1.073	1.01	2.215	1.598	1.893	2.215	1.566	0.821	0.817	0.943	0.957	1.363	0.979	0.911	0.992	0.931	1.824	1.566	1.83	2.215	2.215	2.215	1.374	1.009	1.202
A0A087WSX0	IGLV5-45	1.66	1.042	0.501	0.755	0.647	0.678	0.565	0.615	2.215	1.384	2.215	2.215	2.215	2.215	1.641	2.215	0.533027	0.62141	0.8442	0.38898	0.364824	0.439272	1.04647	0.975534	2.215	2.215	2.215	2.215	2.215	2.215	0.51459	0.690205	0.846308	0.468863	0.837264	0.457861	0.475429	0.469615	0.631122	2.215	2.215	2.215	2.215	2.215	2.215	2.215	1.827	1.01
A0A087WW87	IGKV2-40	1.532	0.872	0.475	0.408	0.388	0.341	0.69	0.453	1.482	1.769	2.215	0.829	2.215	1.662	1.523	2.215	0.522	0.665	1.189	0.382	0.452	0.55	1.173	1.242	2.215	2.215	1.983	2.215	2.215	2.215	0.783	0.823	1.377	0.597	1.363	0.742	0.58	0.742	0.788	2.215	1.994	2.215	2.052	2.215	2.215	2.215	1.454	1.806
A0A0A0MRZ8	IGKV3D-11	2.215	1.147	0.889	0.956	0.662	0.837	1.175	0.804	1.849	1.696	2.215	1.778	2.215	2.094	2.215	2.215	0.517	0.616	0.853	0.544	0.516	0.572	0.848	0.733	2.215	1.493	2.215	2.215	2.215	2.215	0.932	0.998	1.149	1.002	1.362	0.864	0.85	0.744	0.852	2.029	1.676	2.215	2.215	2.215	2.215	2.215	1.642	1.597
A0A0B4J1U3	IGLV1-36	2.013	0.503	0.833	1.294	0.691	0.828	1.419	1.25	2.149	1.785	2.215	1.913	1.964	1.637	1.693	2.215	1.091	0.869	1.029	1.043	0.82	0.875	1.318	1.145	2.215	1.903	2.215	2.215	1.668	1.804	0.828938	0.960826	1.07648	0.797105	1.27186	0.790952	0.795193	0.850388	0.882265	2.215	1.69414	2.215	2.17025	2.215	2.215	2.215	2.162	1.81
A0A0B4J1U7	IGHV6-1	1.358	1.045	0.667	0.869	0.711	0.604	1.108	0.687	2.093	1.358	2.215	1.881	1.882	2.215	1.386	1.846	0.758	0.864	0.988	0.75	0.623	0.713	1.153	1.069	1.777	2.215	1.266	2.215	2.122	1.465	0.773	0.928	0.779	0.693	1.173	0.945	0.792	0.797	0.833	1.216	1.306	2.215	1.221	1.97	1.922	2.215	2.194	1.203
A0A0B4J1V0	IGHV3-15	2.014	1.225	0.772	0.944	0.603	0.733	1.104	0.852	2.215	1.37	2.215	2.215	2.215	2.215	1.902	2.215	0.611	0.772	1.314	0.488	0.502	0.545	1.215	0.961	2.215	2.215	2.215	2.215	2.215	2.215	0.732	0.849	1.031	0.62	1.133	0.662	0.621	0.677	0.769	1.855	2.215	2.215	2.215	2.215	2.215	2.215	2.215	1.511
A0A0B4J1V6	IGHV3-73	1.761	0.978	0.874	0.877	0.777	0.853	1.118	0.813	1.641	0.992	2.215	1.157	1.569	1.61	1.761	1.929	0.627	0.797	0.941	0.78	0.663	0.719	1.144	1.022	1.945	2.215	2.215	2.215	1.881	1.585	1.019	0.812	1.054	0.798	1.381	0.75	0.734	0.848	0.989	1.69	1.389	2.215	2.215	2.215	2.215	2.215	1.724	1.256
A0A0B4J1X5	IGHV3-74	2.119	1.042	0.781	0.819	0.705	0.766	1.104	0.86	2.215	1.733	2.215	2.215	2.215	2.215	2.131	2.215	0.788	0.895	1.069	0.759	0.587	0.704	1.243	1.016	2.215	2.215	2.215	2.215	2.215	2.215	0.917	0.926	0.955	0.769	1.042	0.907	0.843	0.881	0.863	1.748	1.627	2.215	2.215	2.215	2.215	2.215	2.133	1.749
A0A0B4J1Y8	IGLV9-49	1.701	1.165	0.597	0.603	0.598	0.72	0.702	0.662	1.891	1.548	2.215	1.917	2.215	2.215	1.57	2.215	0.539	0.733	0.721	0.589	0.477	0.585	1.435	0.747	2.215	2.215	1.895	2.215	2.215	2.16	0.594	0.814	1.039	0.48	0.828	0.463	0.586	0.568	0.677	1.354	1.367	1.864	2.215	2.215	2.215	2.215	2.043	1.688
A0A0B4J1Y9	IGHV3-72	1.933	0.718	0.658	0.665	0.613	0.79	0.841	0.771	1.799	1.361	2.215	1.957	2.215	2.215	1.945	1.732	0.658	0.697	1.036	0.626	0.581	0.641	1.125	1.091	1.641	1.723	1.505	2.047	1.95	1.317	0.809	0.93	0.997	0.787	1.128	0.845	0.755	0.766	0.878	1.464	1.892	2.215	2.066	2.215	2.215	2.215	1.513	1.679
A0A0C4DH25	IGKV3D-20	1.774	1.008	0.714	0.823	0.705	0.752	0.944	0.802	2.018	1.416	2.215	1.283	2.18	2.177	1.814	2.215	0.632	0.746	1.097	0.564	0.488	0.543	0.958	0.904	2.215	1.969	1.974	2.215	2.215	2.215	0.764	0.928	1.096	0.668	1.357	0.755	0.731	0.795	0.841	2.215	1.553	2.215	2.215	2.215	2.215	2.215	2.142	1.778
A0A0C4DH26	IGKV6D-41	2.096	0.848	1.343	0.765	0.511	1.096	2.215	1.181	2.215	2.215	2.215	0.748	2.215	2.215	1.953	1.523	0.543	0.895	0.852	0.663	0.522	0.888	0.918	0.68	1.502	1.694	1.461	2.215	1.52	1.9	0.512	0.998	1.026	0.542	0.77	0.696	0.562	0.769	0.904	1.202	1.139	2.215	0.81	1.838	2.01	2.215	1.639	2.215
A0A0C4DH29	IGHV1-3	1.763	1.31	0.943	1.052	0.989	1.032	1.159	1.007	2.207	1.362	2.215	1.333	1.752	1.233	1.915	1.594	0.798	0.967	1.229	1.157	0.805	0.923	1.443	1.21	1.63	1.228	1.626	2.215	2.215	1.629	1	0.942	1.204	0.966	1.393	0.996	0.974	1.035	1.03	1.738	1.541	2.036	1.765	1.875	2.011	2.17	1.862	1.528
A0A0C4DH34	IGHV4-28	1.377	0.745	0.55	0.4	0.864	0.387	0.901	0.398	1.047	1.45	1.664	1.52	2.035	1.988	1.279	1.613	0.565	0.554	0.727	0.527	0.598	0.787	0.835	0.746	1.478	2.082	1.583	1.581	1.556	1.622	0.713	0.723	0.87	0.484	1.171	0.549	0.659	0.62	0.739	1.329	1.42	2.111	2.215	2.215	1.968	1.63	1.288	1.386
A0A0C4DH36	IGHV3-38	1.429	1.132	0.728	0.896	0.735	0.859	1.174	0.931	1.754	1.269	2.215	1.401	1.47	2.215	1.38	2.009	0.825	0.789	1.148	0.893	0.621	0.739	1.147	1.108	1.981	2.105	2.087	2.073	2.215	2.162	0.81	1.178	0.954	0.955	1.531	0.842	0.817	0.933	0.899	1.843	1.354	2.215	1.922	2.215	2.215	2.215	1.479	1.576
A0A0C4DH67	IGKV1-8	1.159	0.988	0.842	0.854	0.681	1.94	1	0.783	0.945	1.062	1.545	0.939	2.215	0.978	1.116	0.88	0.973	0.642	1.413	0.853	2.215	0.974	1.009	1.07	0.87	1.027	0.987	0.901	1.264	0.85	1.239	0.209	0.332	0.417	0.363	0.463	0.709	0.341	1.225	0.57	0.751	0.276	0.99	1.449	1.364	1.632	0.924	1.025
A0A0C4DH72	IGKV1-6	2.215	0.754	0.471	0.418	0.374	0.572	0.553	0.43	2.158	0.886	2.215	1.812	2.215	2.215	2.215	0.685	0.337	0.262	0.765	0.207	0.252	0.335	0.467	0.587	0.734	2.215	1.924	1.847	2.215	1.669	0.680919	0.75566	0.900355	0.593603	1.13759	0.61881	0.592715	0.639209	0.74476	2.215	1.82201	2.215	2.215	2.215	2.215	1.915	1.642	1.293
A0A0C4DH73	IGKV1-12	1.378	1.061	0.854	0.894	0.748	0.906	0.878	0.88	1.363	0.967	2.215	1.143	1.681	1.369	1.352	2.215	0.488452	0.680223	0.747754	0.478437	0.432014	0.509175	0.817624	0.711506	2.215	2.2102	2.215	2.215	2.215	2.215	0.683094	0.778154	0.929218	0.626853	0.95488	0.637232	0.611771	0.657318	0.760095	2.00918	1.95238	2.215	2.215	2.215	2.215	2.215	2.215	1.489
A0A0G2JS06	IGLV5-39	1.60897	0.850548	0.606762	0.598742	0.504939	0.568859	0.705312	0.611635	1.79884	1.45128	2.215	2.215	2.215	2.215	1.60118	2.215	0.324	0.402	0.294	0.084	0.223	0.269	0.502	0.567	2.215	1.977	2.215	2.215	2.215	2.215	0.237	0.251	0.471	0.602	0.262	0.306	0.264	0.274	0.413	1.413	1.866	2.215	2.215	2.215	2.215	2.215	1.93859	1.60088
A0A0J9YVY3	IGHV7-4-1	1.37581	1.11258	0.845897	1.20796	0.924653	1.05074	1.25239	1.05402	1.63538	1.26045	1.54197	1.33118	1.56757	1.41511	1.36281	1.426	1.055	1.168	1.291	1.402	1.075	1.009	1.907	1.275	1.537	1.377	1.676	1.813	1.728	1.525	1.144	1.217	1.083	1.343	1.381	1.07	1.11	1.21	1.209	1.92	1.498	1.537	1.474	1.287	1.381	1.666	1.645	1.125
A0A0J9YX35	IGHV3-64D	1.039	0.868	0.591	0.609	0.534	0.511	0.78	0.585	1.183	0.859	2.215	1.462	1.555	2.215	1.063	2.215	0.666	1.221	1.047	0.689	0.553	0.615	1.147	0.984	2.215	2.215	2.215	2.215	2.215	2.039	0.765	1.154	1.115	0.713	1.063	0.765	0.689	0.786	0.766	1.853	1.7	2.215	2.215	2.215	2.215	2.215	1.275	1.329
A0A0J9YXX1	IGHV5-10-1	0.58	1.172	0.316	0.458	0.489	0.458	1.021	0.741	0.701	0.323	2.215	1.836	2.215	2.215	0.55	2.215	0.597936	0.764748	0.967284	0.587035	0.529587	0.623539	1.05186	0.882382	2.215	2.215	2.215	2.215	2.215	2.215	1.126	1.44	1.406	1.002	1.063	0.918	0.822	0.99	1.127	1.148	1.175	1.099	2.215	2.215	2.215	1.711	1.153	1.083
A0M8Q6	IGLC7	1.767	0.626	1.632	0.406	0.408	0.447	2.215	0.848	2.215	2.215	2.215	2.215	2.215	1.859	1.52	2.215	1.053	1.013	1.297	0.256	0.294	0.225	1.443	0.484	2.215	2.215	2.215	0.788	2.125	1.377	0.6	0.863	0.987	0.765	0.945	0.658	0.705	0.686	0.759	1.793	2.215	2.215	1.811	1.805	1.607	2.215	2.07	2.215
A1L4H1	SSC5D	0.862	0.645	0.806	0.808	0.882	0.786	0.952	0.743	0.804	0.716	0.917	0.838	0.99	0.897	0.894	1.026	1.289	0.791	1.367	1.223	1.235	1.252	0.922	1.644	1.048	1.612	1.529	0.878	1.358	1.304	1.251	1.386	1.384	1.023	0.64	1.188	1.179	1.257	1.216	1.729	1.155	0.913	1.638	1.083	1.033	1.764	1	0.94
A2NJV5	IGKV2-29	0.288	0.473	0.251	0.323	0.215	0.268	0.535	0.345	1.676	0.799	2.215	0.562	1.098	2.084	0.271	2.215	0.335	0.55	0.457	0.161	0.156	0.233	1.026	0.943	2.215	2.215	1.896	2.215	2.215	2.215	0.663	1.172	0.957	0.674	0.71	0.513	0.63	0.519	0.675	1.835	1.667	2.215	1.111	2.215	2.215	2.215	2.215	1.968
B5MD39	GGTLC3	0.685955	0.833494	1.12659	0.886323	0.998772	0.942194	0.87887	0.879539	0.695443	0.804566	0.627504	0.783427	0.656813	0.705771	0.687846	0.664228	1.90213	1.31205	0.820221	0.93326	0.999259	0.917109	0.799345	0.861691	0.67447	0.761693	0.636086	0.60731	0.62295	0.583274	0.718	1.344	0.638	1.182	0.625	0.929	0.847	0.701	0.869	0.867	0.807	0.477	0.67	0.728	0.539	0.672338	0.658611	0.774793
O00139	KIF2A	0.623878	0.936243	2.215	0.847041	1.18138	0.590035	0.835316	0.965469	0.83117	0.62093	0.649013	0.539392	0.678283	0.667158	0.625724	0.614099	1.78271	0.929696	1.15106	0.62933	1.64931	0.98969	0.912619	0.803242	0.643192	0.628142	0.604688	0.628987	0.656972	0.679952	0.892	2.147	2.215	0.855	1.123	0.703	0.794	0.893	0.834	0.8	0.738	1.127	0.792	0.807	0.94	0.646162	0.65097	0.572836
O00161	SNAP23	0.454	0.778	1.602	0.839	1.327	0.551	0.717	0.992	0.511	0.696	0.373	0.484	0.307	0.327	0.394	0.444	1.16	0.849	1.239	0.72	1.291	1.029	0.844	0.84	0.563	0.688	0.685	0.476	0.707	0.716	0.763	1.071	0.796	0.665	0.749	0.614	0.731	0.771	0.744	0.57	0.446	0.371	0.417	0.621	0.588	0.634	0.273	0.333
O00187	MASP2	0.823	1.102	1.279	1.454	1.196	1.282	0.921	1.386	0.929	0.942	1.122	0.786	0.771	0.76	0.825	0.946	1.394	1.186	0.958	0.991	0.859	0.802	0.97	0.913	0.908	0.869	0.947	0.938	0.835	0.804	1.382	1.447	1.101	1.522	1.111	1.012	0.923	0.973	1.298	0.963	1.027	1.076	0.896	1.096	1.138	1	0.915	0.858
O00194	RAB27B	1.03154	1.01403	2.215	1.03824	1.05663	0.853435	1.06863	1.08567	1.00325	0.897091	0.9291	1.21728	1.04672	0.924961	0.959991	0.761995	1.79877	0.999765	1.12082	0.730021	1.16368	0.824302	1.07626	0.85272	0.748078	0.750244	0.724798	0.778321	0.745067	0.769676	0.791	2.068	2.215	2.215	0.954	0.802	0.854	0.84	0.829	1.192	0.781	1.077	0.975	1.147	1.297	0.762978	0.791202	0.698959
O00233	PSMD9	0.519028	0.83841	1.97052	0.844971	1.06199	0.611868	0.817004	0.900713	0.592421	0.543273	0.494252	0.598547	0.546876	0.530599	0.504811	0.553634	2.215	0.986161	0.902111	0.605044	1.39233	0.925784	0.844317	0.683104	0.553299	0.563002	0.54568	0.574896	0.561787	0.555234	0.477	1.061	1.473	0.856	0.628	0.656	0.795	0.644	0.471	0.287	0.316	0.493	0.693	0.595	0.528	0.560722	0.604872	0.569768
O00241	SIRPB1	0.893	0.763	1.034	1.199	0.821	0.995	1.034	0.905	0.796	0.948	0.66	0.869	0.825	0.778	0.917	1.192	1.915	1.02	0.866	1.079	0.503	0.806	1.084	1.108	1.059	1.136	0.814	0.962	0.802	0.664	1.113	1.047	1.332	1.489	1.115	1.803	1.268	1.266	1.166	0.645	0.611	0.768	0.729	0.767	0.807	0.58	0.623	1.065
O00429	DNM1L	0.569863	1.10319	2.215	0.896185	1.12384	0.711373	0.94697	1.10997	0.685834	0.540398	0.628186	0.539983	0.58743	0.560007	0.597439	0.552262	2.03774	0.995902	1.22222	0.607418	1.41553	0.814482	1.11216	0.703834	0.575161	0.550091	0.536027	0.548815	0.59777	0.544205	0.885	2.215	2.215	1.274	1.35	0.818	0.988	0.859	1.024	0.807	0.557	0.648	0.652	0.838	0.796	0.525009	0.517375	0.488266
O00461	GOLIM4	1.175	0.654	1.037	1.39	1.092	0.63	0.901	0.778	1.438	1.092	1.832	1.066	1.843	1.545	0.958	2.215	1.097	0.961	0.883	1.163	1.124	0.792	1.01	0.998	2.215	2.215	2.097	1.826	1.73	1.46	0.791	0.913	0.809	1.027	0.94	0.949	0.9	0.958	1.109	1.09	0.929	1.325	1.37	1.812	1.501	1.514	1.523	2.046
O00462	MANBA	0.56	0.861	1.171	1.227	1.018	0.979	0.922	1.299	0.731	0.547	0.594	0.565	0.696	0.708	0.691	0.838306	1.51915	1.19661	1.3052	1.15232	0.915918	0.975942	0.989373	1.09358	0.858485	0.852742	0.814328	0.841148	0.826236	0.818471	1.044	0.821	0.921	1.737	0.788	1.149	1.151	1.116	1.153	0.609	0.61	0.836	0.635	0.651	0.714	0.862698	0.859731	0.738985
O00468	AGRN	0.575	1.144	1.326	1.2	0.96	0.929	0.986	1.2	1.013	0.872	0.724	0.799	1.097	0.865	1.005	0.829	2.215	1.599	1.097	1.886	0.947	0.961	1.145	1.115	0.898	0.849	0.665	0.643	0.768	0.937	1.0431	1.08782	1.13091	1.5597	0.92931	1.16	0.998839	1.05977	1.03491	0.948374	0.807435	0.826144	0.813054	0.764873	0.741286	0.837	0.608	0.59
O00533	CHL1	0.861	1.268	0.943	1.593	1.339	1.65	1.727	1.395	0.996	0.978	0.906	0.983	0.963	0.951	0.872	0.738	0.942	0.697	1.204	1.12	1.044	1.125	1.168	1.202	0.745	0.775	0.785	0.778	0.722	0.745	1.06	0.854	1.026	0.784	1.045	1.176	1.348	1.27	1.077	0.774	0.674	0.728	0.627	0.673	0.676	0.805	0.77	0.81
O00584	RNASET2	1.23	0.796	1.704	1.424	0.878	1.003	1.569	1.071	1.214	1.061	1.082	1.194	1.289	0.987	1.226	0.754	1.366	0.814	0.986	0.883	0.977	0.827	1.002	0.936	0.748	1.038	1.162	0.739	1.378	0.868	1.268	0.711	1.083	1.262	0.839	1.372	1.08	0.805	0.998	0.802	0.977	0.975	1.048	0.675	0.427	0.911	0.946	0.879
O00592	PODXL	1.116	0.834	0.779	0.865	0.927	0.995	1.074	0.878	1.134	1.046	1.057	1.02	1.206	1.013	1.114	1.124	1.289	0.996	1.05	1.323	0.847	1.066	1.37	1.171	1.161	1.202	1.372	1.065	1.346	1.092	1.177	1.022	1.121	1.098	1.28	1.078	1.192	1.135	1.121	1.235	1.356	1.169	1.127	1.471	1.424	1.122	1.308	1.152
O00602	FCN1	0.568	1.003	1.41	1.179	1.204	1.198	1.521	1.183	0.697	0.598	0.629	0.591	0.549	0.654	0.539	0.70114	0.832753	1.27774	1.17529	1.26881	1.07783	1.13551	1.00282	1.06955	0.708978	0.816025	0.663308	0.679166	0.650494	0.642057	1.517	0.969	0.829	0.967	1.674	1.141	1.323	1.335	1.458	0.708	0.704	0.782	0.817	0.728	0.837	0.492	0.585	0.491
O14745	SLC9A3R1	0.541	1.047	2.215	0.903	0.992	0.564	0.691	0.874	0.601	0.404	0.448	0.452	0.496	0.457	0.528	0.704	1.145	0.561	1.126	0.564	2.215	0.986	1.12	0.776	0.71	0.681	0.659	1.047	0.841	0.816	0.85	2.215	2.024	1.429	0.812	0.892	0.971	0.907	0.979	0.702	0.639	0.734	0.577	0.782	0.757	0.482	0.718	0.57
O14791	APOL1	1.076	0.748	0.377	0.716	1.488	0.825	0.878	0.612	1.63	1.21	0.947	1.675	1.09	1.862	1.082	0.985	0.541	0.586	0.874	0.768	0.827	0.915	0.88	0.711	1.003	1.122	1.416	1.061	1.139	1.361	0.601	0.556	0.448	0.745	0.694	0.777	0.587	0.82	0.673	0.677	1.39	1.322	1.234	1.149	1.011	1.129	1.572	1.088
O14818	PSMA7	0.83	0.561	1.215	0.64	0.623	0.592	0.529	0.679	0.906	0.863	0.734	0.894	0.678	0.704	0.861	1.312	2.215	1.406	1.025	0.957	0.859	0.819	1.174	1.054	1.3	1.242	1.061	1.129	1.03	0.995	0.543	1.27	0.932	2.111	0.409	0.639	0.541	0.554	0.544	0.575	0.621	0.445	0.736	0.523	0.446	0.889	0.958	1.188
O14978	ZNF263	0.418	1.288	1.381	1.915	1.243	1.707	1.435	1.644	0.544	0.537	0.45	0.494	0.421	0.51	0.474	0.802	1.225	1.627	1.72	1.357	1.271	1.418	1.34	2.039	0.851	0.677	0.655	0.609	0.853	0.641	1.20197	1.02515	1.17884	1.10577	1.11787	1.18191	1.21124	1.12423	1.14159	0.610738	0.667926	0.646642	0.602069	0.63645	0.616956	0.629496	0.613305	0.596014
O15031	PLXNB2	0.628	0.705	0.665	0.833	0.833	0.811	0.953	0.838	0.721	0.675	0.612	0.589	0.603	0.65	0.647	1.014	1.392	1.161	1.166	1.16	1.042	1.328	1.15	1.261	1.047	0.967	0.888	0.846	0.968	0.763	1.039	0.875	0.907	1.046	0.962	1.116	1.008	1.008	1.149	0.856	0.799	0.843	0.939	0.912	0.783	0.759	0.835	0.671
O15117	FYB1	0.517892	0.81859	2.215	0.746284	1.18227	0.503294	0.730954	0.906966	0.609642	0.477155	0.523011	0.467898	0.528281	0.513969	0.490998	0.66689	1.81103	0.854919	1.08306	0.563316	1.76907	0.991607	0.780036	0.69277	0.665885	0.667989	0.683058	0.61249	0.721376	0.766752	0.78	2.207	2.215	1.355	0.832	0.793	0.846	0.775	0.85	0.882	0.71	0.738	0.736	0.865	0.874	0.568676	0.531163	0.453078
O15204	ADAMDEC1	0.991014	1.28197	0.989902	1.31338	1.06765	1.2652	1.22993	1.21329	1.25623	1.02534	1.04713	0.991684	1.42574	1.08791	1.07953	0.898	0.698	0.852	1.032	1.222	0.824	1.094	0.917	0.996	0.946	0.976	0.885	0.713	0.962	1.057	1.18364	1.10343	1.1397	1.01866	1.3732	1.19479	1.24174	1.20818	1.19951	1.02741	0.976293	1.00572	0.985951	1.0014	1.00972	0.955	1.117	1.045
O15389	SIGLEC5	1.05561	1.06021	1.09046	1.22122	1.03809	1.21059	1.16398	1.11446	1.16952	1.09404	0.986952	1.03381	1.05808	0.988816	1.08951	2.215	0.426	1.183	1.031	1.178	1.03	1.04	0.689	1.283	1.952	1.395	1.51	1.019	1.249	0.921	0.686	1.093	0.591	1.586	1.047	1.252	0.644	0.67	0.669	1.059	0.913	1.319	1.23	0.961	1.188	0.88	1.039	0.931
O15394	NCAM2	0.963	1.082	0.635	1.165	1.039	1.182	1.195	1.153	0.999	0.925	0.9	0.851	0.961	0.948	0.929	1.067	0.864	0.779	0.917	1.069	1.001	1.056	1.121	1.097	1.203	1.205	1.251	1.211	1.107	1.104	1.106	0.964	1.275	1.001	1.368	1.283	1.142	1.197	1.088	1.318	1.235	1.287	1.017	1.031	1.304	1.553	1.31	1.323
O15511	ARPC5	1.663	0.852	1.803	0.817	0.885	0.719	0.976	0.917	1.483	0.881	1.276	1.152	1.268	1.653	1.164	0.543	2.125	0.985	1.295	0.664	1.477	0.746	0.892	0.831	0.564	0.957	0.601	0.584	0.667	0.669	0.947	1.582	1.635	1.255	0.923	0.997	1.056	1.018	0.904	0.886	0.806	0.996	1.024	1.143	0.984	1.219	0.959	0.788
O43278	SPINT1	1.08563	1.01739	1.04996	1.25414	0.98082	1.10838	1.25205	1.11517	1.22924	1.06751	1.15158	1.15881	1.19041	1.10896	1.18985	2.171	1.641	1.092	1.212	1.081	0.771	0.893	0.982	1.268	1.385	1.93	1.979	1.947	1.297	2.215	1.126	0.961	1.048	1.097	1.231	0.973	1.091	0.976	1.398	1.34	0.872	1.079	1.285	1.165	1.606	1.25142	1.33635	1.13447
O43396	TXNL1	0.652	1.044	2.215	0.916	1.218	0.781	0.861	1.041	0.568	0.518	0.531	0.594	0.505	0.57	0.501	0.534	1.696	0.888	1.231	0.811	1.247	0.829	0.961	0.975	0.551	0.782	0.765	0.709	0.847	0.616	1.054	2.215	1.623	1.11	0.834	0.924	0.955	1.007	0.914	0.694	0.898	0.777	0.636	0.811	0.786	0.59764	0.587432	0.477342
O43505	B4GAT1	0.859	1.402	1.035	1.583	0.944	1.431	1.539	1.46	1.079	0.936	1.158	0.876	1.191	1.002	0.907	1.2	1.369	1.112	1.492	1.009	0.897	0.969	1.098	1.468	1.094	1.216	1.197	1.116	1.106	1.079	1.345	1.22	1.645	1.345	1.218	1.186	1.021	1.398	1.058	1.073	1.235	1.397	1.168	0.895	1.068	0.904	0.812	0.77
O43866	CD5L	1.664	0.805	1.133	0.779	0.568	0.642	0.897	0.479	2.013	1.313	2.215	2.215	2.215	2.215	1.77	2.215	0.376	0.667	0.724	0.47	0.56	0.749	0.734	1.15	2.215	2.215	1.91	2.215	2.215	2.182	0.584	0.819	0.674	0.271	0.532	0.555	0.623	0.444	0.708	2.035	2.215	2.215	2.215	2.215	2.215	2.215	1.998	1.445
O60610	DIAPH1	0.45361	0.832327	2.215	0.845475	1.14986	0.504038	0.733966	0.991088	0.569213	0.402826	0.435565	0.448811	0.458972	0.445133	0.465444	0.422979	2.215	0.999034	1.24842	0.57008	1.69671	0.871207	0.791732	0.658588	0.421008	0.457904	0.413675	0.459444	0.478987	0.468027	0.676	2.215	2.215	0.977	0.6	0.783	0.878	0.706	0.733	0.5	0.494	0.47	0.489	0.67	0.56	0.405633	0.406843	0.341523
O60664	PLIN3	0.92	1.116	2.048	1.251	1.123	0.62	0.676	0.942	0.922	0.826	0.918	1.001	0.907	1.028	0.952	0.706	2.215	1.091	1.25	0.907	1.018	0.766	1.028	0.678	0.85	0.82	0.793	0.628	0.94	0.866	1.32	2.215	1.933	1.367	1.091	1.08	1.247	1.22	1.429	0.978	1.104	1.047	0.94	1.378	1.337	0.565	0.929	0.653
O60888	CUTA	0.725	0.858	0.853	1.036	0.657	0.825	0.92	0.892	0.939	0.66	0.779	0.727	0.824	0.857	0.718	0.983	1.26	0.897	1.084	1.068	1.106	1.029	1.166	1.339	0.986	1.152	1.103	1.127	1.087	1.274	1.243	1.301	1.381	1.234	1.121	1.292	1.391	1.335	1.157	0.831	0.958	0.892	0.899	0.78	0.714	0.96	0.876	0.882
O75015	FCGR3B	1.078	1.622	0.742	0.775	1.062	1.857	1.35	1.534	1.742	0.889	0.915	1.332	1.095	0.974	1.075	1.138	0.866	0.581	1.533	0.87	1.003	0.356	1.076	1.18	1.042	1.544	0.978	1.069	1.134	1.448	0.636	1.491	1.523	1.297	1.222	0.675	1.154	1.456	0.696	0.761	1.411	1.06	1.453	0.662	0.661	0.979	1.849	0.872
O75023	LILRB5	1.35292	1.14696	0.888851	1.18348	0.921639	1.01491	1.25002	0.975384	1.65601	1.1358	1.45995	1.27169	1.55548	1.42045	1.38772	1.26083	0.880955	0.869859	1.05191	1.08434	0.967706	0.968964	1.2089	1.09521	1.25605	1.39041	1.29777	1.36343	1.33487	1.24713	1.589	1.218	1.466	1.488	1.593	1.595	1.539	1.532	1.651	1.396	1.414	1.529	1.356	1.46	1.456	1.39629	1.4924	1.12842
O75116	ROCK2	0.631595	0.777797	2.215	0.790448	1.1047	0.58066	0.774328	0.961381	0.642915	0.50028	0.502802	0.590658	0.537522	0.551391	0.653818	0.541571	1.72271	0.9017	1.17135	0.617141	1.79845	0.962572	0.954812	0.793634	0.583236	0.518668	0.532894	0.519092	0.569782	0.560027	1.1	2.019	2.215	0.859	0.776	0.951	1.06	1.126	1.049	0.672	0.563	0.675	0.536	0.821	0.695	0.544035	0.53818	0.459835
O75340	PDCD6	1.31823	1.21689	0.919179	1.25891	0.968027	1.17021	1.34968	1.14672	1.61642	1.19157	1.49096	1.24715	1.56698	1.392	1.32051	1.582	1.304	1.149	1.454	1.264	1.009	0.884	1.88	1.467	1.39	1.507	1.36	1.575	1.301	1.171	1.291	1.48	1.348	1.406	1.551	1.175	1.301	1.321	1.226	1.458	1.533	1.564	1.467	1.451	1.671	1.33551	1.47207	1.17403
O75368	SH3BGRL	0.723	0.917	1.489	0.909	1.289	0.798	0.972	0.987	0.741	0.665	0.712	0.743	0.715	0.656	0.694	0.656883	1.88686	0.966589	1.09005	0.683088	1.40032	0.854965	1.00005	0.687875	0.663982	0.735938	0.620918	0.649882	0.713905	0.659244	0.715	1.207	1.122	1.045	0.989	0.722	0.839	0.828	0.886	0.766	0.65	0.729	0.776	0.953	0.744	0.704141	0.778112	0.726473
O75503	CLN5	0.785338	1.08134	2.215	1.09466	1.07126	0.94412	1.04019	1.1094	0.865834	0.742488	0.780291	0.782992	0.770026	0.750068	0.737206	0.637	1.945	0.672	0.998	0.746	0.833	0.946	0.942	1.191	0.828	0.675	0.628	0.884	0.938	0.734	0.930675	2.215	2.03961	1.36815	1.01657	0.98951	1.02228	1.00088	0.994592	0.995935	0.915627	0.909695	0.878769	0.992311	1.04021	0.684	0.553	0.709
O75563	SKAP2	0.632168	0.917313	2.215	0.848815	1.23908	0.615347	0.841218	0.99486	0.722219	0.539415	0.623632	0.575877	0.657826	0.619299	0.60519	0.898	1.047	0.66	0.987	0.49	1.916	1.049	0.593	0.548	0.89	0.948	0.971	0.71	1.025	1.201	0.913	2.215	2.215	1.464	0.97	0.833	0.933	0.86	1.017	0.856	0.662	0.713	0.769	0.884	0.97	0.646	0.602193	0.504254
O75636	FCN3	0.61	1.073	0.939	1.848	1.167	1.661	0.83	1.224	0.567	0.663	1.004	0.469	0.521	0.405	0.659	0.644	1.629	0.822	0.834	0.845	1.074	1.104	1.09	0.681	0.66	0.729	0.842	0.696	0.588	0.619	1.863	1.411	1.607	1.336	1.438	1.041	1.057	1.045	1.805	0.757	0.893	1.021	0.814	1.152	1.174	0.717	0.584	0.635
O75791	GRAP2	0.575584	0.865538	2.215	0.785923	1.17514	0.517463	0.756614	0.913038	0.641875	0.524988	0.584399	0.52242	0.532721	0.524082	0.608382	0.60392	1.73467	0.983893	1.17957	0.707576	1.73034	1.03801	1.00183	0.829142	0.597915	0.627927	0.646846	0.631602	0.696516	0.689348	1.201	1.898	1.626	0.867	0.893	1.13	1.291	1.435	1.294	1.014	0.526	0.539	0.679	0.909	0.561	0.529129	0.504606	0.436488
O75874	IDH1	0.469	0.791	2.215	0.655	0.639	0.555	0.783	0.774	0.387	0.412	0.36	0.599	0.4	0.515	0.605	0.734	1.544	1.564	0.795	0.915	0.957	0.778	0.934	0.822	0.654	0.688	0.715	0.775	0.628	0.75	0.855	2.118	1.766	2.124	0.906	0.87	0.859	0.757	0.89	0.704	1.323	0.787	0.934	0.825	0.796	0.562	0.567	0.471
O75882	ATRN	0.988	1.125	0.769	1.247	1.359	1.199	1.245	1.207	1.399	0.962	1.07	1.696	1.103	1.099	0.986	0.744	0.658	0.613	0.988	0.847	1.301	1.28	1.037	1.098	0.768	0.96	1.026	0.821	0.968	1.07	0.823	0.713	0.764	0.566	0.997	0.977	1.068	1.054	0.874	0.685	1.046	0.726	0.74	0.863	0.759	0.861	1.209	0.864
O76074	PDE5A	0.497866	1.12656	2.215	0.840897	1.28433	0.550821	0.851229	1.11305	0.545601	0.50736	0.470036	0.456055	0.47359	0.47683	0.508747	0.490393	1.95521	0.94308	1.11128	0.521187	1.7569	0.896412	0.850204	0.74557	0.511618	0.492823	0.475776	0.494197	0.514093	0.483778	0.762758	2.215	2.215	0.929008	0.749543	0.677975	0.835305	0.815996	0.761808	0.596515	0.53493	0.552003	0.549559	0.613534	0.627804	0.441085	0.460201	0.388314
O94985	CLSTN1	0.903	1.397	1.199	1.525	1.062	1.622	1.377	1.451	1.218	0.904	1.231	0.815	0.943	0.967	0.784	0.755	1.941	0.962	1.106	1.087	0.936	1.072	0.901	1.415	0.754	0.687	0.754	0.796	0.756	0.731	1.234	0.97	1.067	1.247	1.029	1.204	1.104	1.213	1.149	0.816	0.75	0.879	0.889	0.74	0.702	0.889913	0.93602	0.903896
O95428	PAPLN	0.51078	0.846183	1.14186	0.976295	1.03569	1.03517	1.03315	0.990469	0.640813	0.620258	0.594007	0.609776	0.592897	0.574664	0.529595	0.45	0.756	0.801	1.032	0.684	0.633	1.074	0.599	0.893	0.477	0.498	0.534	0.378	0.441	0.449	0.973768	1.02538	0.98557	1.2758	0.960887	1.02796	1.02002	0.949298	1.00246	0.592234	0.637403	0.617871	0.611687	0.742928	0.634586	0.635292	0.641776	0.624603
O95445	APOM	0.29	0.355	0.139	0.329	1.455	0.36	0.351	0.36	0.309	0.356	0.241	0.642	0.296	0.355	0.377	0.269	0.231	0.228	0.271	0.371	2.066	1.874	0.37	0.446	0.259	0.283	0.288	0.239	0.391	0.326	0.132	0.095	0.062	0.298	0.418	0.153	0.349	0.151	0.365	0.131	0.156	0.154	0.129	0.201	0.094	0.23	0.243	0.265
O95497	VNN1	0.807	2.215	1.552	1.304	0.73	0.579	0.929	0.56	1.468	0.544	0.741	1.691	0.732	0.848	0.831	0.644	1.195	0.551	1.516	0.856	0.967	0.518	1.322	1.408	0.656	0.677	0.714	0.869	0.665	0.709	1.389	1.502	0.741	0.925	1.176	2.124	1.263	1.612	1.391	0.717	1.443	0.643	0.731	1.083	1.098	0.59	1.185	0.363
O95665	NTSR2	1.00983	1.28786	0.992188	1.33195	1.05945	1.23557	1.43754	1.14949	1.25511	0.898677	0.969595	1.05853	1.06652	1.03039	1.0423	0.896	0.392	0.84	1.435	1.343	1.1	1.292	0.544	0.786	1.032	1.277	1.407	1.085	1.373	1.233	1.429	1.483	0.757	0.833	0.762	1.638	1.504	1.879	1.363	1.021	0.925	0.557	0.958	1.123	0.678	1.108	1.234	0.578
O95834	EML2	0.672262	1.05306	2.11479	0.908185	1.12447	0.776503	0.882109	0.98671	0.773422	0.621049	0.691071	0.64134	0.702287	0.73128	0.688722	0.774	1.605	0.56	1.074	0.597	1.174	0.692	0.88	0.853	0.748	0.735	1.068	1.341	0.985	1.197	0.471	2.215	1.707	0.562	0.537	0.385	0.675	0.646	0.57	0.362	0.251	0.271	0.315	0.422	0.422	0.918	1.282	0.603
O95897	OLFM2	1.809	1.028	0.803	1.089	0.922	0.894	1.189	0.927	1.59	0.867	1.1	1.486	1.4	1.087	2.166	0.946112	1.25712	0.909464	1.03457	1.17538	0.999394	1.05713	1.06528	1.14283	0.978162	0.996897	0.990841	0.95777	0.953996	1.01969	1.319	1.308	1.156	1.043	1.195	1.304	1.211	1.198	1.241	1.059	0.811	1.03	0.798	0.995	0.888	0.938	0.99	0.835
O95980	RECK	1.0101	1.04183	1.11026	1.21346	0.945886	1.11305	1.20278	1.02209	1.12204	0.938953	0.952092	0.953174	0.962541	0.917856	1.07764	1.16109	1.38326	1.18132	1.16289	1.0994	0.888621	0.956722	1.06631	1.12953	1.10862	1.21501	1.11444	1.09091	1.07124	1.19712	1.09382	1.07239	1.10677	1.31783	1.03212	1.08128	1.05054	1.04688	1.13784	1.09153	0.910907	0.988319	0.935685	0.963428	1.0471	0.902	1.055	1.014
P00352	ALDH1A1	1.076	0.909	2.005	1.439	1.331	0.955	1.262	1.198	1.252	0.915	1.011	1.253	0.935	0.997	1.083	0.719	1.672	2.215	0.914	0.723	0.536	0.638	1.146	0.643	0.668	0.615	0.565	0.633	0.558	0.626	0.938	1.515	1.889	1.483	1.047	0.945	1.075	0.902	0.973	0.934	1.323	0.936	0.935	0.883	0.958	0.799	0.764	0.682
P00367	GLUD1	0.423	0.409	2.215	1.013	0.446	0.43	0.467	0.377	0.294	0.154	0.192	1.006	0.122	0.477	0.328	0.368977	2.215	1.12839	1.09046	0.441851	1.52483	0.814079	0.815798	0.611614	0.389296	0.395847	0.367721	0.399794	0.392097	0.381768	0.769	2.215	1.238	1.156	0.482	0.656	0.523	0.754	0.656	0.437	0.87	0.528	0.663	0.48	0.375	0.371172	0.377863	0.331094
[truncated: 665 more rows]
[truncated: 42 more columns]
