# Supplementary material for: Proteomic characterization of Omicron SARS-CoV-2 host response
Source: Cell Discov. 2022 May 18;8:46. doi: 10.1038/s41421-022-00418-x (PMC9114018; doi:10.1038/s41421-022-00418-x)
Supplement: Supplementary file 4 — Supplementary Table S4 [file 41421_2022_418_MOESM4_ESM.xlsx]

## Sheet: DEPs
UniprotID	GeneName	Log2(foldchange)	P_value	P_value_adjust	threshold
A0A075B6H7	IGKV3-7	1.23391	2.54e-18	4.89e-17	Up
A0A075B6I9	IGLV7-46	1.78622	3.21e-14	3.77e-13	Up
A0A075B6K2	IGLV3-12	0.334314	0.00397619	0.00611909	Up
A0A075B6K4	IGLV3-10	1.69293	2.19e-33	2.35e-31	Up
A0A075B6Q5	IGHV3-64	1.26476	7.27e-14	7.8e-13	Up
A0A075B6R2	IGHV4-4	1.3012	4.73e-10	2.75e-09	Up
A0A075B6R9	IGKV2D-24	1.14989	8.39e-10	4.63e-09	Up
A0A087WSX0	IGLV5-45	1.6901	2.24e-24	8e-23	Up
A0A087WW87	IGKV2-40	1.36939	4.73e-14	5.23e-13	Up
A0A0A0MRZ8	IGKV3D-11	1.39442	6.57e-32	4.94e-30	Up
A0A0B4J1U3	IGLV1-36	0.989666	4.31e-14	4.83e-13	Up
A0A0B4J1U7	IGHV6-1	1.06164	1.25e-11	9.29e-11	Up
A0A0B4J1V0	IGHV3-15	1.41632	2.69e-29	1.44e-27	Up
A0A0B4J1V6	IGHV3-73	1.11721	2.63e-12	2.08e-11	Up
A0A0B4J1X5	IGHV3-74	1.28549	1.56e-32	1.47e-30	Up
A0A0B4J1Y8	IGLV9-49	1.54298	6.85e-26	2.57e-24	Up
A0A0B4J1Y9	IGHV3-72	1.29433	4.76e-15	6.27e-14	Up
A0A0C4DH25	IGKV3D-20	1.34158	3.59e-21	9.31e-20	Up
A0A0C4DH26	IGKV6D-41	1.10499	1.28e-08	5.81e-08	Up
A0A0C4DH29	IGHV1-3	0.792731	4.41e-10	2.59e-09	Up
A0A0C4DH34	IGHV4-28	1.31919	7.86e-14	8.32e-13	Up
A0A0C4DH36	IGHV3-38	0.99788	2.11e-13	1.98e-12	Up
A0A0C4DH67	IGKV1-8	0.392603	0.028629	0.0379196	Up
A0A0C4DH72	IGKV1-6	1.63651	3.84e-23	1.2e-21	Up
A0A0C4DH73	IGKV1-12	1.50298	1.55e-13	1.57e-12	Up
A0A0G2JS06	IGLV5-39	2.13324	1.13e-30	7.73e-29	Up
A0A0J9YVY3	IGHV7-4-1	0.336649	7.41e-07	2.5e-06	Up
A0A0J9YX35	IGHV3-64D	1.34651	1.15e-12	9.6e-12	Up
A0A0J9YXX1	IGHV5-10-1	1.16174	1.05e-08	4.91e-08	Up
A0M8Q6	IGLC7	1.20883	1.29e-11	9.5e-11	Up
A2NJV5	IGKV2-29	1.65722	1.63e-07	6.53e-07	Up
B5MD39	GGTLC3	-0.669417	4.64e-07	1.64e-06	Down
O00139	KIF2A	-0.654038	4.57e-05	0.000101579	Down
O00161	SNAP23	-0.655216	8.34e-06	2.19e-05	Down
O00187	MASP2	-0.329173	6.61e-06	1.78e-05	Down
O00194	RAB27B	-0.313225	0.0155022	0.0216397	Down
O00233	PSMD9	-0.752235	6.26e-05	0.0001348	Down
O00241	SIRPB1	-0.473512	2.38e-05	5.6e-05	Down
O00429	DNM1L	-0.906999	2.29e-07	8.7e-07	Down
O00461	GOLIM4	0.665077	2.91e-07	1.07e-06	Up
O00462	MANBA	-0.578783	2.18e-10	1.32e-09	Down
O00468	AGRN	-0.670983	2.05e-08	8.95e-08	Down
O00533	CHL1	-0.560331	1.77e-09	9.04e-09	Down
O00602	FCN1	-0.8997	8.69e-14	9.06e-13	Down
O14745	SLC9A3R1	-0.631748	0.000223573	0.00042615	Down
O14791	APOL1	0.735791	7.95e-09	3.83e-08	Up
O14978	ZNF263	-1.14171	1.13e-17	1.81e-16	Down
O15031	PLXNB2	-0.456981	5.48e-07	1.89e-06	Down
O15117	FYB1	-0.741188	4.26e-05	9.57e-05	Down
O43396	TXNL1	-0.708231	5.13e-07	1.78e-06	Down
O43866	CD5L	1.70368	4.68e-29	2.35e-27	Up
O60610	DIAPH1	-1.14742	9.25e-07	3.02e-06	Down
O60664	PLIN3	-0.374156	0.00449741	0.00686495	Down
O75023	LILRB5	0.293065	0.00018485	0.000358713	Up
O75116	ROCK2	-0.872512	8.03e-07	2.69e-06	Down
O75368	SH3BGRL	-0.569279	2.73e-06	7.91e-06	Down
O75503	CLN5	-0.506562	6.44e-05	0.00013784	Down
O75563	SKAP2	-0.530406	0.00114712	0.00195792	Down
O75636	FCN3	-0.62581	9.42e-06	2.43e-05	Down
O75791	GRAP2	-0.830698	1.09e-07	4.5e-07	Down
O75874	IDH1	-0.819489	2.25e-05	5.32e-05	Down
O76074	PDE5A	-1.03157	8.56e-07	2.82e-06	Down
O94985	CLSTN1	-0.505948	1.73e-09	8.89e-09	Down
O95428	PAPLN	-0.759738	5.42e-15	6.9e-14	Down
O95497	VNN1	-0.587653	0.00117099	0.00198512	Down
P00352	ALDH1A1	-0.527685	0.000180408	0.00035375	Down
P00367	GLUD1	-1.11691	2.1e-05	5e-05	Down
P00390	GSR	-0.503244	0.000122417	0.000249823	Down
P00441	SOD1	-0.752777	0.000321448	0.000593139	Down
P00492	HPRT1	-0.879228	7.37e-07	2.5e-06	Down
P00568	AK1	-1.08817	1.39e-08	6.3e-08	Down
P00736	C1R	-0.873482	1.06e-17	1.78e-16	Down
P00738	HP	1.61535	2.92e-09	1.46e-08	Up
P00742	F10	-0.660786	6.84e-17	9.88e-16	Down
P00747	PLG	-0.820412	1.83e-13	1.77e-12	Down
P00751	CFB	-1.12236	1.16e-19	2.63e-18	Down
P01009	SERPINA1	1.89248	4.48e-46	3.37e-43	Up
P01011	SERPINA3	-1.1763	1.11e-06	3.54e-06	Down
P01019	AGT	-1.12772	1.04e-13	1.07e-12	Down
P01023	A2M	1.20632	1.97e-13	1.87e-12	Up
P01024	C3	-0.50405	1.82e-13	1.77e-12	Down
P01031	C5	-0.764467	1.11e-17	1.81e-16	Down
P01137	TGFB1	0.394658	0.00130728	0.00218657	Up
P01591	JCHAIN	1.91672	5.04e-40	1.89e-37	Up
P01593	IGKV1D-33	0.911389	9.2e-19	1.92e-17	Up
P01599	IGKV1-17	1.73425	7.6e-19	1.63e-17	Up
P01602	IGKV1-5	1.50286	3.21e-32	2.68e-30	Up
P01619	IGKV3-20	1.34299	5.42e-26	2.14e-24	Up
P01700	IGLV1-47	1.66388	8.17e-35	1.02e-32	Up
P01703	IGLV1-40	1.56044	4.35e-28	2.04e-26	Up
P01704	IGLV2-14	1.34888	6.03e-13	5.37e-12	Up
P01706	IGLV2-11	1.28215	1.81e-12	1.46e-11	Up
P01709	IGLV2-8	1.49442	7.67e-18	1.31e-16	Up
P01718	IGLV3-27	1.71334	1.77e-13	1.77e-12	Up
P01743	IGHV1-46	0.821813	1.03e-16	1.44e-15	Up
P01768	IGHV3-30	1.50706	5.45e-35	8.18e-33	Up
P01833	PIGR	1.30935	6.04e-20	1.46e-18	Up
P01857	IGHG1	1.5119	1.37e-29	7.89e-28	Up
P01859	IGHG2	1.79996	8.24e-28	3.64e-26	Up
P01860	IGHG3	1.68072	3.32e-23	1.09e-21	Up
P01861	IGHG4	1.60987	3.95e-14	4.53e-13	Up
P01871	IGHM	1.7909	5.76e-22	1.6e-20	Up
P01889	HLA-B	-0.724257	0.000284409	0.000530003	Down
P01911	HLA-DRB1	-0.414668	7.13e-09	3.45e-08	Down
P02545	LMNA	-0.696079	8.1e-07	2.7e-06	Down
P02549	SPTA1	-0.693114	0.000183941	0.000358713	Down
P02647	APOA1	0.605244	3.94e-09	1.93e-08	Up
P02649	APOE	-0.273986	0.00412949	0.00632907	Down
P02652	APOA2	0.608489	2.66e-08	1.15e-07	Up
P02654	APOC1	0.678675	7.87e-05	0.000165489	Up
P02655	APOC2	0.538813	4.09e-05	9.26e-05	Up
P02730	SLC4A1	-0.804293	1.48e-05	3.63e-05	Down
P02747	C1QC	-0.339995	3.9e-07	1.41e-06	Down
P02748	C9	-1.11255	1.97e-14	2.38e-13	Down
P02749	APOH	-0.430588	0.000935671	0.00162284	Down
P02750	LRG1	-1.21285	1.24e-10	7.88e-10	Down
P02753	RBP4	0.647077	6.83e-06	1.82e-05	Up
P02760	AMBP	-0.536688	5.99e-12	4.64e-11	Down
P02763	ORM1	0.924632	7.1e-10	3.98e-09	Up
P02766	TTR	0.597493	1.88e-06	5.7e-06	Up
P02786	TFRC	0.497101	3.49e-09	1.74e-08	Up
P02787	TF	1.0437	3.15e-17	4.83e-16	Up
P02794	FTH1	-0.754864	0.0028546	0.00445747	Down
P03952	KLKB1	-0.655195	1.41e-09	7.49e-09	Down
P04003	C4BPA	-0.957601	2.74e-17	4.29e-16	Down
P04004	VTN	-0.479063	8.5e-09	4.02e-08	Down
P04040	CAT	-0.815975	2.92e-06	8.44e-06	Down
P04070	PROC	-0.532201	6.96e-13	6.08e-12	Down
P04180	LCAT	-0.293171	0.000124666	0.000253038	Down
P04196	HRG	0.492937	1.87e-05	4.48e-05	Up
P04211	IGLV7-43	1.80377	7.12e-37	1.34e-34	Up
P04217	A1BG	-0.78048	6.49e-18	1.16e-16	Down
P04278	SHBG	-0.721922	3.08e-05	7.07e-05	Down
P04430	IGKV1-16	1.24409	1.53e-22	4.42e-21	Up
P04432	IGKV1D-39	1.40214	6.32e-30	3.96e-28	Up
P04632	CAPNS1	-0.468897	1.61e-05	3.94e-05	Down
P05155	SERPING1	-0.984127	4.44e-13	4.02e-12	Down
P05156	CFI	-0.74582	3.98e-14	4.53e-13	Down
P05160	F13B	-0.749668	1.35e-07	5.52e-07	Down
P05198	EIF2S1	-0.415594	0.00245142	0.00390874	Down
P05386	RPLP1	-0.610574	0.00125412	0.00210898	Down
P05388	RPLP0	-0.680438	5.32e-05	0.000115577	Down
P05543	SERPINA7	-0.652198	6.5e-15	8e-14	Down
P05546	SERPIND1	-0.572976	1.38e-11	9.99e-11	Down
P06310	IGKV2-30	1.68616	1.08e-12	9.18e-12	Up
P06396	GSN	-0.666406	1.69e-09	8.77e-09	Down
P06681	C2	-0.943312	1.19e-19	2.63e-18	Down
P06703	S100A6	-0.584557	0.00018363	0.000358713	Down
P06737	PYGL	-0.776019	0.000332625	0.000609272	Down
P06865	HEXA	0.29547	0.00025079	0.000474417	Up
P07195	LDHB	-0.737576	2.88e-05	6.68e-05	Down
P07237	P4HB	-0.790136	3.2e-07	1.17e-06	Down
P07307	ASGR2	-0.57455	2.58e-05	6.05e-05	Down
P07357	C8A	-0.951679	1.44e-18	2.93e-17	Down
P07358	C8B	-0.72069	9.15e-11	6.03e-10	Down
P07360	C8G	-0.844816	4.79e-18	8.77e-17	Down
P07451	CA3	-0.60526	0.0167156	0.0232041	Down
P07477	PRSS1	0.277752	0.00143833	0.00237926	Up
P07478	PRSS2	-0.455359	0.0238455	0.0320357	Down
P07686	HEXB	-0.542235	1.84e-05	4.44e-05	Down
P07738	BPGM	-1.22542	1.44e-09	7.64e-09	Down
P07911	UMOD	-0.508376	4.07e-07	1.46e-06	Down
P07951	TPM2	-0.930198	0.0051154	0.0077297	Down
P08174	CD55	0.315987	2.26e-06	6.66e-06	Up
P08185	SERPINA6	-0.625831	6.07e-13	5.37e-12	Down
P08238	HSP90AB1	-0.340758	0.0215038	0.0292561	Down
P08246	ELANE	0.286816	0.0354055	0.0465209	Up
P08603	CFH	-0.700064	1.05e-21	2.81e-20	Down
P08637	FCGR3A	-0.380543	7.18e-05	0.000152672	Down
P08648	ITGA5	0.364206	0.00128054	0.00214662	Up
P08709	F7	-0.602569	1.63e-09	8.48e-09	Down
P08833	IGFBP1	0.299674	0.00969061	0.0140495	Up
P09104	ENO2	-1.2808	1.85e-07	7.26e-07	Down
P09622	DLD	-0.422694	0.0183087	0.0252291	Down
P09960	LTA4H	-0.879593	0.000174294	0.00034446	Down
P0C0L4	C4A	-0.808557	3.9e-11	2.66e-10	Down
P0C0L5	C4B	-0.645134	3.76e-09	1.86e-08	Down
P0C0L5	C4B_2	-0.645134	3.76e-09	1.86e-08	Down
P0DJI8	SAA1	-1.20244	0.00651639	0.00969072	Down
P0DJI9	SAA2	-1.12205	0.00702018	0.0103783	Down
P0DMN0	SULT1A4	-1.46334	8.13e-08	3.43e-07	Down
P0DMV9	HSPA1B	-1.13083	0.000198239	0.000381738	Down
P0DOX2	NA	1.28143	8.12e-13	7.01e-12	Up
P0DOX3	NA	1.10961	1.52e-10	9.44e-10	Up
P0DOX6	NA	1.92195	6.98e-23	2.1e-21	Up
P0DOX7	NA	1.36881	5.2e-15	6.74e-14	Up
P0DOX8	NA	1.85431	3.04e-39	7.61e-37	Up
P0DP01	IGHV1-8	1.31624	9.76e-11	6.36e-10	Up
P0DP04	IGHV3-43D	1.37696	4.32e-24	1.47e-22	Up
P10153	RNASE2	0.849012	1.65e-11	1.18e-10	Up
P10586	PTPRF	-0.549635	1.12e-09	6.1e-09	Down
P10643	C7	-0.848053	8.65e-17	1.23e-15	Down
P10644	PRKAR1A	-0.959374	4.33e-07	1.54e-06	Down
P10720	PF4V1	0.419308	1.12e-06	3.56e-06	Up
P11021	HSPA5	-0.850907	1.17e-08	5.42e-08	Down
P11150	LIPC	-0.411878	0.000304321	0.000564309	Down
P11169	SLC2A3	-0.960632	1.95e-06	5.9e-06	Down
P11171	EPB41	-0.311272	0.000123603	0.000251561	Down
P11216	PYGB	-0.72973	9.25e-05	0.00019237	Down
P11277	SPTB	-1.43042	4.4e-12	3.44e-11	Down
P11766	ADH5	-0.580294	0.00182988	0.002981	Down
P12111	COL6A3	-0.367168	5.84e-10	3.35e-09	Down
P12429	ANXA3	-0.517051	9.72e-06	2.49e-05	Down
P12955	PEPD	-0.642594	2.52e-13	2.34e-12	Down
P13497	BMP1	-0.909075	1.12e-10	7.2e-10	Down
P13501	CCL5	-0.558154	3.8e-05	8.64e-05	Down
P13591	NCAM1	-0.439571	8.98e-11	5.97e-10	Down
P13671	C6	-0.912734	6.43e-17	9.46e-16	Down
P13693	TPT1	-1.03357	6.43e-06	1.75e-05	Down
P13716	ALAD	-0.797796	7.37e-05	0.000156422	Down
P13798	APEH	-0.91712	2.14e-07	8.2e-07	Down
P14868	DARS1	-0.866818	8.65e-08	3.63e-07	Down
P15085	CPA1	-0.486698	0.00793967	0.0116687	Down
P15086	CPB1	-0.511509	3.98e-06	1.13e-05	Down
P15289	ARSA	-0.381377	0.00423959	0.00648458	Down
P15311	EZR	-0.896335	0.000136113	0.000273714	Down
P16035	TIMP2	0.286189	0.00019812	0.000381738	Up
P16152	CBR1	-1.0186	1.96e-08	8.62e-08	Down
P16157	ANK1	-0.786275	6.47e-07	2.21e-06	Down
P16581	SELE	-0.43253	1.01e-05	2.58e-05	Down
P17813	ENG	-0.266	4.31e-05	9.64e-05	Down
P17987	TCP1	-0.593545	2.07e-05	4.92e-05	Down
P18054	ALOX12	-0.492052	4.53e-05	0.000100959	Down
P18085	ARF4	-0.845853	0.000154946	0.000307843	Down
P18850	ATF6	-0.363913	7.25e-06	1.92e-05	Down
P19256	CD58	0.511054	2.34e-12	1.87e-11	Up
P19320	VCAM1	-0.551642	1.02e-06	3.3e-06	Down
P19367	HK1	-0.880039	1.75e-07	6.95e-07	Down
P19652	ORM2	0.651895	4.16e-07	1.49e-06	Up
P19827	ITIH1	-0.623382	1.66e-10	1.02e-09	Down
P19971	TYMP	-0.462535	7.44e-05	0.000157427	Down
P20023	CR2	-0.795846	2.69e-06	7.84e-06	Down
P20062	TCN2	-0.79797	2.77e-14	3.3e-13	Down
P20618	PSMB1	-0.543835	0.00809072	0.0118674	Down
P20851	C4BPB	-0.837488	1.65e-18	3.26e-17	Down
P20908	COL5A1	-0.435747	0.000175721	0.000346369	Down
P21399	ACO1	-0.585376	0.00045501	0.000815542	Down
P21980	TGM2	-0.510415	2.97e-10	1.76e-09	Down
P22304	IDS	-0.307847	2.24e-05	5.3e-05	Down
P22352	GPX3	-0.715976	1.13e-11	8.58e-11	Down
P22455	FGFR4	-0.505761	1.94e-07	7.55e-07	Down
P22694	PRKACB	-1.21752	4.48e-08	1.9e-07	Down
P22792	CPN2	-0.649261	5.94e-17	8.92e-16	Down
P22891	PROZ	-0.82675	3.78e-11	2.6e-10	Down
P22897	MRC1	-0.697473	3.11e-08	1.32e-07	Down
P23142	FBLN1	-0.308105	2.4e-06	7.03e-06	Down
P23229	ITGA6	-0.394887	0.0194966	0.0266702	Down
P23284	PPIB	-0.620978	8.5e-06	2.22e-05	Down
P24298	GPT	-0.381064	0.0107866	0.01543	Down
P24387	CRHBP	-1.00985	7.94e-10	4.42e-09	Down
P24593	IGFBP5	0.444276	1.17e-05	2.95e-05	Up
P24666	ACP1	-0.744577	2.78e-07	1.04e-06	Down
P24821	TNC	-0.367332	0.000583496	0.00103107	Down
P25311	AZGP1	0.340973	0.00125125	0.00210898	Up
P25325	MPST	-0.327008	0.000603298	0.00106356	Down
P25774	CTSS	0.289055	0.0164982	0.0229447	Up
P25788	PSMA3	-0.699999	0.00848301	0.0123704	Down
P25815	S100P	-0.308065	0.0263964	0.0351484	Down
P26022	PTX3	-0.675645	0.00905283	0.0131757	Down
P27930	IL1R2	-0.81511	3.28e-07	1.19e-06	Down
P28066	PSMA5	-0.514674	0.0159591	0.0222362	Down
P28482	MAPK1	-1.54666	9.04e-08	3.77e-07	Down
P28838	LAP3	-1.06532	0.000768161	0.00134473	Down
P29401	TKT	-0.84247	0.00048242	0.000860564	Down
P29622	SERPINA4	-0.430934	1.69e-05	4.07e-05	Down
P30040	ERP29	-0.385525	0.00125528	0.00210898	Down
P30043	BLVRB	-0.912916	5.34e-06	1.49e-05	Down
P30046	DDT	-0.487428	0.00365145	0.00564246	Down
P30085	CMPK1	-0.935866	1.99e-06	6.02e-06	Down
P30086	PEBP1	-0.665643	1.18e-08	5.42e-08	Down
P31323	PRKAR2B	-0.528748	0.000126577	0.000256226	Down
P31431	SDC4	0.980253	1.8e-12	1.46e-11	Up
P31939	ATIC	-0.36606	7.02e-05	0.000149732	Down
P31948	STIP1	-1.22174	6.56e-06	1.78e-05	Down
P32754	HPD	-0.525063	0.0150418	0.0210754	Down
P33151	CDH5	-0.603838	6.16e-10	3.51e-09	Down
P34932	HSPA4	-0.951333	2.21e-06	6.53e-06	Down
P35237	SERPINB6	-1.07625	1.07e-06	3.45e-06	Down
P35241	RDX	-0.814251	8.53e-07	2.82e-06	Down
P35813	PPM1A	-0.412552	0.00836707	0.012225	Down
P35858	IGFALS	-0.536785	1.42e-07	5.73e-07	Down
P35900	KRT20	-0.97779	1.41e-12	1.17e-11	Down
P36222	CHI3L1	0.278875	0.0186002	0.025537	Up
P36269	GGT5	-0.293586	3.97e-09	1.94e-08	Down
P36871	PGM1	-0.904629	5.56e-05	0.000120057	Down
P36955	SERPINF1	-0.94145	6.75e-18	1.18e-16	Down
P36980	CFHR2	-1.27727	8.43e-09	4.01e-08	Down
P37837	TALDO1	-1.23697	4.12e-06	1.16e-05	Down
P38606	ATP6V1A	-0.486718	0.000278264	0.000519841	Down
P40227	CCT6A	-1.26027	4.71e-06	1.32e-05	Down
P40306	PSMB10	-1.04395	0.00218027	0.00351369	Down
P40926	MDH2	-0.827089	1.47e-05	3.61e-05	Down
P40967	PMEL	-0.766428	1.28e-05	3.19e-05	Down
P41226	UBA7	-0.401514	4.98e-07	1.75e-06	Down
P41240	CSK	-0.3792	0.0104646	0.0150554	Down
P42574	CASP3	-1.5509	3.18e-07	1.17e-06	Down
P42785	PRCP	-0.413802	6.38e-05	0.000136815	Down
P43034	PAFAH1B1	-0.634039	4.27e-05	9.57e-05	Down
P43487	RANBP1	-1.2287	8.42e-09	4.01e-08	Down
P43652	AFM	-0.417684	0.000270899	0.000508612	Down
P43686	PSMC4	-0.909781	1.66e-06	5.14e-06	Down
P45378	TNNT3	-0.769275	0.0206183	0.0281022	Down
P46531	NOTCH1	0.343184	0.00256731	0.00407621	Up
P46926	GNPDA1	-0.649803	0.000477596	0.000853987	Down
P47755	CAPZA2	-0.407237	0.00093345	0.00162273	Down
P48061	CXCL12	0.273464	0.00150673	0.00248149	Up
P48426	PIP4K2A	-1.03415	2.18e-07	8.29e-07	Down
P48643	CCT5	-1.30077	6.43e-07	2.2e-06	Down
P48723	HSPA13	-0.695	1.06e-07	4.41e-07	Down
P48960	ADGRE5	-0.697672	1.68e-10	1.03e-09	Down
P49368	CCT3	-0.974649	1.76e-06	5.38e-06	Down
P49591	SARS1	-0.447135	0.00114354	0.00195626	Down
P49593	PPM1F	-0.379627	0.00285492	0.00445747	Down
P49721	PSMB2	-0.597248	0.0180538	0.0249695	Down
P49747	COMP	-0.391229	5.38e-05	0.000116463	Down
P50453	SERPINB9	-0.394847	0.000191222	0.000370123	Down
P50454	SERPINH1	-0.798009	0.000200651	0.00038441	Down
P50991	CCT4	-0.745511	1.89e-05	4.51e-05	Down
P51693	APLP1	-0.404474	9.24e-05	0.00019237	Down
P51884	LUM	-0.682753	8.57e-09	4.02e-08	Down
P52209	PGD	-0.939882	1.67e-05	4.04e-05	Down
P52565	ARHGDIA	-0.883203	5.47e-06	1.5e-05	Down
P52566	ARHGDIB	-0.817765	1.5e-05	3.67e-05	Down
P52790	HK3	-0.48429	0.0130865	0.0184736	Down
P54577	YARS1	-0.86358	3.91e-05	8.87e-05	Down
P54802	NAGLU	-0.391437	0.000263708	0.000496352	Down
P55268	LAMB2	-0.604815	1.81e-07	7.15e-07	Down
P55285	CDH6	-0.28318	0.000101346	0.000209672	Down
P55287	CDH11	-0.435374	0.000272576	0.000510484	Down
P55957	BID	-0.982007	6.63e-06	1.78e-05	Down
P58335	ANTXR2	0.289213	0.0204858	0.0279724	Up
P60900	PSMA6	-0.557886	0.0103799	0.0149685	Down
P60985	KRTDAP	0.584092	2.8e-05	6.54e-05	Up
P61019	RAB2A	-0.323129	0.00521807	0.00785324	Down
P61088	UBE2N	-0.997657	1.94e-07	7.55e-07	Down
P61158	ACTR3	-1.53746	5.5e-07	1.89e-06	Down
P61204	ARF3	-0.608563	0.00358151	0.0055458	Down
P61604	HSPE1	-1.1205	0.000153272	0.000305324	Down
P62136	PPP1CA	-1.12677	6.63e-06	1.78e-05	Down
P62328	TMSB4X	-0.586318	0.0057127	0.00858047	Down
P62805	H4C2	0.51584	0.0234651	0.0316947	Up
P62805	H4C3	0.51584	0.0234651	0.0316947	Up
P62805	H4C15	0.51584	0.0234651	0.0316947	Up
P62805	H4C5	0.51584	0.0234651	0.0316947	Up
P62805	H4C1	0.51584	0.0234651	0.0316947	Up
P62805	H4C4	0.51584	0.0234651	0.0316947	Up
P62805	H4C9	0.51584	0.0234651	0.0316947	Up
P62805	H4C8	0.51584	0.0234651	0.0316947	Up
P62805	H4C11	0.51584	0.0234651	0.0316947	Up
P62805	H4C14	0.51584	0.0234651	0.0316947	Up
P62805	H4C13	0.51584	0.0234651	0.0316947	Up
P62805	H4C6	0.51584	0.0234651	0.0316947	Up
P62805	H4C12	0.51584	0.0234651	0.0316947	Up
P62805	H4-16	0.51584	0.0234651	0.0316947	Up
P62820	RAB1A	-0.34238	0.00451692	0.00688074	Down
P62826	RAN	-0.84331	5.75e-06	1.58e-05	Down
P62937	PPIA	-1.23798	1.2e-05	3.01e-05	Down
P62993	GRB2	-0.716414	0.000201878	0.000385777	Down
P63208	SKP1	-1.16628	1.42e-08	6.37e-08	Down
P78371	CCT2	-0.430897	0.00141212	0.00234106	Down
P78417	GSTO1	-1.19988	8.49e-07	2.82e-06	Down
P78509	RELN	-0.378444	0.000150851	0.000301302	Down
P80108	GPLD1	-0.537616	3.66e-06	1.04e-05	Down
P80748	IGLV3-21	1.28954	3.56e-26	1.49e-24	Up
Q01459	CTBS	-0.705545	6.62e-10	3.74e-09	Down
Q02487	DSC2	-0.321613	5.85e-15	7.33e-14	Down
Q02747	GUCA2A	0.284033	1.6e-09	8.42e-09	Up
Q02985	CFHR3	-0.60975	9.22e-05	0.00019237	Down
Q04446	GBE1	-0.941695	9.51e-05	0.000197303	Down
Q06033	ITIH3	-1.02377	9.82e-11	6.36e-10	Down
Q07507	DPT	0.678775	1.8e-13	1.77e-12	Up
Q07954	LRP1	-0.446659	3.03e-15	4.06e-14	Down
Q07960	ARHGAP1	-0.428149	0.00301638	0.00469979	Down
Q08257	CRYZ	-0.53751	0.000491707	0.000875052	Down
Q08554	DSC1	0.271009	0.00834829	0.0122214	Up
Q10471	GALNT2	-0.914809	1.25e-09	6.71e-09	Down
Q12860	CNTN1	-0.590948	1.75e-06	5.37e-06	Down
Q12884	FAP	-0.384085	0.00019895	0.000382126	Down
Q13093	PLA2G7	0.275943	0.0354327	0.0465209	Up
Q13094	LCP2	-1.02358	3.33e-06	9.54e-06	Down
Q13103	SPP2	0.290962	0.00375225	0.00578633	Up
Q13126	MTAP	-0.408353	0.000396128	0.000718579	Down
Q13214	SEMA3B	0.38625	0.00226287	0.00363123	Up
Q13367	AP3B2	1.49671	1.17e-09	6.31e-09	Up
Q13421	MSLN	0.391863	0.00744269	0.0109813	Up
Q13508	ART3	-0.461603	0.000367083	0.000670752	Down
Q13510	ASAH1	0.325919	0.00197044	0.00319611	Up
Q13561	DCTN2	-0.832424	1.35e-05	3.36e-05	Down
Q13642	FHL1	-0.34254	0.00107786	0.00184811	Down
Q13790	APOF	0.32857	0.00017758	0.000349116	Up
Q13884	SNTB1	-0.730416	0.000660313	0.00115863	Down
Q14012	CAMK1	-0.622874	6.76e-06	1.81e-05	Down
Q14019	COTL1	-0.941853	3.48e-06	9.93e-06	Down
Q14126	DSG2	-0.561129	1.13e-12	9.5e-12	Down
Q14533	KRT81	0.915152	8.9e-07	2.92e-06	Up
Q14554	PDIA5	-0.704314	2.93e-05	6.79e-05	Down
Q14624	ITIH4	-0.779364	4.63e-20	1.16e-18	Down
Q14847	LASP1	-0.373565	0.00248399	0.00395227	Down
Q14956	GPNMB	-0.435982	0.000138851	0.000278073	Down
Q14974	KPNB1	-0.568317	0.000105772	0.000217036	Down
Q15056	EIF4H	-0.841423	0.000156646	0.000310399	Down
Q15084	PDIA6	-0.435969	0.000318801	0.000589704	Down
Q15185	PTGES3	-1.46225	2.5e-07	9.4e-07	Down
Q15223	NECTIN1	0.280943	1.99e-07	7.71e-07	Up
Q15262	PTPRK	-0.331885	5.08e-05	0.000111295	Down
Q15365	PCBP1	-0.870708	1.22e-05	3.06e-05	Down
Q15435	PPP1R7	-1.07168	5.05e-07	1.77e-06	Down
Q15465	SHH	-1.01091	5.54e-10	3.2e-09	Down
Q15485	FCN2	-0.55844	1.02e-05	2.59e-05	Down
Q15691	MAPRE1	-1.71048	1.47e-07	5.91e-07	Down
Q15746	MYLK	-0.967663	3.39e-05	7.73e-05	Down
Q15833	STXBP2	-0.556237	0.000184401	0.000358713	Down
Q15843	NEDD8	-1.17298	2.13e-06	6.34e-06	Down
Q16394	EXT1	-0.358836	8.01e-05	0.000167977	Down
Q16555	DPYSL2	-0.505429	0.000971091	0.00167653	Down
Q16643	DBN1	-0.89205	5.43e-06	1.5e-05	Down
Q16706	MAN2A1	-0.277062	0.000534243	0.000946265	Down
Q16775	HAGH	-0.776511	3.71e-11	2.58e-10	Down
Q16851	UGP2	-0.840547	0.00401715	0.00616948	Down
Q16853	AOC3	-0.63057	1.8e-11	1.27e-10	Down
Q16881	TXNRD1	-0.806573	0.000427379	0.000767851	Down
Q4LDE5	SVEP1	-0.49212	2.8e-05	6.54e-05	Down
Q5JRA6	MIA3	-0.427027	0.0236645	0.0318496	Down
Q5JSH3	WDR44	-1.11656	2.35e-07	8.89e-07	Down
Q5SYB0	FRMPD1	-0.95628	1.27e-15	1.73e-14	Down
Q6EEV6	SUMO4	-0.341348	0.00154273	0.00253521	Down
Q6GMV3	PTRHD1	-0.354854	0.0189511	0.0259713	Down
Q6IBS0	TWF2	-0.551548	0.001737	0.00284202	Down
Q6IS14	EIF5AL1	-1.04501	1.54e-06	4.81e-06	Down
Q6KC79	NIPBL	-0.60945	1.82e-08	8.06e-08	Down
Q6Q788	APOA5	0.273842	0.00233414	0.00372966	Up
Q6UVK1	CSPG4	-0.270832	0.00063663	0.00111969	Down
Q6UXB8	PI16	-0.389916	0.000371727	0.00067759	Down
Q6ZN30	BNC2	0.537373	1.12e-07	4.59e-07	Up
Q70J99	UNC13D	-0.394727	0.00465988	0.00705558	Down
Q76LX8	ADAMTS13	-0.786963	1.24e-11	9.28e-11	Down
Q7L7X3	TAOK1	0.307325	0.0284565	0.0377576	Up
Q7Z5L0	VMO1	-0.335056	4.12e-05	9.29e-05	Down
Q86SF2	GALNT7	-0.521676	3.41e-11	2.4e-10	Down
Q86TH1	ADAMTSL2	-0.995651	1.44e-10	9.04e-10	Down
Q86VB7	CD163	-0.621395	4.97e-06	1.39e-05	Down
Q86VP6	CAND1	-1.07773	2.34e-08	1.02e-07	Down
Q8IUI8	CRLF3	-0.742066	8.52e-06	2.22e-05	Down
Q8IWL2	SFTPA1	-0.66341	5.13e-05	0.000111941	Down
Q8IWV2	CNTN4	-0.524879	9.32e-10	5.11e-09	Down
Q8IYS5	OSCAR	-0.591907	4.69e-07	1.65e-06	Down
Q8IZP0	ABI1	-0.519311	0.000105601	0.000217036	Down
Q8IZP2	ST13P4	-0.611853	0.00013041	0.000263273	Down
Q8N0Y7	PGAM4	-0.598414	0.000330734	0.000608777	Down
Q8NBF2	NHLRC2	-0.462034	0.00227565	0.00364396	Down
Q8NBS9	TXNDC5	-0.470818	2.03e-06	6.1e-06	Down
Q8NCC3	PLA2G15	-0.266166	0.00181953	0.00297059	Down
Q8NCL4	GALNT6	-0.657981	4.58e-18	8.6e-17	Down
Q8TAQ9	SUN3	-0.413115	6.2e-06	1.69e-05	Down
Q8TDX9	PKD1L1	-0.674099	0.000421704	0.000761298	Down
Q8WUW1	BRK1	-0.713964	3e-05	6.94e-05	Down
Q8WZ42	TTN	-0.576886	0.0124719	0.0176724	Down
Q92520	FAM3C	-0.436988	2.45e-10	1.46e-09	Down
Q92743	HTRA1	-0.355397	0.00343787	0.00533438	Down
Q92823	NRCAM	-0.696196	4.88e-14	5.32e-13	Down
Q92928	RAB1C	-0.286724	0.000945776	0.00163659	Down
Q92954	PRG4	-0.500857	7.22e-06	1.92e-05	Down
Q93088	BHMT	-0.505868	0.014546	0.020457	Down
Q969H8	MYDGF	-0.729386	3.02e-05	6.97e-05	Down
Q96CN7	ISOC1	-0.510151	5.29e-05	0.00011516	Down
Q96CX2	KCTD12	-0.676591	1.67e-05	4.04e-05	Down
Q96G03	PGM2	-0.653303	3.3e-06	9.5e-06	Down
Q96IY4	CPB2	-0.594955	1.66e-08	7.42e-08	Down
Q96KP4	CNDP2	-0.899664	8.03e-06	2.12e-05	Down
Q96S96	PEBP4	-0.441662	0.00141051	0.00234106	Down
Q99426	TBCB	-1.11096	2.05e-06	6.12e-06	Down
Q99435	NELL2	-0.829982	2.64e-13	2.41e-12	Down
Q99436	PSMB7	-0.465459	0.0146468	0.0205603	Down
Q99439	CNN2	-0.67691	0.000426801	0.000767851	Down
Q99832	CCT7	-0.710422	1.45e-06	4.58e-06	Down
Q99952	PTPN18	-0.595487	0.000102735	0.000211961	Down
Q99983	OMD	-0.463332	1.69e-08	7.49e-08	Down
Q9BQ51	PDCD1LG2	0.412365	1.11e-06	3.54e-06	Up
Q9BRK5	SDF4	-0.293252	0.0219776	0.0297928	Down
Q9BWD1	ACAT2	-0.313391	0.0256355	0.0342567	Down
Q9BWS9	CHID1	-0.696351	1.62e-06	5.06e-06	Down
Q9BXJ4	C1QTNF3	0.372364	0.00452727	0.00688255	Up
Q9GZP4	PITHD1	-0.557708	1.72e-06	5.29e-06	Down
Q9H0R5	GBP3	0.688617	5.41e-11	3.66e-10	Up
Q9H3K6	BOLA2B	-0.361943	0.0231566	0.0313344	Down
Q9H3K6	BOLA2	-0.361943	0.0231566	0.0313344	Down
Q9H4G4	GLIPR2	-0.48599	2.92e-07	1.07e-06	Down
Q9H4M9	EHD1	-0.498045	0.00115721	0.00196621	Down
Q9H6X2	ANTXR1	0.339317	4.76e-05	0.000105141	Up
Q9H8M5	CNNM2	1.3768	9.45e-06	2.43e-05	Up
Q9H939	PSTPIP2	-1.04427	1.51e-06	4.73e-06	Down
Q9HA64	FN3KRP	-1.08747	1.25e-08	5.7e-08	Down
Q9HAT2	SIAE	0.445677	0.00279164	0.00437687	Up
Q9HC38	GLOD4	-1.35403	1.41e-07	5.73e-07	Down
Q9NPH3	IL1RAP	-0.475933	2.41e-10	1.45e-09	Down
Q9NPR2	SEMA4B	-0.678476	9.05e-12	6.93e-11	Down
Q9NQ38	SPINK5	0.275164	0.0010347	0.00177816	Up
Q9NR12	PDLIM7	-0.703547	0.000500383	0.000888387	Down
Q9NRN5	OLFML3	-0.688792	8.63e-20	2.03e-18	Down
Q9NRW1	RAB6B	-0.817253	4.22e-06	1.19e-05	Down
Q9NRX4	PHPT1	-1.02398	7.1e-11	4.76e-10	Down
Q9NTU7	CBLN4	0.301044	0.000298955	0.00055573	Up
Q9NUQ9	CYRIB	-0.643763	3.3e-05	7.55e-05	Down
Q9NVA2	SEPTIN11	-1.20856	7.42e-07	2.5e-06	Down
Q9NWV4	CZIB	-0.377342	0.00136088	0.00226613	Down
Q9NY15	STAB1	0.265139	0.000331779	0.000609208	Up
Q9NY65	TUBA8	-0.726184	5.47e-06	1.5e-05	Down
Q9NY97	B3GNT2	-0.333815	0.00269581	0.00424434	Down
Q9NYL9	TMOD3	-0.817934	1.09e-05	2.76e-05	Down
Q9NYU2	UGGT1	-1.00662	2.34e-09	1.19e-08	Down
Q9NZK5	ADA2	-0.725984	2.78e-08	1.19e-07	Down
Q9P289	STK26	-0.853477	2.63e-06	7.69e-06	Down
Q9P2X0	DPM3	-0.395399	2.21e-06	6.53e-06	Down
Q9UBR2	CTSZ	-0.45473	0.00196237	0.00318991	Down
Q9UBW5	BIN2	-0.987151	1.4e-05	3.47e-05	Down
Q9UGM5	FETUB	-0.718483	2.69e-09	1.35e-08	Down
Q9UHG3	PCYOX1	-0.348471	9.09e-06	2.36e-05	Down
Q9UJU6	DBNL	-0.340414	0.0003779	0.000687174	Down
Q9UK55	SERPINA10	-0.768149	1.34e-11	9.78e-11	Down
Q9UKY7	CDV3	-1.07151	1.15e-06	3.65e-06	Down
Q9UMX5	NENF	-0.476883	0.00013631	0.000273714	Down
Q9UMY4	SNX12	-0.642165	0.00091007	0.00158576	Down
Q9UNF0	PACSIN2	-0.540268	5.01e-05	0.000110408	Down
Q9Y3C8	UFC1	-1.27141	2.12e-07	8.18e-07	Down
Q9Y3F4	STRAP	-0.593598	9.22e-06	2.39e-05	Down
Q9Y4L1	HYOU1	-0.399727	2.82e-07	1.05e-06	Down
Q9Y5C1	ANGPTL3	-0.519846	1.44e-10	9.04e-10	Down
Q9Y5X9	LIPG	-0.442253	0.00202381	0.00326856	Down
Q9Y613	FHOD1	-0.505798	0.00264649	0.00418424	Down
