# Supplementary material for: Proteomic characterization of Omicron SARS-CoV-2 host response
Source: Cell Discov. 2022 May 18;8:46. doi: 10.1038/s41421-022-00418-x (PMC9114018; doi:10.1038/s41421-022-00418-x)
Supplement: Supplementary file 5 — Supplementary Table S5 [file 41421_2022_418_MOESM5_ESM.xlsx]

## Sheet: a_PrV_PoV_DEPs
UniprotID	GeneName	Log2(foldchange)	P_value	P_value_adjust	threshold
Q9Y3F4	STRAP	0.315451	0.00962912	0.0485334	Up
Q99952	PTPN18	0.361994	0.00941122	0.0477556	Up
P31323	PRKAR2B	0.301738	0.0084611	0.0443921	Up
Q15833	STXBP2	0.286561	0.00836639	0.0443921	Up
P40306	PSMB10	0.304166	0.00753162	0.0406924	Up
P49593	PPM1F	0.407734	0.00741771	0.0403674	Up
P62136	PPP1CA	0.515685	0.00720943	0.0395203	Up
Q9NYU2	UGGT1	0.371009	0.00706196	0.0389965	Up
Q8IUI8	CRLF3	0.541778	0.00689655	0.0383652	Up
P11216	PYGB	0.360382	0.00677958	0.037996	Up
O75368	SH3BGRL	0.604956	0.00623267	0.0351935	Up
O00429	DNM1L	0.46546	0.0061582	0.0351741	Up
P37837	TALDO1	0.383317	0.00618241	0.0351741	Up
P28070	PSMB4	0.323582	0.00600436	0.0346867	Up
P31948	STIP1	0.579662	0.00594408	0.0346047	Up
P41240	CSK	0.274039	0.00526816	0.0311527	Up
Q14019	COTL1	0.480752	0.0050732	0.0302379	Up
P16109	SELP	0.367414	0.00501888	0.0301534	Up
P31939	ATIC	0.453018	0.00488735	0.0296	Up
O75791	GRAP2	0.401038	0.0046325	0.0282846	Up
Q6EEV6	SUMO4	0.337623	0.00413597	0.0254599	Up
Q8IZP2	ST13P4	0.443285	0.0041278	0.0254599	Up
Q9H3K6	BOLA2B	0.286267	0.00405459	0.025375	Up
O43396	TXNL1	0.336447	0.00389292	0.024832	Up
P38606	ATP6V1A	0.270108	0.003933	0.024832	Up
P61088	UBE2N	0.374327	0.00393476	0.024832	Up
P07951	TPM2	0.616965	0.00369638	0.0240273	Up
Q13094	LCP2	0.368945	0.00334315	0.0222186	Up
P02585	TNNC2	0.451847	0.003033	0.0213291	Up
P08238	HSP90AB1	0.466271	0.00308272	0.0213291	Up
P16402	H1-3	0.557438	0.00314246	0.0213291	Up
P45378	TNNT3	0.493966	0.00310029	0.0213291	Up
P54577	YARS1	0.463109	0.00305317	0.0213291	Up
P62993	GRB2	0.420399	0.00315251	0.0213291	Up
Q9UKY7	CDV3	0.559344	0.00283204	0.0204506	Up
Q9NQW7	XPNPEP1	0.359798	0.00273366	0.0199318	Up
P49368	CCT3	0.791674	0.00263095	0.019371	Up
Q15084	PDIA6	0.445639	0.00254897	0.0189532	Up
O00161	SNAP23	0.32087	0.00252173	0.0189382	Up
Q16881	TXNRD1	0.317958	0.00240965	0.0182793	Up
P0DMV9	HSPA1B	0.417753	0.00228004	0.0174726	Up
P52566	ARHGDIB	0.449062	0.00222501	0.0172266	Up
P61604	HSPE1	0.377436	0.00219103	0.0171402	Up
P48788	TNNI2	0.42297	0.00209896	0.0167931	Up
Q13642	FHL1	0.311512	0.00212318	0.0167931	Up
Q16851	UGP2	0.384561	0.00212429	0.0167931	Up
Q14847	LASP1	0.435231	0.00202661	0.0165433	Up
P45974	USP5	0.313673	0.00187358	0.0154622	Up
Q9UMY4	SNX12	0.301159	0.00178787	0.0149188	Up
Q16643	DBN1	0.543784	0.00172145	0.0145259	Up
P28482	MAPK1	0.557129	0.00168925	0.0144162	Up
P05386	RPLP1	0.285663	0.00156459	0.0135058	Up
Q15365	PCBP1	0.599023	0.00156147	0.0135058	Up
Q15435	PPP1R7	0.394167	0.0015633	0.0135058	Up
Q969H8	MYDGF	0.351717	0.00150043	0.0135058	Up
Q9NYL9	TMOD3	0.455264	0.00147495	0.0135058	Up
O95834	EML2	0.323885	0.00145622	0.0135015	Up
P28838	LAP3	0.322914	0.00141631	0.0132956	Up
P78417	GSTO1	0.318447	0.00136044	0.0131154	Up
Q15185	PTGES3	0.523866	0.00137965	0.0131154	Up
Q9BWS9	CHID1	0.283159	0.00137443	0.0131154	Up
O75563	SKAP2	0.579516	0.00130428	0.0128884	Up
Q8WUW1	BRK1	0.702171	0.00128648	0.0128819	Up
P35813	PPM1A	0.435005	0.00126278	0.0128155	Up
P18085	ARF4	0.538641	0.00124447	0.0128027	Up
O76074	PDE5A	0.495525	0.00117606	0.0123289	Up
P10644	PRKAR1A	0.372439	0.001182	0.0123289	Up
P35237	SERPINB6	0.490826	0.00115848	0.0123289	Up
Q07960	ARHGAP1	0.341668	0.00116613	0.0123289	Up
Q6IS14	EIF5AL1	0.296269	0.00108848	0.0123289	Up
Q9P289	STK26	0.518311	0.00111832	0.0123289	Up
Q9UQ80	PA2G4	0.370322	0.00117443	0.0123289	Up
P16152	CBR1	0.414363	0.00101486	0.0118958	Up
Q15746	MYLK	0.494185	0.0010296	0.0118958	Up
Q9H4M9	EHD1	0.411638	0.00101074	0.0118958	Up
Q9NVA2	SEPTIN11	0.65282	0.00102714	0.0118958	Up
O00194	RAB27B	0.359535	0.000938245	0.0118266	Up
P42574	CASP3	0.712164	0.000941093	0.0118266	Up
Q16555	DPYSL2	0.367868	0.000948085	0.0118266	Up
Q13561	DCTN2	0.402852	0.000894438	0.0117846	Up
P19971	TYMP	0.434665	0.000856294	0.0114835	Up
Q04446	GBE1	0.367842	0.000819292	0.0111871	Up
Q9NWV4	CZIB	0.391528	0.000810549	0.0111871	Up
Q9Y251	HPSE	0.461266	0.000784336	0.0111139	Up
Q15843	NEDD8	0.358259	0.000752771	0.0109628	Up
Q99426	TBCB	0.463732	0.000643405	0.00966394	Up
O60610	DIAPH1	0.680305	0.000596126	0.00930877	Up
Q8N0Y7	PGAM4	0.277958	0.000604615	0.00930877	Up
Q9Y3C8	UFC1	0.481065	0.000607363	0.00930877	Up
P09211	GSTP1	0.406016	0.000559851	0.00914018	Up
P13501	CCL5	0.380867	0.000521932	0.00914018	Up
P24666	ACP1	0.396801	0.000542619	0.00914018	Up
Q70J99	UNC13D	0.560165	0.00054584	0.00914018	Up
Q92928	RAB1C	0.273138	0.000558735	0.00914018	Up
P43686	PSMC4	0.548015	0.00044097	0.00827921	Up
Q99439	CNN2	0.643434	0.000423511	0.00815531	Up
O15117	FYB1	0.59535	0.000354389	0.00724745	Up
P0DMN0	SULT1A4	0.55914	0.000366715	0.00724745	Up
Q9NUQ9	CYRIB	0.394863	0.000358775	0.00724745	Up
P17987	TCP1	0.430556	0.000287831	0.00674092	Up
Q99832	CCT7	0.421274	0.000305181	0.00674092	Up
Q9NR12	PDLIM7	0.712027	0.000303561	0.00674092	Up
P14868	DARS1	0.533997	0.000275315	0.00673894	Up
P50454	SERPINH1	0.514392	0.000278172	0.00673894	Up
Q14012	CAMK1	0.499131	0.000268456	0.00673894	Up
O75503	CLN5	0.284577	0.000218414	0.00667805	Up
P16949	STMN1	0.389871	0.000178657	0.00667805	Up
P25325	MPST	0.362173	0.000241633	0.00667805	Up
P25815	S100P	0.424646	0.000217497	0.00667805	Up
P50453	SERPINB9	0.304987	0.000222801	0.00667805	Up
Q05639	EEF1A2	0.344861	0.000248982	0.00667805	Up
Q13884	SNTB1	0.687249	0.000239787	0.00667805	Up
Q8IZP0	ABI1	0.58805	0.000204968	0.00667805	Up
Q9H939	PSTPIP2	0.410978	0.000224557	0.00667805	Up
P00367	GLUD1	0.543466	0.000130014	0.00600834	Up
P31431	SDC4	0.320942	0.000133929	0.00600834	Up
P47755	CAPZA2	0.386307	0.000151008	0.00600834	Up
P48426	PIP4K2A	0.542171	0.000146299	0.00600834	Up
P48643	CCT5	0.602769	0.000152009	0.00600834	Up
Q9Y613	FHOD1	0.691408	0.000119633	0.00600834	Up
Q9NY65	TUBA8	0.549371	9.80709e-05	0.00566548	Up
Q9UBW5	BIN2	0.627147	8.36815e-05	0.00523707	Up
P22694	PRKACB	0.657871	7.65837e-05	0.00522858	Up
P23229	ITGA6	0.537728	7.42536e-05	0.00522858	Up
P61158	ACTR3	0.621444	7.09348e-05	0.00522858	Up
O00139	KIF2A	0.589758	4.80574e-05	0.00471791	Up
O75116	ROCK2	0.808668	4.83369e-05	0.00471791	Up
P11169	SLC2A3	0.477815	2.71779e-05	0.00471791	Up
P50991	CCT4	0.4578	4.57595e-05	0.00471791	Up
P53004	BLVRA	0.358128	4.00943e-05	0.00471791	Up
Q5JSH3	WDR44	0.479945	5.02574e-05	0.00471791	Up
Q9UJU6	DBNL	0.493209	2.75218e-05	0.00471791	Up
P30085	CMPK1	0.471328	2.92366e-06	0.00219567	Up
P46782	RPS5	-0.307007	0.000328045	0.00703891	Down

## Sheet: b_OM_PoV_DEPs
UniprotID	GeneName	Log2(foldchange)	P_value	P_value_adjust	threshold
Q16769	QPCT	-0.331662	0.0329813	0.0439972	Down
P30043	BLVRB	-0.332524	0.031818	0.0426702	Down
P02545	LMNA	-0.324004	0.0275143	0.0373656	Down
P27930	IL1R2	-0.349859	0.0274462	0.0373408	Down
P13929	ENO3	1.09936	0.0271325	0.0369809	Up
P09525	ANXA4	-0.479147	0.0270014	0.0368692	Down
Q14533	KRT81	0.472358	0.0266739	0.0364883	Up
P24298	GPT	0.323457	0.0259297	0.0355351	Up
P09104	ENO2	-0.804368	0.0255392	0.0350639	Down
P32754	HPD	0.700738	0.0251273	0.0346885	Up
P99999	CYCS	-0.737169	0.02432	0.0337603	Down
P25787	PSMA2	0.348564	0.0232903	0.0323907	Up
P69891	HBG1	0.545871	0.0224876	0.0314491	Up
P11216	PYGB	-0.353579	0.0220293	0.0308656	Down
P02654	APOC1	0.331219	0.0220273	0.0308656	Up
O14818	PSMA7	0.288663	0.0211199	0.0297755	Up
Q14314	FGL2	0.35485	0.020161	0.028514	Up
O95497	VNN1	-0.530711	0.0175781	0.0249549	Down
P31944	CASP14	0.489075	0.0162589	0.0232138	Up
O15204	ADAMDEC1	-0.316381	0.0154875	0.0221967	Down
P02649	APOE	-0.347151	0.0147844	0.0212296	Down
Q8IUI8	CRLF3	-0.478267	0.0142577	0.0205126	Down
P78509	RELN	-0.389132	0.0126282	0.018203	Down
P08238	HSP90AB1	0.373883	0.0122828	0.0177393	Up
P80303	NUCB2	0.365075	0.0120657	0.0174593	Up
Q8WUW1	BRK1	-0.415135	0.011924	0.0173348	Down
Q15056	EIF4H	-0.535806	0.0111916	0.016352	Down
Q8WUJ3	CEMIP	-0.558543	0.0100226	0.0146724	Down
P18085	ARF4	-0.404722	0.00923033	0.0135655	Down
P35813	PPM1A	-0.412691	0.0076291	0.0113007	Down
P61457	PCBD1	0.590435	0.00722626	0.0107251	Up
O00233	PSMD9	-0.493132	0.00707608	0.010523	Down
P63316	TNNC1	0.817737	0.00679672	0.0101276	Up
Q9NQ38	SPINK5	-0.31463	0.00659409	0.00984525	Down
P16109	SELP	-0.304034	0.00631235	0.00946223	Down
P23229	ITGA6	-0.50858	0.00624864	0.00938546	Down
Q70J99	UNC13D	-0.414217	0.00600766	0.00904159	Down
P01344	IGF2	-0.267827	0.00592823	0.00893996	Down
P49368	CCT3	-0.411728	0.0053952	0.00818544	Down
P02753	RBP4	0.290425	0.00522409	0.00794189	Up
P28066	PSMA5	0.354215	0.00511698	0.00779484	Up
Q9BYE9	CDHR2	0.717631	0.0049928	0.00762112	Up
P16402	H1-3	0.435198	0.00496485	0.0075939	Up
Q15485	FCN2	-0.395277	0.00495427	0.00759318	Down
P19320	VCAM1	-0.339246	0.00462743	0.00710676	Down
P22352	GPX3	0.300766	0.00408936	0.00630618	Up
P17301	ITGA2	-0.329685	0.00388231	0.0059992	Down
A0A075B6R9	IGKV2D-24	0.545809	0.00379636	0.00589064	Up
P14209	CD99	-0.280746	0.00341793	0.00532015	Down
P15311	EZR	-0.46351	0.00338923	0.00529171	Down
Q6UVK1	CSPG4	-0.31621	0.00334142	0.00523885	Down
Q9UNH7	SNX6	0.513587	0.00329762	0.00518099	Up
P05451	REG1A	-0.417309	0.0031577	0.00497156	Down
P01903	HLA-DRA	-0.441257	0.00295479	0.00466187	Down
Q86X29	LSR	-0.277625	0.00290355	0.00459067	Down
P55268	LAMB2	-0.550334	0.00270598	0.00428732	Down
P12110	COL6A2	-0.417024	0.00241909	0.00384901	Down
Q14623	IHH	-0.367055	0.00240982	0.00384241	Down
Q6GMV3	PTRHD1	-0.611261	0.00220492	0.00353069	Down
Q9Y274	ST3GAL6	-0.570611	0.00216544	0.00347488	Down
Q9NR12	PDLIM7	-0.60909	0.00205627	0.00331385	Down
P78371	CCT2	-0.781688	0.00203139	0.00328081	Down
Q14847	LASP1	-0.422369	0.00200523	0.00324553	Down
Q08554	DSC1	0.408706	0.0019763	0.00320562	Up
P62333	PSMC6	-0.367293	0.00191894	0.00312608	Down
P62942	FKBP1A	0.348383	0.00182824	0.0029848	Up
P55957	BID	-0.790931	0.00159358	0.00261305	Down
Q15084	PDIA6	-0.443611	0.00157618	0.00259017	Down
P11766	ADH5	-0.60955	0.00157125	0.00258773	Down
Q12794	HYAL1	-0.341179	0.00150839	0.00249515	Down
Q7Z3B1	NEGR1	-0.432707	0.00138493	0.00229599	Down
P34932	HSPA4	0.616871	0.00133503	0.00221816	Up
P11171	EPB41	-0.501124	0.00132691	0.00220955	Down
P36222	CHI3L1	0.471704	0.00124337	0.00207505	Up
P05019	IGF1	-0.413073	0.00107367	0.00179983	Down
P29966	MARCKS	0.411548	0.00106825	0.00179476	Up
Q14240	EIF4A2	-0.529865	0.0010354	0.00174346	Down
Q9Y646	CPQ	-0.563538	0.00093632	0.00158017	Down
P01011	SERPINA3	-0.307698	0.000847343	0.00143323	Down
Q13884	SNTB1	-0.665165	0.000824194	0.00139722	Down
Q99439	CNN2	-0.572385	0.000815298	0.00138527	Down
P02655	APOC2	0.496838	0.000807979	0.00137595	Up
Q14315	FLNC	0.792208	0.00079655	0.00135957	Up
Q96KP4	CNDP2	-0.659806	0.000787412	0.00134703	Down
O00241	SIRPB1	-0.295798	0.000707851	0.00121369	Down
Q16851	UGP2	0.613784	0.000696233	0.0011965	Up
P22897	MRC1	-0.325933	0.000691065	0.00119034	Down
A0A087WW87	IGKV2-40	0.616754	0.000670264	0.00115984	Up
P02144	MB	0.868271	0.000647367	0.0011228	Up
O75563	SKAP2	-0.520387	0.000620133	0.00107806	Down
P00441	SOD1	-0.506261	0.000610296	0.00106397	Down
P19971	TYMP	-0.275478	0.000610613	0.00106397	Down
P15291	B4GALT1	-0.490827	0.000605601	0.00106015	Down
P25311	AZGP1	0.424311	0.000495767	0.000871947	Up
Q9UBP4	DKK3	0.448986	0.000493909	0.000870717	Up
Q9HA64	FN3KRP	-0.687675	0.000474531	0.000840156	Down
P17174	GOT1	0.303559	0.000475455	0.000840156	Up
P09172	DBH	-0.510191	0.000436103	0.000774264	Down
P36269	GGT5	-0.267991	0.000430536	0.000766191	Down
Q9P2X0	DPM3	-0.405784	0.000426126	0.000760144	Down
Q9H8M5	CNNM2	1.06437	0.000420129	0.000751231	Up
P36871	PGM1	-0.564729	0.000402329	0.000721119	Down
Q9UBX1	CTSF	-0.264326	0.000384855	0.000691451	Down
Q13510	ASAH1	0.294103	0.000382763	0.000689341	Up
Q4LDE5	SVEP1	-0.323104	0.000364762	0.0006585	Down
Q9Y251	HPSE	-0.426792	0.00031885	0.000578397	Down
A2NJV5	IGKV2-29	0.981888	0.000316819	0.000577181	Up
P26572	MGAT1	0.36613	0.000317411	0.000577181	Up
A0A0B4J1X5	IGHV3-74	0.538025	0.000311697	0.000569549	Up
P02750	LRG1	-0.417437	0.000293907	0.000538351	Down
Q9NVA2	SEPTIN11	-1.32332	0.000254821	0.000467899	Down
Q9NQW7	XPNPEP1	-0.411887	0.000241858	0.000445186	Down
O75636	FCN3	-0.619635	0.00023699	0.000437296	Down
P0DP01	IGHV1-8	0.907214	0.000233863	0.00043259	Up
P05198	EIF2S1	-0.450682	0.000232568	0.000431255	Down
P07951	TPM2	-1.11655	0.000216173	0.000401846	Down
P11150	LIPC	-0.413122	0.000212241	0.0003965	Down
P0DMV9	HSPA1B	-0.311119	0.0002058	0.000385425	Down
Q16775	HAGH	-0.360099	0.000193827	0.000363909	Down
Q9UKY7	CDV3	-0.511483	0.000187514	0.000352939	Down
Q99952	PTPN18	-0.644071	0.000175342	0.000330859	Down
Q6IBS0	TWF2	-0.886397	0.000153281	0.00028996	Down
P06737	PYGL	-0.32409	0.00015055	0.000286821	Down
P49591	SARS1	-0.788191	0.00015124	0.000286821	Down
P58335	ANTXR2	-0.465559	0.000151084	0.000286821	Down
Q12884	FAP	-0.516352	0.000146269	0.000279512	Down
P04114	APOB	0.392896	0.000146012	0.000279512	Up
P25786	PSMA1	0.559855	0.000140152	0.000269193	Up
O60664	PLIN3	-0.671942	0.000137196	0.000264332	Down
O75015	FCGR3B	-0.30603	0.00013727	0.000264332	Down
O95665	NTSR2	-0.398324	0.000137207	0.000264332	Down
P00492	HPRT1	-0.452985	0.000135478	0.000264332	Down
P12429	ANXA3	-0.662799	0.000136361	0.000264332	Down
P20023	CR2	-1.1983	0.000136473	0.000264332	Down
Q9HBB8	CDHR5	-0.747666	0.000126631	0.000248952	Down
Q9H3K6	BOLA2	-0.592895	0.000123895	0.000244212	Down
P24821	TNC	-0.308856	0.00011834	0.000233877	Down
P50454	SERPINH1	-0.64203	0.000117864	0.000233551	Down
Q8NBS9	TXNDC5	-0.452237	0.00011655	0.000231559	Down
P50453	SERPINB9	-0.336372	0.000112068	0.000223244	Down
P02747	C1QC	-0.316354	0.00010967	0.000219048	Down
Q07960	ARHGAP1	-0.430482	0.000107051	0.000214386	Down
P54764	EPHA4	-0.4318	0.000100979	0.000202768	Down
P07307	ASGR2	-0.472336	0.000100299	0.000201942	Down
Q9Y5C1	ANGPTL3	-0.51817	9.70901e-05	0.000196007	Down
P17936	IGFBP3	-0.387767	8.59869e-05	0.00017453	Down
P04278	SHBG	-1.25998	8.39317e-05	0.00017082	Down
P62826	RAN	-0.502393	8.36398e-05	0.000170689	Down
Q9UKX2	MYH2	1.63448	8.26422e-05	0.000169113	Up
P01137	TGFB1	0.639416	7.9238e-05	0.000162589	Up
Q9NZK5	ADA2	-0.527656	7.52983e-05	0.000154929	Down
P0DJI8	SAA1	2.55117	7.42894e-05	0.000153273	Up
Q9UK55	SERPINA10	-0.43283	7.17336e-05	0.000148407	Down
Q02487	DSC2	-0.660651	7.07374e-05	0.000146751	Down
P10321	HLA-C	0.864631	6.98219e-05	0.000145253	Up
Q01459	CTBS	-0.716155	6.71753e-05	0.000140135	Down
Q9NQ79	CRTAC1	-0.593164	6.71336e-05	0.000140135	Down
Q12866	MERTK	0.516081	5.75844e-05	0.000120799	Up
P33151	CDH5	-0.55769	5.62306e-05	0.000118289	Down
P22891	PROZ	-0.709388	5.59021e-05	0.000117928	Down
Q8TDX9	PKD1L1	-0.858545	5.52663e-05	0.000116916	Down
P42785	PRCP	-0.413971	5.30496e-05	0.000112543	Down
A0A0B4J1Y9	IGHV3-72	0.757311	5.26304e-05	0.00011197	Up
P26022	PTX3	-0.556703	5.06444e-05	0.000108051	Down
P55287	CDH11	-0.556068	4.97407e-05	0.000106425	Down
P19256	CD58	0.318082	4.87859e-05	0.000104681	Up
P55056	APOC4	0.510427	4.80339e-05	0.000103362	Up
P13693	TPT1	-1.46421	4.65705e-05	0.000100501	Down
P36980	CFHR2	-1.11998	4.52583e-05	9.79509e-05	Down
Q86VB7	CD163	-0.568372	4.40127e-05	9.55304e-05	Down
P19367	HK1	-1.2843	4.19307e-05	9.12753e-05	Down
P20618	PSMB1	0.819556	4.16756e-05	9.09836e-05	Up
P32942	ICAM3	0.788673	4.06094e-05	8.89145e-05	Up
P04003	C4BPA	-0.655691	4.0337e-05	8.85762e-05	Down
P22304	IDS	-0.972636	4.0182e-05	8.84947e-05	Down
A0A0C4DH29	IGHV1-3	0.745953	3.9491e-05	8.72287e-05	Up
P22455	FGFR4	-0.304299	3.93252e-05	8.71186e-05	Down
P07225	PROS1	0.360004	3.9309e-05	8.71186e-05	Up
Q13642	FHL1	-0.442309	3.78377e-05	8.43207e-05	Down
Q96CN7	ISOC1	-0.352758	3.72573e-05	8.32745e-05	Down
P05556	ITGB1	-0.365709	3.70947e-05	8.31586e-05	Down
P98095	FBLN2	0.758236	3.66644e-05	8.24399e-05	Up
P11362	FGFR1	-0.376903	3.63631e-05	8.20081e-05	Down
Q96RD9	FCRL5	-0.323339	3.60271e-05	8.14951e-05	Down
Q02818	NUCB1	0.625106	3.54345e-05	8.03967e-05	Up
P07686	HEXB	-0.50866	3.33448e-05	7.61152e-05	Down
P0DJI9	SAA2	2.03783	3.33132e-05	7.61152e-05	Up
O60610	DIAPH1	-0.923001	3.26384e-05	7.49585e-05	Down
Q9ULB1	NRXN1	-0.502891	3.19681e-05	7.36444e-05	Down
P07195	LDHB	-0.461688	3.11954e-05	7.20853e-05	Down
Q16643	DBN1	-1.05759	2.82517e-05	6.54847e-05	Down
Q07954	LRP1	-0.303897	2.73153e-05	6.35102e-05	Down
O95428	PAPLN	-0.536681	2.52637e-05	5.89226e-05	Down
P08637	FCGR3A	-0.564204	2.47181e-05	5.78295e-05	Down
P13798	APEH	-0.526101	2.20516e-05	5.17523e-05	Down
Q16394	EXT1	-0.500975	2.15489e-05	5.0731e-05	Down
Q9NRX4	PHPT1	-0.954803	2.07118e-05	4.89136e-05	Down
P62987	UBA52	0.992987	1.94646e-05	4.61133e-05	Up
P51693	APLP1	-0.526217	1.86302e-05	4.44169e-05	Down
Q92823	NRCAM	-0.855517	1.78429e-05	4.26752e-05	Down
A0A0B4J1V0	IGHV3-15	0.789379	1.73343e-05	4.15913e-05	Up
P61204	ARF3	-0.850258	1.57023e-05	3.77962e-05	Down
Q13508	ART3	-0.897912	1.5262e-05	3.68545e-05	Down
P05452	CLEC3B	-0.423519	1.51955e-05	3.68124e-05	Down
Q15365	PCBP1	-0.647786	1.50671e-05	3.66194e-05	Down
P54802	NAGLU	-0.778639	1.49725e-05	3.65972e-05	Down
Q9BRK5	SDF4	0.484269	1.50093e-05	3.65972e-05	Up
Q12841	FSTL1	-0.337632	1.47482e-05	3.61958e-05	Down
P07988	SFTPB	0.511125	1.47274e-05	3.61958e-05	Up
Q06033	ITIH3	-0.718955	1.37946e-05	3.40781e-05	Down
P05388	RPLP0	-0.297579	1.35909e-05	3.36857e-05	Down
Q14974	KPNB1	-0.641404	1.34658e-05	3.3486e-05	Down
P02748	C9	-0.619752	1.30374e-05	3.25284e-05	Down
Q9UJU6	DBNL	-0.637545	1.27278e-05	3.18619e-05	Down
P13671	C6	-0.608741	1.19952e-05	3.01284e-05	Down
P00751	CFB	-0.650326	1.17692e-05	2.96601e-05	Down
P11277	SPTB	-1.30554	1.10938e-05	2.80521e-05	Down
Q13126	MTAP	-0.535959	1.0989e-05	2.78809e-05	Down
Q14019	COTL1	-0.882933	1.07983e-05	2.75591e-05	Down
Q5JRA6	MIA3	0.813316	1.08255e-05	2.75591e-05	Up
P01024	C3	-0.49568	1.05377e-05	2.70097e-05	Down
P05026	ATP1B1	-0.291527	1.04573e-05	2.68952e-05	Down
P07738	BPGM	-0.708137	1.03267e-05	2.66786e-05	Down
P10643	C7	-0.920988	1.03375e-05	2.66786e-05	Down
Q8TAQ9	SUN3	-0.498599	1.0277e-05	2.66786e-05	Down
P42574	CASP3	-1.4269	9.91555e-06	2.58562e-05	Down
P53004	BLVRA	-0.373672	9.74865e-06	2.55095e-05	Down
P12111	COL6A3	-0.637892	9.17797e-06	2.41002e-05	Down
P41226	UBA7	-0.409734	8.7258e-06	2.29933e-05	Down
Q6Q788	APOA5	0.599571	7.94942e-06	2.10212e-05	Up
Q9NTU7	CBLN4	-0.343475	7.7364e-06	2.05302e-05	Down
Q9H4G4	GLIPR2	-0.462934	7.45428e-06	1.98516e-05	Down
Q9UMX5	NENF	-0.613256	7.36494e-06	1.96835e-05	Down
O60888	CUTA	-0.360384	6.70289e-06	1.79781e-05	Down
P01593	IGKV1D-33	0.501603	6.61957e-06	1.78183e-05	Up
P52566	ARHGDIB	-0.70114	6.53078e-06	1.76425e-05	Down
Q8IZP0	ABI1	-0.384203	6.199e-06	1.68067e-05	Down
Q12860	CNTN1	-0.854841	6.07241e-06	1.65231e-05	Down
P06310	IGKV2-30	0.92549	5.97954e-06	1.63296e-05	Up
P04632	CAPNS1	-0.881328	5.81909e-06	1.59494e-05	Down
P41240	CSK	-0.75948	5.78769e-06	1.59494e-05	Down
P45974	USP5	-0.327969	5.81228e-06	1.59494e-05	Down
Q9UGM5	FETUB	-0.795759	5.36407e-06	1.4865e-05	Down
P23284	PPIB	-0.546762	4.96399e-06	1.38072e-05	Down
Q13332	PTPRS	-0.595266	4.54046e-06	1.26762e-05	Down
Q9HC38	GLOD4	-0.832292	4.10071e-06	1.14912e-05	Down
P62937	PPIA	-0.934002	3.73712e-06	1.05115e-05	Down
P38606	ATP6V1A	-0.495993	3.71875e-06	1.04992e-05	Down
P46782	RPS5	-0.50829	3.54288e-06	1.00404e-05	Down
Q16270	IGFBP7	-0.356667	3.473e-06	9.87964e-06	Down
O76074	PDE5A	-1.21076	3.4517e-06	9.85638e-06	Down
Q96NZ9	PRAP1	-0.374975	3.36047e-06	9.6325e-06	Down
P11684	SCGB1A1	-0.401663	3.33455e-06	9.59482e-06	Down
Q08380	LGALS3BP	0.551706	3.33274e-06	9.59482e-06	Up
P17813	ENG	-0.560163	3.25161e-06	9.42841e-06	Down
P14324	FDPS	-0.357042	3.21569e-06	9.36041e-06	Down
P63208	SKP1	-0.598125	2.83176e-06	8.27491e-06	Down
Q8IWL2	SFTPA1	-0.560152	2.76878e-06	8.12248e-06	Down
Q13790	APOF	0.509026	2.74434e-06	8.08235e-06	Up
Q15691	MAPRE1	-2.08881	2.58024e-06	7.62897e-06	Down
Q9UNF0	PACSIN2	-0.853617	2.5533e-06	7.57917e-06	Down
P20851	C4BPB	-0.565417	2.53124e-06	7.54348e-06	Down
Q14554	PDIA5	-1.13486	2.38496e-06	7.13589e-06	Down
P20062	TCN2	-0.350748	2.36747e-06	7.11189e-06	Down
Q14012	CAMK1	-0.558243	2.27123e-06	6.85017e-06	Down
P07911	UMOD	-0.599905	2.18724e-06	6.62345e-06	Down
Q03167	TGFBR3	-0.558946	2.06924e-06	6.2915e-06	Down
O14745	SLC9A3R1	-1.14037	2.02976e-06	6.19655e-06	Down
P62136	PPP1CA	-0.908216	1.79455e-06	5.50085e-06	Down
P12955	PEPD	-0.730677	1.7594e-06	5.41519e-06	Down
P09417	QDPR	-0.299009	1.72577e-06	5.33721e-06	Down
Q9P289	STK26	-0.822347	1.72695e-06	5.33721e-06	Down
P16157	ANK1	-0.803374	1.6306e-06	5.08123e-06	Down
O75116	ROCK2	-0.631904	1.61993e-06	5.06902e-06	Down
A0A0G2JS06	IGLV5-39	1.71484	1.50027e-06	4.71423e-06	Up
P05160	F13B	-0.939447	1.46616e-06	4.62642e-06	Down
Q92520	FAM3C	-0.522787	1.40574e-06	4.45448e-06	Down
Q9UQP3	TNN	-0.389292	1.40286e-06	4.45448e-06	Down
O43505	B4GAT1	-0.577423	1.38411e-06	4.42325e-06	Down
Q9NPG4	PCDH12	-0.704981	1.31129e-06	4.20844e-06	Down
P40926	MDH2	-1.00957	1.27403e-06	4.10641e-06	Down
P25815	S100P	-0.355759	1.24478e-06	4.02942e-06	Down
P01031	C5	-0.596948	1.09014e-06	3.55489e-06	Down
Q9NYL9	TMOD3	-0.91385	1.09345e-06	3.55489e-06	Down
O00429	DNM1L	-0.685717	1.07296e-06	3.51875e-06	Down
P25325	MPST	-0.291385	1.06731e-06	3.51557e-06	Down
Q9NRN5	OLFML3	-0.712524	1.06357e-06	3.51557e-06	Down
P43487	RANBP1	-1.55342	1.05484e-06	3.50526e-06	Down
P02741	CRP	2.78377	1.04912e-06	3.50172e-06	Up
P30040	ERP29	-0.538174	9.94582e-07	3.33451e-06	Down
O15117	FYB1	-0.740716	9.80607e-07	3.3024e-06	Down
Q14126	DSG2	-0.720849	9.75139e-07	3.29878e-06	Down
P35241	RDX	-0.814213	9.34156e-07	3.17444e-06	Down
Q9BWS9	CHID1	-0.491768	9.27121e-07	3.16485e-06	Down
P01591	JCHAIN	1.41931	9.0578e-07	3.10612e-06	Up
P06727	APOA4	-0.847353	8.35583e-07	2.87854e-06	Down
Q93063	EXT2	-0.445442	8.24217e-07	2.85248e-06	Down
Q8N3T6	TMEM132C	-0.723476	7.87153e-07	2.73681e-06	Down
Q8IWV2	CNTN4	-0.880672	7.69721e-07	2.68865e-06	Down
Q9NRW1	RAB6B	-1.08072	7.6319e-07	2.6783e-06	Down
Q969H8	MYDGF	-0.619316	7.1622e-07	2.52526e-06	Down
P52565	ARHGDIA	-0.9459	7.08754e-07	2.51073e-06	Down
P07358	C8B	-0.497404	6.92572e-07	2.46503e-06	Down
Q9GZM7	TINAGL1	-0.398648	6.85706e-07	2.45222e-06	Down
P13497	BMP1	-0.685032	6.02193e-07	2.16386e-06	Down
P40967	PMEL	-0.731004	5.99526e-07	2.16386e-06	Down
O00187	MASP2	-0.379425	5.65625e-07	2.0521e-06	Down
P0DP04	IGHV3-43D	0.974499	5.58246e-07	2.03516e-06	Up
P28070	PSMB4	0.519341	5.38401e-07	1.97239e-06	Up
P55285	CDH6	-0.638645	5.09575e-07	1.87594e-06	Down
Q04446	GBE1	-0.583882	5.08036e-07	1.87594e-06	Down
Q9Y3F4	STRAP	-0.702361	4.99972e-07	1.85881e-06	Down
Q6V0I7	FAT4	-0.428043	4.95464e-07	1.85121e-06	Down
A0A087WSX0	IGLV5-45	1.0536	4.62244e-07	1.73573e-06	Up
P01704	IGLV2-14	0.968214	4.32801e-07	1.63333e-06	Up
A0A0B4J1V6	IGHV3-73	1.05469	4.202e-07	1.59379e-06	Up
P31995	FCGR2C	-0.278137	3.80165e-07	1.44926e-06	Down
Q9BQ51	PDCD1LG2	0.685847	3.71336e-07	1.42282e-06	Up
A0A0C4DH26	IGKV6D-41	1.14984	3.66516e-07	1.41156e-06	Up
P62993	GRB2	-0.738065	3.56572e-07	1.38034e-06	Down
P0DOX6	NA	1.12067	3.48315e-07	1.35536e-06	Up
P13501	CCL5	-0.566798	3.11794e-07	1.21957e-06	Down
Q9H4M9	EHD1	-0.611604	2.8039e-07	1.10247e-06	Down
P01743	IGHV1-46	0.397972	2.41492e-07	9.54529e-07	Up
Q86TH1	ADAMTSL2	-0.715892	2.34679e-07	9.32506e-07	Down
P28482	MAPK1	-1.59712	2.26343e-07	9.04167e-07	Down
Q9NWV4	CZIB	-0.497729	2.1927e-07	8.80599e-07	Down
Q13367	AP3B2	1.08828	2.11839e-07	8.55329e-07	Up
P27169	PON1	-0.665135	2.09329e-07	8.49761e-07	Down
P05155	SERPING1	-0.715553	2.07965e-07	8.48813e-07	Down
P22694	PRKACB	-1.29784	2.07319e-07	8.48813e-07	Down
P00568	AK1	-0.769214	2.05518e-07	8.48045e-07	Down
P08185	SERPINA6	-0.698009	1.98155e-07	8.22177e-07	Down
P13591	NCAM1	-0.631971	1.91325e-07	7.9825e-07	Down
P41222	PTGDS	-0.716658	1.86701e-07	7.83308e-07	Down
Q13094	LCP2	-1.46882	1.84558e-07	7.78668e-07	Down
P24666	ACP1	-0.473482	1.81168e-07	7.68686e-07	Down
A0A075B6H7	IGKV3-7	0.81748	1.7668e-07	7.53902e-07	Up
Q15262	PTPRK	-0.415405	1.70518e-07	7.31766e-07	Down
Q14956	GPNMB	-1.01158	1.65826e-07	7.15719e-07	Down
Q4KMG0	CDON	-0.847694	1.64802e-07	7.15414e-07	Down
P05543	SERPINA7	-0.737969	1.54063e-07	6.72681e-07	Down
P52209	PGD	-0.727926	1.51245e-07	6.64241e-07	Down
Q8N0Y7	PGAM4	-0.420079	1.49793e-07	6.61732e-07	Down
O00468	AGRN	-0.414346	1.47073e-07	6.53561e-07	Down
P10644	PRKAR1A	-1.28528	1.43999e-07	6.4371e-07	Down
P06681	C2	-0.510283	1.39766e-07	6.32216e-07	Down
P37837	TALDO1	-0.939602	1.40586e-07	6.32216e-07	Down
Q6UXB8	PI16	-1.1457	1.31235e-07	5.97318e-07	Down
P62805	H4-16	1.91289	1.30537e-07	5.97318e-07	Up
Q9NPR2	SEMA4B	-0.783256	1.28591e-07	5.92467e-07	Down
P01599	IGKV1-17	1.09881	1.27857e-07	5.92467e-07	Up
P17987	TCP1	-0.516031	1.21924e-07	5.68725e-07	Down
P20908	COL5A1	-0.579959	1.18411e-07	5.55791e-07	Down
Q9NY65	TUBA8	-0.673571	1.0997e-07	5.19417e-07	Down
P43251	BTD	-0.590267	1.03328e-07	4.91135e-07	Down
Q96G03	PGM2	-0.981123	9.91475e-08	4.74266e-07	Down
P0DOX3	NA	0.989567	9.61076e-08	4.62672e-07	Up
O00533	CHL1	-0.706336	8.98721e-08	4.35445e-07	Down
P47755	CAPZA2	-0.636296	8.46693e-08	4.129e-07	Down
Q8WUM4	PDCD6IP	-0.355642	8.21826e-08	4.03393e-07	Down
Q15833	STXBP2	-0.669104	8.14144e-08	4.02251e-07	Down
P62820	RAB1A	-0.67471	7.98545e-08	3.97157e-07	Down
P23142	FBLN1	-0.82152	7.85542e-08	3.93295e-07	Down
Q9UHG3	PCYOX1	-0.833781	7.7151e-08	3.88862e-07	Down
Q9UBW5	BIN2	-0.989599	7.36955e-08	3.73955e-07	Down
P0DOX2	NA	0.876909	6.73067e-08	3.4386e-07	Up
Q92928	RAB1C	-0.322498	6.35606e-08	3.26945e-07	Down
A0A0C4DH25	IGKV3D-20	0.937399	5.99131e-08	3.10309e-07	Up
P10153	RNASE2	0.57199	5.4049e-08	2.81881e-07	Up
P14868	DARS1	-0.773076	5.15458e-08	2.70706e-07	Down
P06396	GSN	-1.20739	5.05933e-08	2.67574e-07	Down
Q96IY4	CPB2	-0.567571	5.02919e-08	2.67574e-07	Down
O00461	GOLIM4	0.875331	4.63298e-08	2.48526e-07	Up
P01706	IGLV2-11	1.05494	4.62533e-08	2.48526e-07	Up
Q6IS14	EIF5AL1	-1.29665	4.45412e-08	2.42395e-07	Down
P01871	IGHM	1.66082	4.15601e-08	2.27822e-07	Up
Q9UMY4	SNX12	-1.09976	3.8563e-08	2.12947e-07	Down
P48643	CCT5	-1.36541	3.69271e-08	2.05424e-07	Down
P08603	CFH	-0.834765	3.40984e-08	1.91104e-07	Down
P03952	KLKB1	-0.894585	3.23561e-08	1.82702e-07	Down
O15031	PLXNB2	-0.612731	2.88251e-08	1.63997e-07	Down
P48426	PIP4K2A	-1.15231	2.77283e-08	1.58961e-07	Down
P00450	CP	0.447627	2.72912e-08	1.57659e-07	Up
A0A0B4J1U3	IGLV1-36	0.717442	2.69569e-08	1.56935e-07	Up
Q9NPH3	IL1RAP	-0.596486	2.66837e-08	1.56558e-07	Down
P54577	YARS1	-0.980175	2.59126e-08	1.53231e-07	Down
O94985	CLSTN1	-0.522027	2.43425e-08	1.45089e-07	Down
P05546	SERPIND1	-0.772839	2.37938e-08	1.42953e-07	Down
A0A075B6K4	IGLV3-10	1.3312	2.32809e-08	1.41e-07	Up
P07237	P4HB	-0.96095	2.298e-08	1.40309e-07	Down
P11169	SLC2A3	-1.11489	2.05772e-08	1.26835e-07	Down
Q15185	PTGES3	-1.50371	2.06044e-08	1.26835e-07	Down
Q8IUL8	CILP2	-0.740196	1.96259e-08	1.22825e-07	Down
Q15746	MYLK	-1.13615	1.9029e-08	1.20091e-07	Down
P01768	IGHV3-30	1.39531	1.54694e-08	9.84533e-08	Up
Q8IYS5	OSCAR	-0.780417	1.52416e-08	9.78331e-08	Down
P10586	PTPRF	-0.371698	1.48149e-08	9.59136e-08	Down
Q86VP6	CAND1	-0.606632	1.42463e-08	9.30346e-08	Down
O14791	APOL1	0.937433	1.37691e-08	9.07068e-08	Up
P31323	PRKAR2B	-0.51614	1.35375e-08	8.99706e-08	Down
Q9GZP4	PITHD1	-0.714997	1.20572e-08	8.08478e-08	Down
P04217	A1BG	-0.868279	1.05995e-08	7.17135e-08	Down
P43686	PSMC4	-0.940038	1.0209e-08	7.06029e-08	Down
Q9NUQ9	CYRIB	-0.581673	1.03413e-08	7.06029e-08	Down
O43866	CD5L	1.08309	1.03086e-08	7.06029e-08	Up
P22792	CPN2	-0.62326	8.69719e-09	6.10429e-08	Down
P07360	C8G	-0.590607	8.1568e-09	5.77902e-08	Down
A0A0A0MRZ8	IGKV3D-11	1.2192	7.59003e-09	5.42868e-08	Up
Q99983	OMD	-0.530751	6.57177e-09	4.74558e-08	Down
O75791	GRAP2	-0.942583	6.38041e-09	4.65213e-08	Down
P02760	AMBP	-0.716996	5.99424e-09	4.41341e-08	Down
P11021	HSPA5	-0.796295	5.13348e-09	3.81708e-08	Down
P00747	PLG	-1.03104	4.92927e-09	3.70188e-08	Down
P00742	F10	-0.939967	4.7094e-09	3.57249e-08	Down
P04211	IGLV7-43	1.20276	4.55249e-09	3.4887e-08	Up
Q14624	ITIH4	-0.834601	4.12079e-09	3.19043e-08	Down
A0A0B4J1U7	IGHV6-1	1.00486	3.77984e-09	2.95693e-08	Up
P00736	C1R	-0.909534	3.57768e-09	2.82825e-08	Down
P07357	C8A	-0.949131	3.56131e-09	2.82825e-08	Down
P0DMN0	SULT1A4	-1.44754	3.47502e-09	2.80617e-08	Down
P61158	ACTR3	-1.55774	3.42526e-09	2.79606e-08	Down
Q86SF2	GALNT7	-0.619597	2.96202e-09	2.44448e-08	Down
P51884	LUM	-1.04475	2.7709e-09	2.31217e-08	Down
A0A0J9YXX1	IGHV5-10-1	1.04632	2.75859e-09	2.31217e-08	Up
P08709	F7	-0.720928	2.6808e-09	2.28782e-08	Down
P43652	AFM	-0.7526	2.35641e-09	2.03409e-08	Down
A0A075B6R2	IGHV4-4	1.03273	2.13135e-09	1.86122e-08	Up
P24387	CRHBP	-1.00142	1.95075e-09	1.72355e-08	Down
O75874	IDH1	-0.761522	1.73924e-09	1.55497e-08	Down
Q10471	GALNT2	-0.603632	1.54189e-09	1.39514e-08	Down
P35237	SERPINB6	-1.03784	1.41254e-09	1.29368e-08	Down
Q13561	DCTN2	-1.09601	1.34719e-09	1.24906e-08	Down
Q8NCL4	GALNT6	-0.745126	1.30156e-09	1.22184e-08	Down
A0A0J9YX35	IGHV3-64D	0.83488	1.24154e-09	1.18025e-08	Up
P01602	IGKV1-5	1.30105	1.20712e-09	1.16224e-08	Up
Q96PD5	PGLYRP2	-0.513322	1.04312e-09	1.01738e-08	Down
P29144	TPP2	0.490545	8.92447e-10	8.81879e-09	Up
Q16555	DPYSL2	-0.861215	8.75517e-10	8.76685e-09	Down
Q04756	HGFAC	-0.511364	8.21234e-10	8.33442e-09	Down
P61604	HSPE1	-0.738654	7.81717e-10	8.13703e-09	Down
A0A0C4DH34	IGHV4-28	1.26071	7.9095e-10	8.13703e-09	Up
O00139	KIF2A	-0.759296	6.93904e-10	7.33974e-09	Down
Q99426	TBCB	-1.20689	6.02397e-10	6.46286e-09	Down
P78417	GSTO1	-1.0366	5.16759e-10	5.69428e-09	Down
A0M8Q6	IGLC7	1.49952	5.23176e-10	5.69428e-09	Up
P49747	COMP	-0.738312	4.92654e-10	5.52214e-09	Down
Q8NCC3	PLA2G15	-0.497129	4.79803e-10	5.45957e-09	Down
P36955	SERPINF1	-1.05024	4.33657e-10	5.01041e-09	Down
P00738	HP	2.62241	4.32203e-10	5.01041e-09	Up
O00161	SNAP23	-1.15734	3.90366e-10	4.94209e-09	Down
P04070	PROC	-0.762432	4.14583e-10	4.94209e-09	Down
Q15465	SHH	-1.4865	4.11687e-10	4.94209e-09	Down
Q9Y3C8	UFC1	-1.27312	4.1421e-10	4.94209e-09	Down
P31431	SDC4	0.900589	3.98082e-10	4.94209e-09	Up
Q15435	PPP1R7	-0.579293	3.15101e-10	4.08001e-09	Down
O00462	MANBA	-0.653017	3.03666e-10	4.00093e-09	Down
O75503	CLN5	-0.517245	2.77981e-10	3.76836e-09	Down
Q5JSH3	WDR44	-1.2564	2.80996e-10	3.76836e-09	Down
P50991	CCT4	-0.973228	2.56103e-10	3.56173e-09	Down
P01023	A2M	1.17953	2.5205e-10	3.56173e-09	Up
Q99832	CCT7	-0.636543	2.40792e-10	3.4776e-09	Down
A0A0C4DH36	IGHV3-38	0.764101	2.33241e-10	3.43459e-09	Up
Q15843	NEDD8	-1.41867	2.08512e-10	3.13185e-09	Down
O43396	TXNL1	-0.759201	2.00857e-10	3.13122e-09	Down
P61088	UBE2N	-0.723148	2.04301e-10	3.13122e-09	Down
P01019	AGT	-0.607957	1.92333e-10	3.07324e-09	Down
P01859	IGHG2	1.45058	1.53299e-10	2.50278e-09	Up
P80108	GPLD1	-0.763697	1.46432e-10	2.44378e-09	Down
A0A0C4DH72	IGKV1-6	1.1307	1.40827e-10	2.40366e-09	Up
P04432	IGKV1D-39	1.08851	1.39752e-10	2.40366e-09	Up
A0A075B6Q5	IGHV3-64	1.11205	1.3282e-10	2.37495e-09	Up
P21980	TGM2	-0.595258	1.25264e-10	2.29447e-09	Down
P01833	PIGR	0.955344	1.23167e-10	2.29447e-09	Up
P04004	VTN	-0.777323	1.11305e-10	2.14334e-09	Down
P48960	ADGRE5	-0.667418	9.55972e-11	1.8893e-09	Down
Q76LX8	ADAMTS13	-1.14819	5.64627e-11	1.14604e-09	Down
P19652	ORM2	1.40607	5.17769e-11	1.08012e-09	Up
Q99435	NELL2	-1.03096	3.69528e-11	7.92901e-10	Down
P35858	IGFALS	-0.78141	3.41992e-11	7.554e-10	Down
A0A0B4J1Y8	IGLV9-49	1.64806	3.11583e-11	7.09087e-10	Up
P00367	GLUD1	-1.30387	2.657e-11	6.23566e-10	Down
P01703	IGLV1-40	1.09292	2.57084e-11	6.22808e-10	Up
Q6KC79	NIPBL	-0.577914	2.2345e-11	5.66054e-10	Down
Q9H939	PSTPIP2	-1.44057	2.16723e-11	5.66054e-10	Down
P0DOX8	NA	1.85198	2.2612e-11	5.66054e-10	Up
A0A0C4DH73	IGKV1-12	1.2252	1.83865e-11	5.11417e-10	Up
P30085	CMPK1	-1.19423	1.67153e-11	4.82816e-10	Down
P01861	IGHG4	1.65078	1.56203e-11	4.70527e-10	Up
Q6ZN30	BNC2	1.20269	1.56634e-11	4.70527e-10	Up
P04430	IGKV1-16	1.04298	1.23987e-11	4.04845e-10	Up
P0DOX7	NA	1.33228	6.82858e-12	2.33103e-10	Up
P01709	IGLV2-8	1.16463	6.26299e-12	2.23976e-10	Up
P04180	LCAT	-0.491106	5.18968e-12	1.94872e-10	Down
P02787	TF	0.734811	3.3762e-12	1.33449e-10	Up
Q16853	AOC3	-0.885305	3.15928e-12	1.31812e-10	Down
P02743	APCS	0.784469	2.71679e-12	1.20018e-10	Up
P19827	ITIH1	-0.936459	2.35054e-12	1.10328e-10	Down
P01857	IGHG1	1.63971	2.13625e-12	1.06955e-10	Up
P02763	ORM1	2.19378	1.00954e-12	5.41547e-11	Up
P01619	IGKV3-20	1.0566	6.67588e-13	3.8566e-11	Up
Q96S96	PEBP4	-0.759826	5.61971e-13	3.517e-11	Down
P16152	CBR1	-0.934632	2.18685e-13	1.7398e-11	Down
P29622	SERPINA4	-0.942622	2.45454e-13	1.7398e-11	Down
P35900	KRT20	-0.836217	2.51304e-13	1.7398e-11	Down
Q5SYB0	FRMPD1	-0.90386	2.5483e-13	1.7398e-11	Down
P80748	IGLV3-21	1.83279	3.48987e-14	3.74413e-12	Up
A0A075B6I9	IGLV7-46	1.60092	1.37951e-14	2.06353e-12	Up
P01718	IGLV3-27	1.52517	1.64863e-14	2.06353e-12	Up
O14978	ZNF263	-0.979132	6.85448e-15	1.28693e-12	Down
P01860	IGHG3	2.50558	1.57084e-17	3.93233e-15	Up
P01700	IGLV1-47	2.15247	2.56339e-18	9.62555e-16	Up
P01009	SERPINA1	2.3897	9.22206e-20	6.92576e-17	Up
